# Supplementary material for: Wheat COBRA-like Gene TaCOBL6A2 Confers Heat Tolerance in Plants
Source: Int J Mol Sci. 2025 Apr 25;26(9):4101. doi: 10.3390/ijms26094101 (PMC12071834; doi:10.3390/ijms26094101)
Supplement: Supplementary file 1 [file ijms-26-04101-s001.zip]

Archive with 10 entries (9 files):
- Supplementary Materials/
- Supplementary Materials/Supplementary Figure S1-S4.pdf
- Supplementary Materials/Supplementary file 1.xlsx
- Supplementary Materials/Supplementary Table S1.xlsx
- Supplementary Materials/Supplementary Table S2.xlsx
- Supplementary Materials/Supplementary Table S3.xlsx
- Supplementary Materials/Supplementary Table S4.xlsx
- Supplementary Materials/Supplementary Table S5.xlsx
- Supplementary Materials/Supplementary Table S6.xlsx
- Supplementary Materials/Supplementary Table S7.xlsx
