# Supplementary material for: Wheat COBRA-like Gene TaCOBL6A2 Confers Heat Tolerance in Plants
Source: Int J Mol Sci. 2025 Apr 25;26(9):4101. doi: 10.3390/ijms26094101 (PMC12071834; doi:10.3390/ijms26094101)
Supplement: Supplementary file 1 [file ijms-26-04101-s001.zip › Supplementary Materials/Supplementary file 1.xlsx]

## Sheet: Supplementary file 1
Supplementary file 1. The raw data of transcriptome in wildtype (WT) and TaCOBL6A2 overexpression (OE) lines under heat stress.
gene_id	WT_CK_1	WT_CK_2	WT_CK_3	WT_T_1	WT_T_2	WT_T_3	OE_CK_1	OE_CK_2	OE_CK_3	OE_T_1	OE_T_2	OE_T_3	gene_name	gene_chr	gene_start	gene_end	gene_strand	gene_length	gene_biotype	gene_description	Family
AT1G29930	161108	151658	170145	209218	253249	159239	37890	86991	118473	228037	212927	185595	CAB1	1	10477885	10479114	+	1230	protein_coding	chlorophyll A/B binding protein 1 [Source:NCBI gene (formerly Entrezgene);Acc:839871] && sp|P04778|CB1C_ARATH Chlorophyll a-b binding protein 1, chloroplastic OS=Arabidopsis thaliana OX=3702 GN=LHCB1.3 PE=1 SV=1 && PF00504:Chlorophyll A-B binding protein	SBP
AT1G67090	115861	135773	119086	158748	184170	165239	64521	60529	79090	174370	175790	120480	RBCS1A	1	25048158	25049667	-	1268	protein_coding	ribulose bisphosphate carboxylase small chain 1A [Source:NCBI gene (formerly Entrezgene);Acc:843029] && sp|P10795|RBS1A_ARATH Ribulose bisphosphate carboxylase small subunit 1A, chloroplastic OS=Arabidopsis thaliana OX=3702 GN=RBCS-1A PE=1 SV=2 && PF12338:Ribulose-1,5-bisphosphate carboxylase small subunit|PF00101:Ribulose bisphosphate carboxylase, small chain	M-type_MADS
AT4G21960	88592	80685	132981	44016	31979	68529	250944	185600	166898	44702	42170	57508	PRXR1	4	11646109	11648644	-	1829	protein_coding	Peroxidase superfamily protein [Source:NCBI gene (formerly Entrezgene);Acc:828285] && sp|Q9SB81|PER42_ARATH Peroxidase 42 OS=Arabidopsis thaliana OX=3702 GN=PER42 PE=1 SV=2 && PF00141:Peroxidase	MYB
AT2G39730	80559	76629	82416	104858	124008	84711	27275	48833	68216	131293	122962	95848	RCA	2	16570746	16573692	-	2101	protein_coding	rubisco activase [Source:NCBI gene (formerly Entrezgene);Acc:818558] && sp|P10896|RCA_ARATH Ribulose bisphosphate carboxylase/oxygenase activase, chloroplastic OS=Arabidopsis thaliana OX=3702 GN=RCA PE=1 SV=2 && PF00004:ATPase family associated with various cellular activities (AAA)	Trihelix
AT3G16640	66409	126327	97281	52745	45489	69708	181294	88867	105002	54063	54073	61626	TCTP	3	5669317	5670842	-	1012	protein_coding	translationally controlled tumor protein [Source:NCBI gene (formerly Entrezgene);Acc:820916] && sp|P31265|TCTP1_ARATH Translationally-controlled tumor protein 1 OS=Arabidopsis thaliana OX=3702 GN=TCTP1 PE=1 SV=2 && PF00838:Translationally controlled tumour protein	-
AT5G02500	77051	83355	66611	75150	69838	75206	102780	58245	79712	78285	70944	67981	HSC70-1	5	553745	556623	-	2555	protein_coding	heat shock cognate protein 70-1 [Source:NCBI gene (formerly Entrezgene);Acc:831020] && sp|P22953|HS701_ARATH Heat shock 70 kDa protein 1 OS=Arabidopsis thaliana OX=3702 GN=HSP70-1 PE=1 SV=3 && PF00012:Hsp70 protein	TCP
AT1G20620	56067	80147	72005	56854	28130	58267	99270	121018	75494	31819	42671	52921	CAT3	1	7142972	7146540	+	3385	protein_coding	catalase 3 [Source:NCBI gene (formerly Entrezgene);Acc:838651] && sp|Q42547|CATA3_ARATH Catalase-3 OS=Arabidopsis thaliana OX=3702 GN=CAT3 PE=1 SV=3 && PF00199:Catalase|PF06628:Catalase-related immune-responsive	Nin-like
AT1G37130	65854	44191	44119	78291	58090	64209	34274	24950	27326	38886	84209	45561	NIA2	1	14158452	14161938	+	3205	protein_coding	nitrate reductase 2 [Source:NCBI gene (formerly Entrezgene);Acc:840630] && sp|P11035|NIA2_ARATH Nitrate reductase [NADH] 2 OS=Arabidopsis thaliana OX=3702 GN=NIA2 PE=1 SV=1 && PF00970:Oxidoreductase FAD-binding domain|PF00173:Cytochrome b5-like Heme/Steroid binding domain|PF00174:Oxidoreductase molybdopterin binding domain|PF03404:Mo-co oxidoreductase dimerisation domain|PF00175:Oxidoreductase NA…	C3H
AT4G13940	41202	47867	47580	50000	48690	49800	75188	37174	47995	52113	48449	43327	HOG1	4	8054673	8057181	+	2221	protein_coding	S-adenosyl-L-homocysteine hydrolase [Source:NCBI gene (formerly Entrezgene);Acc:827028] && sp|O23255|SAHH1_ARATH Adenosylhomocysteinase 1 OS=Arabidopsis thaliana OX=3702 GN=SAHH1 PE=1 SV=1 && PF05221:S-adenosyl-L-homocysteine hydrolase|PF00670:S-adenosyl-L-homocysteine hydrolase, NAD binding domain	bHLH
AT4G05320	56698	68240	52638	38042	36442	74523	60205	45884	42637	36196	42975	32489	UBQ10	4	2717977	2720308	+	2044	protein_coding	polyubiquitin 10 [Source:NCBI gene (formerly Entrezgene);Acc:825880] && sp|P0CG85|UBI1P_NICSY Polyubiquitin OS=Nicotiana sylvestris OX=4096 GN=UBI11 PE=2 SV=1 && PF00240:Ubiquitin family	FAR1
AT3G44310	82311	67126	88034	28451	17614	33644	52575	67342	42180	26842	27982	28172	NIT1	3	15986624	15989505	+	2471	protein_coding	nitrilase 1 [Source:NCBI gene (formerly Entrezgene);Acc:823556] && sp|P32961|NRL1_ARATH Nitrilase 1 OS=Arabidopsis thaliana OX=3702 GN=NIT1 PE=1 SV=2 && PF00795:Carbon-nitrogen hydrolase	TCP
AT5G38410	35669	31786	30795	66041	83481	51249	10342	16682	24608	84673	76736	43518	RBCS3B	5	15376988	15378642	-	1410	protein_coding	Ribulose bisphosphate carboxylase (small chain) family protein [Source:NCBI gene (formerly Entrezgene);Acc:833828] && sp|P10798|RBS3B_ARATH Ribulose bisphosphate carboxylase small subunit 3B, chloroplastic OS=Arabidopsis thaliana OX=3702 GN=RBCS-3B PE=1 SV=2 && PF12338:Ribulose-1,5-bisphosphate carboxylase small subunit|PF00101:Ribulose bisphosphate carboxylase, small chain	GRAS
AT4G10340	40536	33468	38946	58393	68606	46543	10858	24710	34439	74922	64431	53978	LHCB5	4	6408007	6409849	+	1389	protein_coding	light harvesting complex of photosystem II 5 [Source:NCBI gene (formerly Entrezgene);Acc:826626] && sp|Q9XF89|CB5_ARATH Chlorophyll a-b binding protein CP26, chloroplastic OS=Arabidopsis thaliana OX=3702 GN=LHCB5 PE=1 SV=1 && PF00504:Chlorophyll A-B binding protein	M-type_MADS
AT3G02470	50560	50875	55990	35875	35228	41380	38071	31339	29710	39381	43823	33400	SAMDC	3	508886	511561	+	2091	protein_coding	S-adenosylmethionine decarboxylase [Source:NCBI gene (formerly Entrezgene);Acc:821214] && sp|Q96286|DCAM1_ARATH S-adenosylmethionine decarboxylase proenzyme 1 OS=Arabidopsis thaliana OX=3702 GN=SAMDC1 PE=1 SV=2 && PF01536:Adenosylmethionine decarboxylase	-
AT5G26000	32851	42578	42445	49137	41972	42299	21394	41499	32238	46686	45475	43666	TGG1	5	9079452	9082384	-	1893	protein_coding	thioglucoside glucohydrolase 1 [Source:NCBI gene (formerly Entrezgene);Acc:832669] && sp|P37702|BGL38_ARATH Myrosinase 1 OS=Arabidopsis thaliana OX=3702 GN=TGG1 PE=1 SV=1 && PF00232:Glycosyl hydrolase family 1	FAR1
AT3G47470	34951	30037	39382	44467	55554	40272	9317	25943	35691	61078	54091	50986	LHCA4	3	17493343	17495033	-	1295	protein_coding	light-harvesting chlorophyll-protein complex I subunit A4 [Source:NCBI gene (formerly Entrezgene);Acc:823901] && sp|P27521|CA4_ARATH Chlorophyll a-b binding protein 4, chloroplastic OS=Arabidopsis thaliana OX=3702 GN=LHCA4 PE=1 SV=1 && PF00504:Chlorophyll A-B binding protein	M-type_MADS
AT5G13630	39076	34403	40915	50933	52546	37040	21997	29184	34731	50648	47662	36836	GUN5	5	4387307	4392429	-	4757	protein_coding	magnesium-chelatase subunit chlH, chloroplast, putative / Mg-protoporphyrin IX chelatase, putative (CHLH) [Source:NCBI gene (formerly Entrezgene);Acc:831207] && sp|Q9FNB0|CHLH_ARATH Magnesium-chelatase subunit ChlH, chloroplastic OS=Arabidopsis thaliana OX=3702 GN=CHLH PE=1 SV=1 && PF11965:Domain of unknown function (DUF3479)|PF02514:CobN/Magnesium Chelatase	HSF
AT5G66570	36193	38059	41988	45979	49514	35876	17763	25039	30684	52031	51781	41763	PSBO1	5	26568572	26570461	+	1508	protein_coding	PS II oxygen-evolving complex 1 [Source:NCBI gene (formerly Entrezgene);Acc:836789] && sp|P23321|PSBO1_ARATH Oxygen-evolving enhancer protein 1-1, chloroplastic OS=Arabidopsis thaliana OX=3702 GN=PSBO1 PE=1 SV=2 && PF01716:Manganese-stabilising protein / photosystem II polypeptide	Nin-like
AT2G45960	32908	45016	49802	40316	43135	33638	24151	29778	38190	47851	42124	39600	PIP1B	2	18910081	18911982	+	1597	protein_coding	plasma membrane intrinsic protein 1B [Source:NCBI gene (formerly Entrezgene);Acc:819204] && sp|Q06611|PIP12_ARATH Aquaporin PIP1-2 OS=Arabidopsis thaliana OX=3702 GN=PIP1-2 PE=1 SV=1 && PF00230:Major intrinsic protein	ERF
AT5G02380	41763	46970	64815	29792	22079	34145	57940	45517	41662	24709	28380	26277	MT2B	5	506498	507244	-	571	protein_coding	metallothionein 2B [Source:NCBI gene (formerly Entrezgene);Acc:831816] && sp|Q38805|MT2B_ARATH Metallothionein-like protein 2B OS=Arabidopsis thaliana OX=3702 GN=MT2B PE=2 SV=1 && -	-
AT1G79040	34367	34189	41739	40758	43166	34507	20188	25373	31283	48445	45333	38753	PSBR	1	29735952	29737009	+	784	protein_coding	photosystem II subunit R [Source:NCBI gene (formerly Entrezgene);Acc:844245] && sp|P27202|PSBR_ARATH Photosystem II 10 kDa polypeptide, chloroplastic OS=Arabidopsis thaliana OX=3702 GN=PSBR PE=1 SV=1 && PF04725:Photosystem II 10 kDa polypeptide PsbR	-
AT3G12120	31511	50022	47045	31487	30436	34328	49232	31347	40559	29677	30567	31053	FAD2	3	3860251	3863250	-	2528	protein_coding	fatty acid desaturase 2 [Source:NCBI gene (formerly Entrezgene);Acc:820387] && sp|P46313|FAD6E_ARATH Delta(12)-fatty-acid desaturase OS=Arabidopsis thaliana OX=3702 GN=FAD2 PE=1 SV=1 && PF00487:Fatty acid desaturase|PF11960:Domain of unknown function (DUF3474)	HSF
AT1G29920	29975	21932	29163	44821	63137	38254	4593	16301	26896	61330	50826	42381	CAB2	1	10474656	10475969	-	1314	protein_coding	chlorophyll A/B-binding protein 2 [Source:NCBI gene (formerly Entrezgene);Acc:839870] && sp|P0CJ48|CB1A_ARATH Chlorophyll a-b binding protein 2, chloroplastic OS=Arabidopsis thaliana OX=3702 GN=LHCB1.1 PE=1 SV=1 && PF00504:Chlorophyll A-B binding protein	SBP
AT2G05100	32225	36696	40560	37614	41655	34183	11335	23326	34349	48131	42867	43242	LHCB2.1	2	1822990	1824480	-	1406	protein_coding	photosystem II light harvesting complex protein 2.1 [Source:NCBI gene (formerly Entrezgene);Acc:815058] && sp|Q9SHR7|CB21_ARATH Chlorophyll a-b binding protein 2.1, chloroplastic OS=Arabidopsis thaliana OX=3702 GN=LHCB2.1 PE=1 SV=1 && PF00504:Chlorophyll A-B binding protein	SBP
AT4G25100	26747	52208	45179	31013	27234	27053	40406	39917	38827	24342	36097	30845	FSD1	4	12884300	12887011	-	1553	protein_coding	Fe superoxide dismutase 1 [Source:NCBI gene (formerly Entrezgene);Acc:828613] && sp|P21276|SODF1_ARATH Superoxide dismutase [Fe] 1, chloroplastic OS=Arabidopsis thaliana OX=3702 GN=FSD1 PE=1 SV=4 && PF02777:Iron/manganese superoxide dismutases, C-terminal domain|PF00081:Iron/manganese superoxide dismutases, alpha-hairpin domain	-
AT1G13440	34483	34102	37236	34195	28621	44280	39504	28608	28727	33316	37551	35596	GAPC2	1	4608077	4610878	-	1789	protein_coding	glyceraldehyde-3-phosphate dehydrogenase C2 [Source:NCBI gene (formerly Entrezgene);Acc:837904] && sp|Q9FX54|G3PC2_ARATH Glyceraldehyde-3-phosphate dehydrogenase GAPC2, cytosolic OS=Arabidopsis thaliana OX=3702 GN=GAPC2 PE=1 SV=1 && PF00044:Glyceraldehyde 3-phosphate dehydrogenase, NAD binding domain|PF02800:Glyceraldehyde 3-phosphate dehydrogenase, C-terminal domain	Trihelix
AT5G01530	32601	33080	34807	40829	46942	33037	12429	22005	28986	47984	45839	37650	LHCB4.1	5	208866	210548	+	1396	protein_coding	light harvesting complex photosystem II [Source:NCBI gene (formerly Entrezgene);Acc:830325] && sp|Q07473|CB4A_ARATH Chlorophyll a-b binding protein CP29.1, chloroplastic OS=Arabidopsis thaliana OX=3702 GN=LHCB4.1 PE=1 SV=1 && PF00504:Chlorophyll A-B binding protein	ERF
AT1G23310	27706	30955	30363	40084	45160	35273	38013	22082	29862	37059	43488	35395	GGT1	1	8268385	8272021	-	2205	protein_coding	glutamate:glyoxylate aminotransferase [Source:NCBI gene (formerly Entrezgene);Acc:838940] && sp|Q9LR30|GGT1_ARATH Glutamate--glyoxylate aminotransferase 1 OS=Arabidopsis thaliana OX=3702 GN=GGAT1 PE=1 SV=1 && PF00155:Aminotransferase class I and II	-
AT3G09260	9204	12732	16481	53026	54614	10457	60878	18535	35827	58659	37580	35611	PYK10	3	2840477	2843781	-	1806	protein_coding	Glycosyl hydrolase superfamily protein [Source:NCBI gene (formerly Entrezgene);Acc:820082] && sp|Q9SR37|BGL23_ARATH Beta-glucosidase 23 OS=Arabidopsis thaliana OX=3702 GN=BGLU23 PE=1 SV=1 && PF00232:Glycosyl hydrolase family 1	C2H2
AT5G17920	30493	28455	31684	38810	37828	29755	29543	26757	29000	45371	41798	33602	ATMS1	5	5935038	5939865	+	3314	protein_coding	Cobalamin-independent synthase family protein [Source:NCBI gene (formerly Entrezgene);Acc:831660] && sp|O50008|METE1_ARATH 5-methyltetrahydropteroyltriglutamate--homocysteine methyltransferase 1 OS=Arabidopsis thaliana OX=3702 GN=MS1 PE=1 SV=1 && PF08267:Cobalamin-independent synthase, N-terminal domain|PF01717:Cobalamin-independent synthase, Catalytic domain	-
AT5G50920	36401	44822	42202	29170	25193	31922	47498	30778	28488	24033	27550	20337	CLPC1	5	20715453	20720681	-	3512	protein_coding	CLPC homologue 1 [Source:NCBI gene (formerly Entrezgene);Acc:835165] && sp|Q9FI56|CLPC1_ARATH Chaperone protein ClpC1, chloroplastic OS=Arabidopsis thaliana OX=3702 GN=CLPC1 PE=1 SV=1 && PF00004:ATPase family associated with various cellular activities (AAA)|PF17871:AAA lid domain|PF07724:AAA domain (Cdc48 subfamily)|PF10431:C-terminal, D2-small domain, of ClpB protein|PF02861:Clp amino terminal …	ARF
AT1G06680	31930	28854	32791	37767	42863	31239	11218	19408	25734	47399	43317	34676	PSBP-1	1	2047634	2049439	+	1355	protein_coding	photosystem II subunit P-1 [Source:NCBI gene (formerly Entrezgene);Acc:837178] && sp|Q42029|PSBP1_ARATH Oxygen-evolving enhancer protein 2-1, chloroplastic OS=Arabidopsis thaliana OX=3702 GN=PSBP1 PE=1 SV=2 && PF01789:PsbP	WRKY
AT5G60390	28657	29997	27436	36538	34282	34544	31519	22337	27628	40445	34969	28881	AT5G60390	5	24288596	24291020	+	2325	protein_coding	GTP binding Elongation factor Tu family protein [Source:NCBI gene (formerly Entrezgene);Acc:836161] && sp|P0DH99|EF1A1_ARATH Elongation factor 1-alpha 1 OS=Arabidopsis thaliana OX=3702 GN=A1 PE=1 SV=1 && PF00009:Elongation factor Tu GTP binding domain|PF03144:Elongation factor Tu domain 2|PF03143:Elongation factor Tu C-terminal domain	-
AT1G56070	30861	37255	34897	33063	30064	34906	30159	27999	28678	32455	30578	25475	LOS1	1	20967652	20971742	-	3790	protein_coding	Ribosomal protein S5/Elongation factor G/III/V family protein [Source:NCBI gene (formerly Entrezgene);Acc:842058] && sp|Q9ASR1|EF2_ARATH Elongation factor 2 OS=Arabidopsis thaliana OX=3702 GN=LOS1 PE=1 SV=1 && PF00679:Elongation factor G C-terminus|PF14492:Elongation Factor G, domain II|PF03764:Elongation factor G, domain IV|PF00009:Elongation factor Tu GTP binding domain|PF03144:Elongation facto…	NAC
AT5G54770	33192	30767	40832	25304	25684	25837	29044	35866	33002	27468	31403	23547	THI1	5	22246519	22248332	+	1606	protein_coding	thiazole biosynthetic enzyme, chloroplast (ARA6) (THI1) (THI4) [Source:NCBI gene (formerly Entrezgene);Acc:835567] && sp|Q38814|THI4_ARATH Thiamine thiazole synthase, chloroplastic OS=Arabidopsis thaliana OX=3702 GN=THI1 PE=1 SV=1 && PF01946:Thi4 family	-
AT3G26650	26639	33725	30837	34062	40603	36620	22815	16769	20343	34999	36112	27612	GAPA	3	9794862	9797045	+	1752	protein_coding	glyceraldehyde 3-phosphate dehydrogenase A subunit [Source:NCBI gene (formerly Entrezgene);Acc:822277] && sp|P25856|G3PA1_ARATH Glyceraldehyde-3-phosphate dehydrogenase GAPA1, chloroplastic OS=Arabidopsis thaliana OX=3702 GN=GAPA1 PE=1 SV=3 && PF02800:Glyceraldehyde 3-phosphate dehydrogenase, C-terminal domain|PF00044:Glyceraldehyde 3-phosphate dehydrogenase, NAD binding domain	Trihelix
AT1G74470	24770	30021	30359	34458	41214	35444	19168	17375	24133	34815	33342	30327	AT1G74470	1	27991165	27993445	+	2087	protein_coding	Pyridine nucleotide-disulfide oxidoreductase family protein [Source:NCBI gene (formerly Entrezgene);Acc:843788] && sp|Q9CA67|CHLP_ARATH Geranylgeranyl diphosphate reductase, chloroplastic OS=Arabidopsis thaliana OX=3702 GN=CHLP PE=1 SV=1 && -	Nin-like
AT3G08940	27150	24760	30427	33854	39931	27693	6739	19324	28731	41811	37444	37088	LHCB4.2	3	2717557	2718923	+	1367	protein_coding	light harvesting complex photosystem II [Source:NCBI gene (formerly Entrezgene);Acc:820043] && sp|Q9XF88|CB4B_ARATH Chlorophyll a-b binding protein CP29.2, chloroplastic OS=Arabidopsis thaliana OX=3702 GN=LHCB4.2 PE=1 SV=1 && PF00504:Chlorophyll A-B binding protein	SBP
AT3G16770	22834	58869	45182	16428	10717	35363	44132	29184	35650	11562	18436	21869	EBP	3	5705541	5707084	+	1306	protein_coding	ethylene-responsive element binding protein [Source:NCBI gene (formerly Entrezgene);Acc:820929] && sp|P42736|RAP23_ARATH Ethylene-responsive transcription factor RAP2-3 OS=Arabidopsis thaliana OX=3702 GN=RAP2-3 PE=1 SV=2 && PF00847:AP2 domain	ERF
AT4G38970	26011	25959	28129	35036	40336	27617	11580	18544	24597	41964	39728	30156	FBA2	4	18163496	18166008	-	1768	protein_coding	fructose-bisphosphate aldolase 2 [Source:NCBI gene (formerly Entrezgene);Acc:830052] && sp|Q944G9|ALFP2_ARATH Fructose-bisphosphate aldolase 2, chloroplastic OS=Arabidopsis thaliana OX=3702 GN=FBA2 PE=1 SV=2 && PF00274:Fructose-bisphosphate aldolase class-I	FAR1
AT1G29910	27706	25549	29195	32063	42387	27954	3166	15671	23728	47028	38625	31017	CAB3	1	10472280	10473502	-	1223	protein_coding	chlorophyll A/B binding protein 3 [Source:NCBI gene (formerly Entrezgene);Acc:839869] && sp|P0CJ48|CB1A_ARATH Chlorophyll a-b binding protein 2, chloroplastic OS=Arabidopsis thaliana OX=3702 GN=LHCB1.1 PE=1 SV=1 && PF00504:Chlorophyll A-B binding protein	SBP
AT1G64720	25177	28832	27752	35198	40993	30111	14952	16514	21665	36106	35324	29037	CP5	1	24046553	24048822	-	1777	protein_coding	Polyketide cyclase/dehydrase and lipid transport superfamily protein [Source:NCBI gene (formerly Entrezgene);Acc:842780] && - && PF01852:START domain	HB-other
AT5G54270	25482	21542	26432	31607	40170	27637	3992	15685	23783	45958	40223	35665	LHCB3	5	22038165	22039568	+	1242	protein_coding	light-harvesting chlorophyll B-binding protein 3 [Source:NCBI gene (formerly Entrezgene);Acc:835515] && sp|Q9S7M0|CB3_ARATH Chlorophyll a-b binding protein 3, chloroplastic OS=Arabidopsis thaliana OX=3702 GN=LHCB3 PE=1 SV=1 && PF00504:Chlorophyll A-B binding protein	SBP
AT2G18960	29438	29888	35602	27164	23613	30615	38066	28335	26256	22208	24652	19950	HA1	2	8221514	8227622	+	4573	protein_coding	H[+]-ATPase 1 [Source:NCBI gene (formerly Entrezgene);Acc:816413] && sp|P20649|PMA1_ARATH ATPase 1, plasma membrane-type OS=Arabidopsis thaliana OX=3702 GN=AHA1 PE=1 SV=3 && PF00702:haloacid dehalogenase-like hydrolase|PF00122:E1-E2 ATPase	GRAS
AT3G61470	26176	25624	27806	32937	36871	25426	7699	18210	24030	37057	36782	31595	LHCA2	3	22745514	22747444	+	1408	protein_coding	photosystem I light harvesting complex protein [Source:NCBI gene (formerly Entrezgene);Acc:825320] && sp|Q9SYW8|LHCA2_ARATH Photosystem I chlorophyll a/b-binding protein 2, chloroplastic OS=Arabidopsis thaliana OX=3702 GN=LHCA2 PE=1 SV=1 && PF00504:Chlorophyll A-B binding protein	SBP
AT1G61520	24394	23062	26221	30017	37820	28614	11292	15941	23401	38129	35414	31501	LHCA3	1	22699715	22701412	+	1625	protein_coding	PSI type III chlorophyll a/b-binding protein [Source:NCBI gene (formerly Entrezgene);Acc:842446] && sp|Q9SY97|LHCA3_ARATH Photosystem I chlorophyll a/b-binding protein 3-1, chloroplastic OS=Arabidopsis thaliana OX=3702 GN=LHCA3 PE=1 SV=1 && PF00504:Chlorophyll A-B binding protein	SBP
AT3G60750	29700	26694	28216	29843	29058	33069	20534	20709	21463	31445	30090	22044	AT3G60750	3	22453668	22457458	+	3196	protein_coding	Transketolase [Source:NCBI gene (formerly Entrezgene);Acc:825246] && sp|Q8RWV0|TKTC1_ARATH Transketolase-1, chloroplastic OS=Arabidopsis thaliana OX=3702 GN=TKL-1 PE=1 SV=1 && PF02779:Transketolase, pyrimidine binding domain|PF02780:Transketolase, C-terminal domain|PF00456:Transketolase, thiamine diphosphate binding domain	-
AT1G20340	24251	22653	22951	32729	36231	25950	14130	14368	19290	41568	36234	28364	DRT112	1	7042046	7043392	-	1347	protein_coding	Cupredoxin superfamily protein [Source:NCBI gene (formerly Entrezgene);Acc:838622] && sp|P42699|PLAS2_ARATH Plastocyanin major isoform, chloroplastic OS=Arabidopsis thaliana OX=3702 GN=DRT112 PE=1 SV=2 && PF00127:Copper binding proteins, plastocyanin/azurin family	-
AT3G62290	16532	35429	27737	16680	16080	25433	53322	24213	33215	16345	17159	19819	ARFA1E	3	23051544	23053893	+	1109	protein_coding	ADP-ribosylation factor A1E [Source:NCBI gene (formerly Entrezgene);Acc:825402] && sp|P36397|ARF1_ARATH ADP-ribosylation factor 1 OS=Arabidopsis thaliana OX=3702 GN=ARF1 PE=1 SV=2 && PF00025:ADP-ribosylation factor family	MYB_related
AT5G04140	34376	25344	30135	28544	30068	24614	14805	16222	16601	26086	30752	18727	GLU1	5	1129785	1138488	+	5495	protein_coding	glutamate synthase 1 [Source:NCBI gene (formerly Entrezgene);Acc:830292] && sp|Q9ZNZ7|GLTB1_ARATH Ferredoxin-dependent glutamate synthase 1, chloroplastic/mitochondrial OS=Arabidopsis thaliana OX=3702 GN=GLU1 PE=1 SV=3 && PF04898:Glutamate synthase central domain|PF00310:Glutamine amidotransferases class-II|PF01645:Conserved region in glutamate synthase|PF01493:GXGXG motif	C3H
AT5G03240	16898	31801	23037	18382	19159	57688	37572	14159	17591	15456	21172	18530	UBQ3	5	771660	773515	-	1856	protein_coding	polyubiquitin 3 [Source:NCBI gene (formerly Entrezgene);Acc:831899] && sp|Q1EC66|UBQ3_ARATH Polyubiquitin 3 OS=Arabidopsis thaliana OX=3702 GN=UBQ3 PE=2 SV=1 && PF00240:Ubiquitin family	FAR1
AT3G08580	22380	25209	23637	26811	25305	26887	22286	17962	22444	29084	27076	21714	AAC1	3	2605435	2607895	-	1729	protein_coding	ADP/ATP carrier 1 [Source:NCBI gene (formerly Entrezgene);Acc:820005] && sp|P31167|ADT1_ARATH ADP,ATP carrier protein 1, mitochondrial OS=Arabidopsis thaliana OX=3702 GN=AAC1 PE=1 SV=2 && PF00153:Mitochondrial carrier protein	ERF
AT2G21330	22869	21005	23923	26229	28591	21976	9329	17563	24430	33554	30191	26634	FBA1	2	9128122	9130619	-	2043	protein_coding	fructose-bisphosphate aldolase 1 [Source:NCBI gene (formerly Entrezgene);Acc:816672] && sp|Q9SJU4|ALFP1_ARATH Fructose-bisphosphate aldolase 1, chloroplastic OS=Arabidopsis thaliana OX=3702 GN=FBA1 PE=1 SV=2 && PF00274:Fructose-bisphosphate aldolase class-I	FAR1
AT3G14420	18642	24285	25678	24644	27488	24574	17914	15996	21777	28134	28436	23830	GOX1	3	4821391	4824178	+	1892	protein_coding	Aldolase-type TIM barrel family protein [Source:NCBI gene (formerly Entrezgene);Acc:820665] && sp|Q9LRR9|GLO1_ARATH (S)-2-hydroxy-acid oxidase GLO1 OS=Arabidopsis thaliana OX=3702 GN=GLO1 PE=1 SV=1 && PF01070:FMN-dependent dehydrogenase	C3H
AT3G41768	12271	45061	17485	24167	12869	41251	33800	17435	16988	21337	18478	18401	AT3G41768	3	14197677	14199484	+	1808	rRNA	18S ribosomal RNA [Source:NCBI gene (formerly Entrezgene);Acc:3769408] && - && -	-
AT3G26520	17003	22588	22055	32227	34613	19796	10928	12617	11689	34005	35104	25093	TIP2	3	9722443	9723904	-	1290	protein_coding	tonoplast intrinsic protein 2 [Source:NCBI gene (formerly Entrezgene);Acc:822259] && sp|Q41963|TIP12_ARATH Aquaporin TIP1-2 OS=Arabidopsis thaliana OX=3702 GN=TIP1-2 PE=1 SV=2 && PF00230:Major intrinsic protein	C3H
AT1G15820	21081	18076	22563	26263	31043	24281	2144	11980	18510	36566	31030	27541	LHCB6	1	5446462	5447880	-	1204	protein_coding	light harvesting complex photosystem II subunit 6 [Source:NCBI gene (formerly Entrezgene);Acc:838151] && sp|P27525|CB4B_SOLLC Chlorophyll a-b binding protein CP24 10B, chloroplastic OS=Solanum lycopersicum OX=4081 GN=CAP10B PE=3 SV=1 && PF00504:Chlorophyll A-B binding protein	ERF
AT1G21310	6488	12138	14700	20525	14844	27450	61788	26315	24178	20822	19407	16948	EXT3	1	7453245	7455009	-	1654	protein_coding	extensin 3 [Source:NCBI gene (formerly Entrezgene);Acc:838728] && sp|Q9FS16|EXTN3_ARATH Extensin-3 OS=Arabidopsis thaliana OX=3702 GN=EXT3 PE=1 SV=3 && -	-
AT3G53420	16040	19018	26183	25439	25176	14348	12923	17510	21025	30838	29716	26075	PIP2A	3	19803473	19805730	-	1573	protein_coding	plasma membrane intrinsic protein 2A [Source:NCBI gene (formerly Entrezgene);Acc:824510] && sp|P43286|PIP21_ARATH Aquaporin PIP2-1 OS=Arabidopsis thaliana OX=3702 GN=PIP2-1 PE=1 SV=1 && PF00230:Major intrinsic protein	C3H
AT4G12800	20314	17937	22747	24786	27123	17761	4285	15631	18918	31901	28355	24388	PSAL	4	7521257	7522761	+	1140	protein_coding	photosystem I subunit l [Source:NCBI gene (formerly Entrezgene);Acc:826892] && sp|Q9SUI4|PSAL_ARATH Photosystem I reaction center subunit XI, chloroplastic OS=Arabidopsis thaliana OX=3702 GN=PSAL PE=1 SV=2 && PF02605:Photosystem I reaction centre subunit XI	-
AT2G05070	20340	19051	25176	24088	26238	19726	3237	11765	19397	31722	27474	25249	LHCB2.2	2	1799234	1800472	-	1143	protein_coding	photosystem II light harvesting complex protein 2.2 [Source:NCBI gene (formerly Entrezgene);Acc:815055] && sp|Q9S7J7|CB22_ARATH Chlorophyll a-b binding protein 2.2, chloroplastic OS=Arabidopsis thaliana OX=3702 GN=LHCB2.2 PE=1 SV=1 && PF00504:Chlorophyll A-B binding protein	ERF
AT1G42970	17652	19226	18853	24651	30369	21358	9236	10326	15352	30078	29201	22020	GAPB	1	16127353	16129895	+	1854	protein_coding	glyceraldehyde-3-phosphate dehydrogenase B subunit [Source:NCBI gene (formerly Entrezgene);Acc:840895] && sp|P25857|G3PB_ARATH Glyceraldehyde-3-phosphate dehydrogenase GAPB, chloroplastic OS=Arabidopsis thaliana OX=3702 GN=GAPB PE=1 SV=2 && PF00044:Glyceraldehyde 3-phosphate dehydrogenase, NAD binding domain|PF02800:Glyceraldehyde 3-phosphate dehydrogenase, C-terminal domain	Trihelix
AT1G56280	15747	30000	25250	15305	13667	21533	27236	21221	29382	15068	15915	17578	DI19	1	21072855	21074877	-	1434	protein_coding	drought-induced 19 [Source:NCBI gene (formerly Entrezgene);Acc:842081] && sp|Q39083|DI191_ARATH Protein DEHYDRATION-INDUCED 19 OS=Arabidopsis thaliana OX=3702 GN=DI19-1 PE=1 SV=2 && PF05605:Drought induced 19 protein (Di19), zinc-binding|PF14571:Stress-induced protein Di19, C-terminal	-
AT2G36530	32397	32274	25831	17190	15388	19709	19077	17149	14604	17337	17877	14846	LOS2	2	15320756	15324129	-	2212	protein_coding	Enolase [Source:NCBI gene (formerly Entrezgene);Acc:818226] && sp|P25696|ENO2_ARATH Bifunctional enolase 2/transcriptional activator OS=Arabidopsis thaliana OX=3702 GN=ENO2 PE=1 SV=1 && PF03952:Enolase, N-terminal domain|PF00113:Enolase, C-terminal TIM barrel domain	C3H
AT4G26850	18598	29843	32843	12750	10343	18884	16079	23073	26719	17813	15055	15472	VTC2	4	13498956	13501701	-	2191	protein_coding	GDP-L-galactose phosphorylase 1 [Source:NCBI gene (formerly Entrezgene);Acc:828792] && sp|Q8RWE8|GGAP1_ARATH GDP-L-galactose phosphorylase 1 OS=Arabidopsis thaliana OX=3702 GN=VTC2 PE=1 SV=1 && -	-
AT1G59870	17774	25183	19405	14368	11234	27720	54619	19011	18067	7543	14060	7627	PEN3	1	22034423	22040126	+	4930	protein_coding	ABC-2 and Plant PDR ABC-type transporter family protein [Source:NCBI gene (formerly Entrezgene);Acc:842281] && sp|Q9XIE2|AB36G_ARATH ABC transporter G family member 36 OS=Arabidopsis thaliana OX=3702 GN=ABCG36 PE=1 SV=1 && PF14510:ABC-transporter N-terminal|PF00005:ABC transporter|PF01061:ABC-2 type transporter|PF08370:Plant PDR ABC transporter associated	MYB_related
AT5G35630	22077	16024	20255	24556	29928	20003	5666	9716	11701	27949	29681	17997	GS2	5	13830429	13833542	+	2101	protein_coding	glutamine synthetase 2 [Source:NCBI gene (formerly Entrezgene);Acc:833535] && sp|Q43127|GLNA2_ARATH Glutamine synthetase, chloroplastic/mitochondrial OS=Arabidopsis thaliana OX=3702 GN=GLN2 PE=1 SV=1 && PF03951:Glutamine synthetase, beta-Grasp domain|PF00120:Glutamine synthetase, catalytic domain	SBP
AT1G31330	17223	16811	18234	24819	28168	17717	6460	11473	15527	27701	27711	21001	PSAF	1	11214676	11216141	-	1203	protein_coding	photosystem I subunit F [Source:NCBI gene (formerly Entrezgene);Acc:840021] && sp|Q9SHE8|PSAF_ARATH Photosystem I reaction center subunit III, chloroplastic OS=Arabidopsis thaliana OX=3702 GN=PSAF PE=1 SV=1 && PF02507:Photosystem I reaction centre subunit III	-
AT2G10940	13728	15468	21010	20300	26715	20220	4091	9404	12769	31487	26510	21514	AT2G10940	2	4310321	4312162	-	1842	protein_coding	Bifunctional inhibitor/lipid-transfer protein/seed storage 2S albumin superfamily protein [Source:NCBI gene (formerly Entrezgene);Acc:815558] && sp|Q00451|PRF1_SOLLC 36.4 kDa proline-rich protein OS=Solanum lycopersicum OX=4081 GN=TPRP-F1 PE=2 SV=1 && PF14547:Hydrophobic seed protein	Trihelix
AT4G23670	27971	12947	26976	18786	15391	11164	17846	21647	16086	20984	15546	15749	AT4G23670	4	12332429	12333904	-	1121	protein_coding	Polyketide cyclase/dehydrase and lipid transport superfamily protein [Source:NCBI gene (formerly Entrezgene);Acc:828467] && sp|Q9ZVF3|ML328_ARATH MLP-like protein 328 OS=Arabidopsis thaliana OX=3702 GN=MLP328 PE=2 SV=1 && PF00407:Pathogenesis-related protein Bet v I family	-
AT4G33010	15319	14730	17191	18441	21827	19507	8659	14202	17291	27233	22866	19598	GLDP1	4	15926652	15931422	-	3586	protein_coding	glycine decarboxylase P-protein 1 [Source:NCBI gene (formerly Entrezgene);Acc:829438] && sp|Q94B78|GCSP1_ARATH Glycine dehydrogenase (decarboxylating) 1, mitochondrial OS=Arabidopsis thaliana OX=3702 GN=GLDP1 PE=1 SV=2 && PF02347:Glycine cleavage system P-protein	GATA
AT5G60360	20947	22557	24925	13618	9854	14320	40294	20435	14870	10947	12574	11060	ALP	5	24279660	24282482	+	1795	protein_coding	aleurain-like protease [Source:NCBI gene (formerly Entrezgene);Acc:836158] && sp|Q8H166|ALEU_ARATH Thiol protease aleurain OS=Arabidopsis thaliana OX=3702 GN=ALEU PE=1 SV=2 && PF00112:Papain family cysteine protease|PF08246:Cathepsin propeptide inhibitor domain (I29)	bHLH
AT5G38420	13715	11315	13743	24355	27782	22878	3780	4969	9187	33538	29089	17722	RBCS2B	5	15380907	15382071	-	935	protein_coding	Ribulose bisphosphate carboxylase (small chain) family protein [Source:NCBI gene (formerly Entrezgene);Acc:833829] && sp|P10797|RBS2B_ARATH Ribulose bisphosphate carboxylase small subunit 2B, chloroplastic OS=Arabidopsis thaliana OX=3702 GN=RBCS-2B PE=2 SV=2 && PF12338:Ribulose-1,5-bisphosphate carboxylase small subunit|PF00101:Ribulose bisphosphate carboxylase, small chain	M-type_MADS
AT3G56940	16696	15725	17129	20150	22764	18655	7427	9165	12985	24881	22630	18995	CRD1	3	21076505	21078443	+	1493	protein_coding	dicarboxylate diiron protein, putative (Crd1) [Source:NCBI gene (formerly Entrezgene);Acc:824861] && sp|Q9M591|CRD1_ARATH Magnesium-protoporphyrin IX monomethyl ester [oxidative] cyclase, chloroplastic OS=Arabidopsis thaliana OX=3702 GN=CRD1 PE=1 SV=2 && PF02915:Rubrerythrin	-
AT2G43970	18532	17448	18096	16902	15447	16841	21957	15971	15439	15026	16109	13588	LARP6b	2	18205235	18208218	-	2125	protein_coding	RNA-binding protein [Source:NCBI gene (formerly Entrezgene);Acc:819002] && sp|O80567|LRP6B_ARATH La-related protein 6B OS=Arabidopsis thaliana OX=3702 GN=LARP6B PE=1 SV=2 && PF05383:La domain	FAR1
AT5G46110	18242	17723	19122	18255	18007	18564	8738	11575	14996	20278	19626	16119	APE2	5	18697235	18700900	+	2303	protein_coding	Glucose-6-phosphate/phosphate translocator-like protein [Source:NCBI gene (formerly Entrezgene);Acc:834652] && sp|Q9ZSR7|TPT_ARATH Triose phosphate/phosphate translocator TPT, chloroplastic OS=Arabidopsis thaliana OX=3702 GN=TPT PE=1 SV=1 && PF03151:Triose-phosphate Transporter family	GRF
AT1G11910	16237	20306	22659	14098	10130	15304	26436	19155	16757	12362	13179	12176	APA1	1	4016712	4021043	-	2899	protein_coding	aspartic proteinase A1 [Source:NCBI gene (formerly Entrezgene);Acc:837740] && sp|O65390|APA1_ARATH Aspartic proteinase A1 OS=Arabidopsis thaliana OX=3702 GN=APA1 PE=1 SV=1 && PF00026:Eukaryotic aspartyl protease|PF03489:Saposin-like type B, region 2|PF05184:Saposin-like type B, region 1	WRKY
AT3G54890	11224	9304	12607	19503	26367	14561	2084	9242	14035	30208	26993	22647	LHCA1	3	20339504	20341176	-	1273	protein_coding	chlorophyll a-b binding protein 6 [Source:NCBI gene (formerly Entrezgene);Acc:824654] && sp|Q01667|CAB6_ARATH Chlorophyll a-b binding protein 6, chloroplastic OS=Arabidopsis thaliana OX=3702 GN=LHCA1 PE=1 SV=1 && PF00504:Chlorophyll A-B binding protein	SBP
AT5G25980	11456	20295	17842	20272	16188	16814	3845	21669	12564	20498	17963	17052	TGG2	5	9072708	9075777	+	1970	protein_coding	glucoside glucohydrolase 2 [Source:NCBI gene (formerly Entrezgene);Acc:832667] && sp|Q9C5C2|BGL37_ARATH Myrosinase 2 OS=Arabidopsis thaliana OX=3702 GN=TGG2 PE=1 SV=1 && PF00232:Glycosyl hydrolase family 1	TCP
AT4G02770	15989	14661	17941	18224	19313	15898	4682	10668	14167	23377	20802	18299	PSAD-1	4	1229031	1230164	-	1134	protein_coding	photosystem I subunit D-1 [Source:NCBI gene (formerly Entrezgene);Acc:828183] && sp|Q9S7H1|PSAD1_ARATH Photosystem I reaction center subunit II-1, chloroplastic OS=Arabidopsis thaliana OX=3702 GN=psaD1 PE=1 SV=1 && PF02531:PsaD	-
AT3G14210	23961	14120	32343	8695	7696	26821	16692	16493	11702	11464	12630	10928	ESM1	3	4729399	4731847	+	1951	protein_coding	GDSL-like lipase/acylhydrolase superfamily protein [Source:NCBI gene (formerly Entrezgene);Acc:820639] && sp|Q9LJG3|ESM1_ARATH GDSL esterase/lipase ESM1 OS=Arabidopsis thaliana OX=3702 GN=ESM1 PE=1 SV=1 && PF00657:GDSL-like Lipase/Acylhydrolase	MIKC_MADS
AT2G05710	23024	25293	22855	10587	9021	14988	25272	17817	15674	9333	10355	8774	ACO3	2	2141329	2146678	+	3563	protein_coding	aconitase 3 [Source:NCBI gene (formerly Entrezgene);Acc:815120] && sp|Q9SIB9|ACO3M_ARATH Aconitate hydratase 3, mitochondrial OS=Arabidopsis thaliana OX=3702 GN=ACO3 PE=1 SV=2 && PF00694:Aconitase C-terminal domain|PF00330:Aconitase family (aconitate hydratase)	bHLH
AT1G01060	14542	20004	19665	16088	16138	14477	13550	13963	16802	16724	15700	13880	LHY	1	33365	37871	-	3421	protein_coding	Homeodomain-like superfamily protein [Source:NCBI gene (formerly Entrezgene);Acc:839341] && sp|Q6R0H1|LHY_ARATH Protein LHY OS=Arabidopsis thaliana OX=3702 GN=LHY PE=1 SV=2 && -	MYB_related
AT1G02500	18933	20011	19374	13449	13239	16284	26212	11352	13311	13142	13145	11545	SAM1	1	518091	520495	+	1751	protein_coding	S-adenosylmethionine synthetase 1 [Source:NCBI gene (formerly Entrezgene);Acc:839501] && sp|P23686|METK1_ARATH S-adenosylmethionine synthase 1 OS=Arabidopsis thaliana OX=3702 GN=SAM1 PE=1 SV=2 && PF02772:S-adenosylmethionine synthetase, central domain|PF02773:S-adenosylmethionine synthetase, C-terminal domain|PF00438:S-adenosylmethionine synthetase, N-terminal domain	-
AT1G76490	11414	16232	15650	14950	16818	13428	30021	10936	17178	14600	14139	13788	HMG1	1	28695760	28698852	+	2616	protein_coding	hydroxy methylglutaryl CoA reductase 1 [Source:NCBI gene (formerly Entrezgene);Acc:843982] && sp|P14891|HMDH1_ARATH 3-hydroxy-3-methylglutaryl-coenzyme A reductase 1 OS=Arabidopsis thaliana OX=3702 GN=HMG1 PE=1 SV=1 && PF00368:Hydroxymethylglutaryl-coenzyme A reductase	GRAS
AT3G22890	17043	23448	16383	13223	11658	17239	28713	11645	14412	11134	13886	8982	APS1	3	8112614	8115024	+	1905	protein_coding	ATP sulfurylase 1 [Source:NCBI gene (formerly Entrezgene);Acc:821861] && sp|Q9LIK9|APS1_ARATH ATP sulfurylase 1, chloroplastic OS=Arabidopsis thaliana OX=3702 GN=APS1 PE=1 SV=1 && PF01747:ATP-sulfurylase|PF14306:PUA-like domain	-
AT4G35090	11656	10096	13388	23661	26731	10348	6110	8321	11849	21355	25547	18638	CAT2	4	16700312	16703504	-	2767	protein_coding	catalase 2 [Source:NCBI gene (formerly Entrezgene);Acc:829661] && sp|P25819|CATA2_ARATH Catalase-2 OS=Arabidopsis thaliana OX=3702 GN=CAT2 PE=1 SV=3 && PF00199:Catalase|PF06628:Catalase-related immune-responsive	Nin-like
AT5G14740	7187	14091	8073	22967	31612	20097	12563	3322	5240	19080	27456	15105	CA2	5	4757856	4762666	+	3095	protein_coding	carbonic anhydrase 2 [Source:NCBI gene (formerly Entrezgene);Acc:831326] && sp|P42737|BCA2_ARATH Beta carbonic anhydrase 2, chloroplastic OS=Arabidopsis thaliana OX=3702 GN=BCA2 PE=1 SV=3 && PF00484:Carbonic anhydrase	bHLH
AT1G73330	3726	5987	10947	18203	12067	4661	32369	23076	19237	27663	12052	15623	DR4	1	27568714	27569823	-	1110	protein_coding	drought-repressed 4 [Source:NCBI gene (formerly Entrezgene);Acc:843668] && sp|Q39091|KTI1_ARATH Kunitz trypsin inhibitor 1 OS=Arabidopsis thaliana OX=3702 GN=KTI1 PE=2 SV=1 && PF00197:Trypsin and protease inhibitor	-
AT3G04120	24687	24520	17357	12806	12272	24684	7547	9369	9989	14633	14157	11705	GAPC1	3	1080942	1083690	+	1711	protein_coding	glyceraldehyde-3-phosphate dehydrogenase C subunit 1 [Source:NCBI gene (formerly Entrezgene);Acc:819567] && sp|P25858|G3PC1_ARATH Glyceraldehyde-3-phosphate dehydrogenase GAPC1, cytosolic OS=Arabidopsis thaliana OX=3702 GN=GAPC1 PE=1 SV=2 && PF02800:Glyceraldehyde 3-phosphate dehydrogenase, C-terminal domain|PF00044:Glyceraldehyde 3-phosphate dehydrogenase, NAD binding domain	Trihelix
AT2G30520	14014	17479	17635	13270	15411	15863	13957	12564	18599	14184	15242	15088	RPT2	2	13002686	13005746	-	2465	protein_coding	Phototropic-responsive NPH3 family protein [Source:NCBI gene (formerly Entrezgene);Acc:817601] && sp|Q682S0|RPT2_ARATH Root phototropism protein 2 OS=Arabidopsis thaliana OX=3702 GN=RPT2 PE=1 SV=2 && PF03000:NPH3 family	C3H
AT5G53460	9682	7340	9372	26907	21150	19193	13727	6417	9012	20198	23155	16957	GLT1	5	21700187	21710296	+	7625	protein_coding	NADH-dependent glutamate synthase 1 [Source:NCBI gene (formerly Entrezgene);Acc:835427] && sp|Q9LV03|GLUT1_ARATH Glutamate synthase 1 [NADH], chloroplastic OS=Arabidopsis thaliana OX=3702 GN=GLT1 PE=1 SV=2 && PF07992:Pyridine nucleotide-disulphide oxidoreductase|PF00310:Glutamine amidotransferases class-II|PF14691:Dihydroprymidine dehydrogenase domain II, 4Fe-4S cluster|PF01645:Conserved region i…	C3H
AT3G04720	11488	28729	18484	4382	2259	11996	39459	33426	16536	3906	4176	6667	PR4	3	1285425	1286760	-	1134	protein_coding	pathosis-related 4 [Source:NCBI gene (formerly Entrezgene);Acc:819632] && sp|P43082|HEVL_ARATH Hevein-like preproprotein OS=Arabidopsis thaliana OX=3702 GN=HEL PE=1 SV=1 && PF00187:Chitin recognition protein|PF00967:Barwin family	-
AT4G37870	12274	18665	26488	12827	11010	23641	19029	14885	9984	11312	10746	9607	PCK1	4	17802690	17806705	-	2583	protein_coding	phosphoenolpyruvate carboxykinase 1 [Source:NCBI gene (formerly Entrezgene);Acc:829943] && sp|Q9T074|PCKA1_ARATH Phosphoenolpyruvate carboxykinase (ATP) 1 OS=Arabidopsis thaliana OX=3702 GN=PCK1 PE=1 SV=1 && PF01293:Phosphoenolpyruvate carboxykinase	TCP
AT4G30960	18574	22135	26853	11223	9005	14223	17233	12140	14655	12432	10524	11410	SIP3	4	15067028	15069183	+	2156	protein_coding	SOS3-interacting protein 3 [Source:NCBI gene (formerly Entrezgene);Acc:829221] && sp|O65554|CIPK6_ARATH CBL-interacting serine/threonine-protein kinase 6 OS=Arabidopsis thaliana OX=3702 GN=CIPK6 PE=1 SV=1 && PF00069:Protein kinase domain|PF03822:NAF domain	NF-YC
AT4G34710	18433	13169	21208	15497	16024	15183	12949	13365	7344	14861	19122	10318	ADC2	4	16560030	16563044	-	3015	protein_coding	arginine decarboxylase 2 [Source:NCBI gene (formerly Entrezgene);Acc:829623] && sp|O23141|SPE2_ARATH Arginine decarboxylase 2 OS=Arabidopsis thaliana OX=3702 GN=ADC2 PE=1 SV=1 && PF02784:Pyridoxal-dependent decarboxylase, pyridoxal binding domain	G2-like
AT1G66200	14047	17590	16677	16976	13509	13925	21927	10066	10631	13919	16066	11923	GSR2	1	24655115	24657703	-	1686	protein_coding	- && sp|Q8LCE1|GLN12_ARATH Glutamine synthetase cytosolic isozyme 1-2 OS=Arabidopsis thaliana OX=3702 GN=GLN1-2 PE=1 SV=2 && PF00120:Glutamine synthetase, catalytic domain|PF03951:Glutamine synthetase, beta-Grasp domain	SBP
AT1G60950	10056	11889	12255	20530	21209	14224	7409	9200	11885	20305	22413	15867	FED A	1	22444307	22445291	+	985	protein_coding	2Fe-2S ferredoxin-like superfamily protein [Source:NCBI gene (formerly Entrezgene);Acc:842386] && sp|P16972|FER2_ARATH Ferredoxin-2, chloroplastic OS=Arabidopsis thaliana OX=3702 GN=FD2 PE=1 SV=1 && PF00111:2Fe-2S iron-sulfur cluster binding domain	-
AT1G15690	13046	16496	15036	15838	15871	16457	12480	13978	13605	16772	15347	11440	AVP1	1	5398926	5402733	+	3050	protein_coding	Inorganic H pyrophosphatase family protein [Source:NCBI gene (formerly Entrezgene);Acc:838138] && sp|P31414|AVP1_ARATH Pyrophosphate-energized vacuolar membrane proton pump 1 OS=Arabidopsis thaliana OX=3702 GN=AVP1 PE=1 SV=1 && PF03030:Inorganic H+ pyrophosphatase	B3
AT3G48560	11336	17086	14661	14164	14426	17918	22123	10144	12885	13357	14110	12300	CSR1	3	18001283	18003749	-	2467	protein_coding	chlorsulfuron/imidazolinone resistant 1 [Source:NCBI gene (formerly Entrezgene);Acc:824015] && sp|P17597|ILVB_ARATH Acetolactate synthase, chloroplastic OS=Arabidopsis thaliana OX=3702 GN=ALS PE=1 SV=1 && PF02776:Thiamine pyrophosphate enzyme, N-terminal TPP binding domain|PF02775:Thiamine pyrophosphate enzyme, C-terminal TPP binding domain|PF00205:Thiamine pyrophosphate enzyme, central domain	-
AT1G30230	11642	15388	13727	13955	13284	16663	20218	11461	15230	14646	13833	12594	eEF-1Bb1	1	10638878	10640941	+	1247	protein_coding	translation elongation factor EF1B/ribosomal protein S6 family protein [Source:NCBI gene (formerly Entrezgene);Acc:839903] && sp|P48006|EF1D1_ARATH Elongation factor 1-delta 1 OS=Arabidopsis thaliana OX=3702 GN=At1g30230 PE=1 SV=2 && PF00736:EF-1 guanine nucleotide exchange domain	Dof
AT3G45140	37788	16066	19984	7522	3428	7841	26523	27105	8278	7467	6976	3313	LOX2	3	16525245	16529352	+	3252	protein_coding	lipoxygenase 2 [Source:NCBI gene (formerly Entrezgene);Acc:823650] && sp|P38418|LOX2_ARATH Lipoxygenase 2, chloroplastic OS=Arabidopsis thaliana OX=3702 GN=LOX2 PE=1 SV=1 && -	NF-YA
AT1G04410	15941	15520	15087	17062	14748	14081	12841	11151	10840	15297	16609	12545	c-NAD-MDH1	1	1188995	1191458	-	1613	protein_coding	Lactate/malate dehydrogenase family protein [Source:NCBI gene (formerly Entrezgene);Acc:839527] && sp|P93819|MDHC1_ARATH Malate dehydrogenase 1, cytoplasmic OS=Arabidopsis thaliana OX=3702 GN=MDH1 PE=1 SV=2 && PF02866:lactate/malate dehydrogenase, alpha/beta C-terminal domain|PF00056:lactate/malate dehydrogenase, NAD binding domain	HSF
AT5G04590	19233	20797	17271	13847	11348	15196	19149	10381	10312	10957	13354	9851	SIR	5	1319074	1323364	+	3325	protein_coding	sulfite reductase [Source:NCBI gene (formerly Entrezgene);Acc:830336] && sp|Q9LZ66|SIR_ARATH Assimilatory sulfite reductase (ferredoxin), chloroplastic OS=Arabidopsis thaliana OX=3702 GN=SIR PE=1 SV=1 && -	-
AT4G05180	13212	12035	15852	15917	17096	12517	7360	10105	12833	18936	18357	16605	PSBQ-2	4	2671523	2673243	-	1271	protein_coding	photosystem II subunit Q-2 [Source:NCBI gene (formerly Entrezgene);Acc:825866] && sp|Q41932|PSBQ2_ARATH Oxygen-evolving enhancer protein 3-2, chloroplastic OS=Arabidopsis thaliana OX=3702 GN=PSBQ2 PE=1 SV=2 && PF05757:Oxygen evolving enhancer protein 3 (PsbQ)	-
AT5G40450	7623	13054	16273	13142	10222	16681	41523	10554	12168	7249	13215	8264	AT5G40450	5	16184650	16195888	-	9194	protein_coding	A-kinase anchor-like protein [Source:NCBI gene (formerly Entrezgene);Acc:834043] && - && -	-
AT3G61440	15550	20865	16761	10744	11628	15228	22853	13596	12509	9772	10890	9420	CYSC1	3	22735663	22738131	+	1870	protein_coding	cysteine synthase C1 [Source:NCBI gene (formerly Entrezgene);Acc:825317] && sp|Q9S757|CYSC1_ARATH Bifunctional L-3-cyanoalanine synthase/cysteine synthase C1, mitochondrial OS=Arabidopsis thaliana OX=3702 GN=CYSC1 PE=1 SV=1 && PF00291:Pyridoxal-phosphate dependent enzyme	GeBP
AT4G30190	7785	8547	8533	21589	20779	17040	10712	7737	10758	19932	19524	16284	HA2	4	14770395	14776247	-	3698	protein_coding	H[+]-ATPase 2 [Source:NCBI gene (formerly Entrezgene);Acc:829142] && sp|P19456|PMA2_ARATH ATPase 2, plasma membrane-type OS=Arabidopsis thaliana OX=3702 GN=AHA2 PE=1 SV=2 && PF00122:E1-E2 ATPase|PF00690:Cation transporter/ATPase, N-terminus|PF00702:haloacid dehalogenase-like hydrolase	GRAS
AT2G05520	11987	16084	17649	9427	5396	19243	33127	15832	15730	6042	8040	10482	GRP-3	2	2025991	2027283	+	1065	protein_coding	glycine-rich protein 3 [Source:NCBI gene (formerly Entrezgene);Acc:815101] && sp|Q9SL15|GRP3_ARATH Glycine-rich protein 3 OS=Arabidopsis thaliana OX=3702 GN=GRP3 PE=1 SV=1 && PF07172:Glycine rich protein family	-
AT3G14990	25998	25559	21566	11004	9984	22566	10522	7946	6546	7715	11455	7361	DJ1A	3	5047376	5049971	+	1711	protein_coding	Class I glutamine amidotransferase-like superfamily protein [Source:NCBI gene (formerly Entrezgene);Acc:820728] && sp|Q9FPF0|DJ1A_ARATH Protein DJ-1 homolog A OS=Arabidopsis thaliana OX=3702 GN=DJ1A PE=1 SV=1 && PF01965:DJ-1/PfpI family	bHLH
AT4G34110	13007	16329	15139	14333	13071	14787	15014	12387	13980	14188	13816	11630	PAB2	4	16336291	16340314	+	2753	protein_coding	poly(A) binding protein 2 [Source:NCBI gene (formerly Entrezgene);Acc:829557] && sp|P42731|PABP2_ARATH Polyadenylate-binding protein 2 OS=Arabidopsis thaliana OX=3702 GN=PAB2 PE=1 SV=1 && PF00076:RNA recognition motif. (a.k.a. RRM, RBD, or RNP domain)|PF00658:Poly-adenylate binding protein, unique domain	NAC
AT2G30570	13861	12167	14628	16108	17260	13278	5740	8944	11825	19882	18612	15348	PSBW	2	13019028	13020311	-	958	protein_coding	photosystem II reaction center W [Source:NCBI gene (formerly Entrezgene);Acc:817606] && sp|Q39194|PSBW_ARATH Photosystem II reaction center W protein, chloroplastic OS=Arabidopsis thaliana OX=3702 GN=PSBW PE=1 SV=2 && PF07123:Photosystem II reaction centre W protein (PsbW)	-
AT1G32060	11835	12091	12503	15013	16937	14564	7626	9767	12125	18571	16614	14642	PRK	1	11532199	11534639	+	1890	protein_coding	phosphoribulokinase [Source:NCBI gene (formerly Entrezgene);Acc:840098] && sp|P25697|KPPR_ARATH Phosphoribulokinase, chloroplastic OS=Arabidopsis thaliana OX=3702 GN=At1g32060 PE=1 SV=1 && PF00485:Phosphoribulokinase / Uridine kinase family	BBR-BPC
AT1G43170	10825	12476	10613	13819	14328	15331	20259	9784	13123	16075	13449	11954	RP1	1	16266553	16268945	+	1742	protein_coding	ribosomal protein 1 [Source:NCBI gene (formerly Entrezgene);Acc:840916] && sp|P17094|RL31_ARATH 60S ribosomal protein L3-1 OS=Arabidopsis thaliana OX=3702 GN=ARP1 PE=1 SV=5 && PF00297:Ribosomal protein L3	-
AT3G01500	7651	5016	4825	23210	30937	10441	3509	2140	2934	28337	28581	14440	CA1	3	194426	198664	-	3266	protein_coding	carbonic anhydrase 1 [Source:NCBI gene (formerly Entrezgene);Acc:821134] && sp|P27140|BCA1_ARATH Beta carbonic anhydrase 1, chloroplastic OS=Arabidopsis thaliana OX=3702 GN=BCA1 PE=1 SV=2 && PF00484:Carbonic anhydrase	bHLH
AT1G09310	15479	14662	17551	11051	9671	10282	9350	18480	16628	12384	11976	12356	AT1G09310	1	3008910	3009898	+	989	protein_coding	plant/protein (Protein of unknown function, DUF538) [Source:NCBI gene (formerly Entrezgene);Acc:837452] && - && PF04398:Protein of unknown function, DUF538	-
AT3G16240	4518	7287	6978	19467	32504	7966	3182	5610	6129	24922	22010	18495	DELTA-TIP	3	5505360	5507050	+	1189	protein_coding	delta tonoplast integral protein [Source:NCBI gene (formerly Entrezgene);Acc:820870] && sp|Q41951|TIP21_ARATH Aquaporin TIP2-1 OS=Arabidopsis thaliana OX=3702 GN=TIP2-1 PE=1 SV=2 && PF00230:Major intrinsic protein	MYB_related
AT4G37930	11803	10760	12475	15750	18235	12148	6184	8563	9668	18662	19981	12658	SHM1	4	17831731	17835017	-	1989	protein_coding	serine transhydroxymethyltransferase 1 [Source:NCBI gene (formerly Entrezgene);Acc:829949] && sp|Q9SZJ5|GLYM1_ARATH Serine hydroxymethyltransferase 1, mitochondrial OS=Arabidopsis thaliana OX=3702 GN=SHM1 PE=1 SV=1 && PF00464:Serine hydroxymethyltransferase	MYB
AT1G50480	12080	21064	18590	8294	6395	15258	25941	14545	12988	6328	7302	7391	THFS	1	18701882	18704938	+	2338	protein_coding	10-formyltetrahydrofolate synthetase [Source:NCBI gene (formerly Entrezgene);Acc:841470] && sp|Q9SPK5|FTHS_ARATH Formate--tetrahydrofolate ligase OS=Arabidopsis thaliana OX=3702 GN=THFS PE=2 SV=1 && PF01268:Formate--tetrahydrofolate ligase	NAC
AT2G30860	11601	13827	12183	12626	9484	12487	15800	13918	13097	14932	11062	11141	GSTF9	2	13138882	13140392	+	1233	protein_coding	glutathione S-transferase PHI 9 [Source:NCBI gene (formerly Entrezgene);Acc:817636] && sp|O80852|GSTF9_ARATH Glutathione S-transferase F9 OS=Arabidopsis thaliana OX=3702 GN=GSTF9 PE=1 SV=1 && PF02798:Glutathione S-transferase, N-terminal domain|PF00043:Glutathione S-transferase, C-terminal domain	CAMTA
novel.41	12028	17656	17061	10134	10254	16559	4928	14181	13671	7897	18141	9600	-	1	29804660	29809517	-	4672	-	- && - && -	HSF
AT5G42980	12336	12596	16879	12389	9184	11436	12578	12849	13066	11985	13113	11408	TRX3	5	17242607	17244231	+	1035	protein_coding	thioredoxin 3 [Source:NCBI gene (formerly Entrezgene);Acc:834313] && sp|Q42403|TRXH3_ARATH Thioredoxin H3 OS=Arabidopsis thaliana OX=3702 GN=TRX3 PE=1 SV=1 && PF00085:Thioredoxin	bHLH
AT4G30270	10103	34161	18058	4013	4878	8706	34001	10801	6815	2197	12674	3132	XTH24	4	14819192	14820595	-	1210	protein_coding	xyloglucan endotransglucosylase/hydrolase 24 [Source:NCBI gene (formerly Entrezgene);Acc:829150] && sp|P24806|XTH24_ARATH Xyloglucan endotransglucosylase/hydrolase protein 24 OS=Arabidopsis thaliana OX=3702 GN=XTH24 PE=1 SV=2 && PF00722:Glycosyl hydrolases family 16|PF06955:Xyloglucan endo-transglycosylase (XET) C-terminus	MYB_related
AT4G35830	14201	19771	16495	11098	9389	16165	14645	10117	9502	8947	11007	7869	ACO1	4	16972569	16978161	-	3499	protein_coding	aconitase 1 [Source:NCBI gene (formerly Entrezgene);Acc:829737] && sp|Q42560|ACO1_ARATH Aconitate hydratase 1 OS=Arabidopsis thaliana OX=3702 GN=ACO1 PE=1 SV=2 && PF00330:Aconitase family (aconitate hydratase)|PF00694:Aconitase C-terminal domain	bHLH
AT4G28080	12647	12095	12187	15123	15231	15796	10415	7191	8885	14756	15237	9560	AT4G28080	4	13948603	13958107	-	6117	protein_coding	Tetratricopeptide repeat (TPR)-like superfamily protein [Source:NCBI gene (formerly Entrezgene);Acc:828923] && sp|F4JKH6|TSS_ARATH Protein TSS OS=Arabidopsis thaliana OX=3702 GN=TSS PE=1 SV=1 && PF15044:Mitochondrial function, CLU-N-term|PF13424:Tetratricopeptide repeat|PF12807:Translation initiation factor eIF3 subunit 135	MYB_related
AT5G20700	12948	9383	14645	11810	7791	9749	11611	14900	16009	13208	11656	13460	AT5G20700	5	7005667	7007502	-	1757	protein_coding	senescence-associated family protein, putative (DUF581) [Source:NCBI gene (formerly Entrezgene);Acc:832193] && sp|Q8GYX2|FLZ14_ARATH FCS-Like Zinc finger 14 OS=Arabidopsis thaliana OX=3702 GN=FLZ14 PE=1 SV=1 && PF04570:zinc-finger of the FCS-type, C2-C2	ERF
AT2G05380	21152	23016	20425	13396	7192	16079	8880	6829	4511	5671	10758	8037	GRP3S	2	1966610	1968142	+	914	protein_coding	glycine-rich protein 3 short [Source:NCBI gene (formerly Entrezgene);Acc:815086] && sp|Q9ZSJ6|GRP3S_ARATH Glycine-rich protein 3 short isoform OS=Arabidopsis thaliana OX=3702 GN=GRP3S PE=1 SV=2 && PF07172:Glycine rich protein family	-
AT3G16420	5226	11484	12083	13584	12160	7057	20628	11355	16096	15078	10737	10321	PBP1	3	5579290	5581032	+	1504	protein_coding	PYK10-binding protein 1 [Source:NCBI gene (formerly Entrezgene);Acc:820890] && sp|O04314|JAL30_ARATH PYK10-binding protein 1 OS=Arabidopsis thaliana OX=3702 GN=PBP1 PE=1 SV=1 && PF01419:Jacalin-like lectin domain	-
AT1G62380	10936	19598	13427	8793	11589	15289	17885	10137	10369	8550	9319	9251	ACO2	1	23082036	23084253	+	1452	protein_coding	ACC oxidase 2 [Source:NCBI gene (formerly Entrezgene);Acc:842536] && sp|Q41931|ACCO2_ARATH 1-aminocyclopropane-1-carboxylate oxidase 2 OS=Arabidopsis thaliana OX=3702 GN=ACO2 PE=1 SV=2 && PF03171:2OG-Fe(II) oxygenase superfamily|PF14226:non-haem dioxygenase in morphine synthesis N-terminal	C3H
AT1G08380	11498	9047	12168	15246	16929	11669	1732	6845	8908	19610	17490	13928	PSAO	1	2640803	2641934	-	819	protein_coding	photosystem I subunit O [Source:NCBI gene (formerly Entrezgene);Acc:837358] && sp|Q949Q5|PSAO_ARATH Photosystem I subunit O OS=Arabidopsis thaliana OX=3702 GN=PSAO PE=1 SV=1 && -	-
AT3G54500	8099	14354	12137	13863	14505	11496	3154	10417	14117	14636	15027	13231	AT3G54500	3	20175370	20179070	-	2926	protein_coding	agglutinin-like protein [Source:NCBI gene (formerly Entrezgene);Acc:824615] && sp|F4JCX9|LNK2_ARATH Protein LNK2 OS=Arabidopsis thaliana OX=3702 GN=LNK2 PE=1 SV=1 && -	-
AT1G49240	7518	13219	9552	11359	11289	10759	24251	8616	12138	11582	12021	11486	ACT8	1	18215800	18218339	+	1805	protein_coding	actin 8 [Source:NCBI gene (formerly Entrezgene);Acc:841347] && sp|Q96293|ACT8_ARATH Actin-8 OS=Arabidopsis thaliana OX=3702 GN=ACT8 PE=1 SV=2 && PF00022:Actin	MYB_related
AT4G21280	10403	8769	10403	15413	18425	12395	2045	5925	8478	19692	18457	13203	PSBQA	4	11334352	11335815	+	997	protein_coding	photosystem II subunit QA [Source:NCBI gene (formerly Entrezgene);Acc:827877] && sp|Q9XFT3|PSBQ1_ARATH Oxygen-evolving enhancer protein 3-1, chloroplastic OS=Arabidopsis thaliana OX=3702 GN=PSBQ1 PE=1 SV=3 && PF05757:Oxygen evolving enhancer protein 3 (PsbQ)	-
AT5G53300	8286	14259	12907	9607	9094	13725	21558	10104	12802	9729	10044	10672	UBC10	5	21632021	21634314	-	1348	protein_coding	ubiquitin-conjugating enzyme 10 [Source:NCBI gene (formerly Entrezgene);Acc:835411] && sp|P35133|UBC10_ARATH Ubiquitin-conjugating enzyme E2 10 OS=Arabidopsis thaliana OX=3702 GN=UBC10 PE=1 SV=1 && PF00179:Ubiquitin-conjugating enzyme	ERF
AT3G55440	17585	17008	14670	10727	10300	10838	9580	9944	9094	11396	12220	9316	TPI	3	20553403	20556560	+	1638	protein_coding	triosephosphate isomerase [Source:NCBI gene (formerly Entrezgene);Acc:824710] && sp|P48491|TPIS_ARATH Triosephosphate isomerase, cytosolic OS=Arabidopsis thaliana OX=3702 GN=CTIMC PE=1 SV=2 && PF00121:Triosephosphate isomerase	bHLH
AT3G09840	12584	17840	12654	9831	9117	15356	18528	9724	9816	9624	9375	7800	CDC48	3	3019249	3023052	+	2895	protein_coding	cell division cycle 48 [Source:NCBI gene (formerly Entrezgene);Acc:820142] && sp|P54609|CD48A_ARATH Cell division control protein 48 homolog A OS=Arabidopsis thaliana OX=3702 GN=CDC48A PE=1 SV=1 && PF02359:Cell division protein 48 (CDC48), N-terminal domain|PF02933:Cell division protein 48 (CDC48), domain 2|PF00004:ATPase family associated with various cellular activities (AAA)|PF17862:AAA+ lid d…	FAR1
AT3G14415	9629	13370	12077	12322	13417	13810	7445	8227	11028	14409	14274	11295	GOX2	3	4818251	4821013	+	1729	protein_coding	Aldolase-type TIM barrel family protein [Source:NCBI gene (formerly Entrezgene);Acc:820664] && sp|Q9LRS0|GLO2_ARATH (S)-2-hydroxy-acid oxidase GLO2 OS=Arabidopsis thaliana OX=3702 GN=GLO2 PE=1 SV=1 && PF01070:FMN-dependent dehydrogenase	C3H
AT1G30380	10375	9281	11554	14594	17129	11365	2377	5562	7907	19898	17811	13359	PSAK	1	10722183	10723247	+	769	protein_coding	photosystem I subunit K [Source:NCBI gene (formerly Entrezgene);Acc:839918] && sp|Q9SUI5|PSAK_ARATH Photosystem I reaction center subunit psaK, chloroplastic OS=Arabidopsis thaliana OX=3702 GN=PSAK PE=2 SV=2 && PF01241:Photosystem I psaG / psaK	-
AT1G12900	10183	9449	9387	15065	18489	10842	3294	5889	8195	19801	17709	12790	GAPA-2	1	4392438	4394454	-	1617	protein_coding	glyceraldehyde 3-phosphate dehydrogenase A subunit 2 [Source:NCBI gene (formerly Entrezgene);Acc:837848] && sp|Q9LPW0|G3PA2_ARATH Glyceraldehyde-3-phosphate dehydrogenase GAPA2, chloroplastic OS=Arabidopsis thaliana OX=3702 GN=GAPA2 PE=2 SV=1 && PF02800:Glyceraldehyde 3-phosphate dehydrogenase, C-terminal domain|PF00044:Glyceraldehyde 3-phosphate dehydrogenase, NAD binding domain	GRAS
AT2G41840	8093	9280	8839	13611	13701	13773	13610	8350	12913	15063	12360	11087	AT2G41840	2	17459685	17461539	-	1330	protein_coding	Ribosomal protein S5 family protein [Source:NCBI gene (formerly Entrezgene);Acc:818784] && sp|P49688|RS23_ARATH 40S ribosomal protein S2-3 OS=Arabidopsis thaliana OX=3702 GN=RPS2C PE=1 SV=2 && PF03719:Ribosomal protein S5, C-terminal domain|PF00333:Ribosomal protein S5, N-terminal domain	B3
AT1G23130	10309	12012	16740	10041	6703	11999	7708	14176	17359	8660	12621	11603	AT1G23130	1	8200321	8201246	+	845	protein_coding	Polyketide cyclase/dehydrase and lipid transport superfamily protein [Source:NCBI gene (formerly Entrezgene);Acc:838921] && sp|Q941R6|MLP31_ARATH MLP-like protein 31 OS=Arabidopsis thaliana OX=3702 GN=MLP31 PE=2 SV=2 && PF00407:Pathogenesis-related protein Bet v I family	-
AT1G78900	12440	15498	13070	11101	10463	11460	12661	10119	9711	11889	12262	9156	VHA-A	1	29660088	29665078	+	2750	protein_coding	vacuolar ATP synthase subunit A [Source:NCBI gene (formerly Entrezgene);Acc:844228] && sp|O23654|VATA_ARATH V-type proton ATPase catalytic subunit A OS=Arabidopsis thaliana OX=3702 GN=VHA-A PE=1 SV=1 && PF00006:ATP synthase alpha/beta family, nucleotide-binding domain|PF16886:ATPsynthase alpha/beta subunit N-term extension|PF02874:ATP synthase alpha/beta family, beta-barrel domain	MYB_related
AT2G06520	11251	10973	12891	13526	13533	11221	4666	7030	9565	16406	15618	12592	PSBX	2	2587729	2588448	-	720	protein_coding	photosystem II subunit X [Source:NCBI gene (formerly Entrezgene);Acc:815210] && - && PF06596:Photosystem II reaction centre X protein (PsbX)	-
AT1G65930	8430	11130	10721	13353	14057	14558	14266	7087	8107	11967	15139	10316	cICDH	1	24538886	24542712	+	2286	protein_coding	cytosolic NADP+-dependent isocitrate dehydrogenase [Source:NCBI gene (formerly Entrezgene);Acc:842905] && sp|Q9SRZ6|ICDHC_ARATH Cytosolic isocitrate dehydrogenase [NADP] OS=Arabidopsis thaliana OX=3702 GN=CICDH PE=1 SV=1 && PF00180:Isocitrate/isopropylmalate dehydrogenase	HB-other
AT5G64940	10739	12594	13135	12402	12844	11353	7120	9026	10961	13843	12956	11164	ATH13	5	25948954	25953823	+	2856	protein_coding	ABC2 homolog 13 [Source:NCBI gene (formerly Entrezgene);Acc:836618] && sp|Q93Y08|AB1K8_ARATH Protein ACTIVITY OF BC1 COMPLEX KINASE 8, chloroplastic OS=Arabidopsis thaliana OX=3702 GN=ABC1K8 PE=2 SV=1 && PF03109:ABC1 family	B3
AT1G78380	23411	26402	15863	8340	8050	14165	8243	5718	5110	8007	8738	6054	GSTU19	1	29486387	29488007	-	1120	protein_coding	glutathione S-transferase TAU 19 [Source:NCBI gene (formerly Entrezgene);Acc:844174] && sp|Q9ZRW8|GSTUJ_ARATH Glutathione S-transferase U19 OS=Arabidopsis thaliana OX=3702 GN=GSTU19 PE=1 SV=1 && PF13410:Glutathione S-transferase, C-terminal domain|PF02798:Glutathione S-transferase, N-terminal domain	ERF
AT3G58610	14432	11825	13819	12148	12339	13421	10424	6666	8562	12492	12443	9490	AT3G58610	3	21671433	21675090	+	2287	protein_coding	ketol-acid reductoisomerase [Source:NCBI gene (formerly Entrezgene);Acc:825030] && sp|Q05758|ILV5_ARATH Ketol-acid reductoisomerase, chloroplastic OS=Arabidopsis thaliana OX=3702 GN=At3g58610 PE=1 SV=2 && PF07991:Acetohydroxy acid isomeroreductase, NADPH-binding domain|PF01450:Acetohydroxy acid isomeroreductase, catalytic domain	LBD
AT2G45180	5478	11957	11132	12693	15518	11600	17782	5889	9924	12245	12766	10653	AT2G45180	2	18626188	18627157	+	970	protein_coding	Bifunctional inhibitor/lipid-transfer protein/seed storage 2S albumin superfamily protein [Source:NCBI gene (formerly Entrezgene);Acc:819126] && sp|P14009|14KD_DAUCA 14 kDa proline-rich protein DC2.15 OS=Daucus carota OX=4039 PE=2 SV=1 && PF14547:Hydrophobic seed protein	Trihelix
AT1G05850	9128	7419	9842	11740	11635	8512	14138	13002	13255	13441	12569	12244	POM1	1	1766503	1768837	-	1905	protein_coding	Chitinase family protein [Source:NCBI gene (formerly Entrezgene);Acc:837095] && sp|Q9MA41|CTL1_ARATH Chitinase-like protein 1 OS=Arabidopsis thaliana OX=3702 GN=CTL1 PE=1 SV=1 && PF00182:Chitinase class I	-
AT5G23060	12703	10991	13799	11300	13127	10459	7598	8184	11314	14050	12530	10860	CaS	5	7736518	7738535	-	1608	protein_coding	calcium sensing receptor [Source:NCBI gene (formerly Entrezgene);Acc:832370] && sp|Q9FN48|CAS_ARATH Calcium sensing receptor, chloroplastic OS=Arabidopsis thaliana OX=3702 GN=CAS PE=1 SV=1 && -	-
AT3G12780	11307	8833	10846	14535	16273	10910	6951	6336	7103	15952	16800	10375	PGK1	3	4060920	4063306	-	1819	protein_coding	phosphoglycerate kinase 1 [Source:NCBI gene (formerly Entrezgene);Acc:820461] && sp|Q9LD57|PGKH1_ARATH Phosphoglycerate kinase 1, chloroplastic OS=Arabidopsis thaliana OX=3702 GN=PGK1 PE=1 SV=1 && PF00162:Phosphoglycerate kinase	MYB_related
AT5G08670	12065	13690	13202	11218	10105	11892	11955	9901	9932	11597	11023	8997	AT5G08670	5	2818091	2821251	-	2077	protein_coding	ATP synthase alpha/beta family protein [Source:NCBI gene (formerly Entrezgene);Acc:830768] && sp|P83483|ATPBM_ARATH ATP synthase subunit beta-1, mitochondrial OS=Arabidopsis thaliana OX=3702 GN=At5g08670 PE=1 SV=1 && PF11421:ATP synthase F1 beta subunit|PF00006:ATP synthase alpha/beta family, nucleotide-binding domain|PF02874:ATP synthase alpha/beta family, beta-barrel domain	bHLH
AT1G07890	11475	15841	13888	9555	8725	11854	9783	11701	10981	10010	11625	9154	APX1	1	2437281	2439665	+	1790	protein_coding	ascorbate peroxidase 1 [Source:NCBI gene (formerly Entrezgene);Acc:837304] && sp|Q05431|APX1_ARATH L-ascorbate peroxidase 1, cytosolic OS=Arabidopsis thaliana OX=3702 GN=APX1 PE=1 SV=2 && PF00141:Peroxidase	TCP
AT5G14780	22096	29969	19263	6107	4841	10254	12264	10077	6202	3101	5090	4334	FDH	5	4776733	4779526	+	2430	protein_coding	formate dehydrogenase [Source:NCBI gene (formerly Entrezgene);Acc:831330] && sp|Q9S7E4|FDH_ARATH Formate dehydrogenase, chloroplastic/mitochondrial OS=Arabidopsis thaliana OX=3702 GN=FDH1 PE=1 SV=1 && PF00389:D-isomer specific 2-hydroxyacid dehydrogenase, catalytic domain|PF02826:D-isomer specific 2-hydroxyacid dehydrogenase, NAD binding domain	bHLH
AT3G51600	12928	17203	15906	8769	8514	12746	12308	10697	11259	7567	7807	7878	LTP5	3	19138338	19139423	-	979	protein_coding	lipid transfer protein 5 [Source:NCBI gene (formerly Entrezgene);Acc:824323] && sp|Q9XFS7|NLTP5_ARATH Non-specific lipid-transfer protein 5 OS=Arabidopsis thaliana OX=3702 GN=LTP5 PE=1 SV=1 && PF00234:Protease inhibitor/seed storage/LTP family	MYB_related
AT3G13460	9762	12969	10251	12072	10614	12868	18110	8333	10445	9141	9666	8794	ECT2	3	4384563	4388592	-	3089	protein_coding	evolutionarily conserved C-terminal region 2 [Source:NCBI gene (formerly Entrezgene);Acc:820548] && sp|Q9LJE5|ECT2_ARATH YTH domain-containing protein ECT2 OS=Arabidopsis thaliana OX=3702 GN=ECT2 PE=1 SV=1 && PF04146:YT521-B-like domain	E2F/DP
AT3G18780	6421	9336	6734	13530	14240	11263	16733	6487	10208	12808	13860	11163	ACT2	3	6474710	6477204	+	2417	protein_coding	actin 2 [Source:NCBI gene (formerly Entrezgene);Acc:821411] && sp|Q96292|ACT2_ARATH Actin-2 OS=Arabidopsis thaliana OX=3702 GN=ACT2 PE=1 SV=1 && PF00022:Actin	CPP
AT5G51070	19472	22905	15622	6587	6581	11622	13576	9578	8711	4226	8812	4772	ERD1	5	20764096	20768764	+	3504	protein_coding	Clp ATPase [Source:NCBI gene (formerly Entrezgene);Acc:835180] && sp|P42762|CLPD_ARATH Chaperone protein ClpD, chloroplastic OS=Arabidopsis thaliana OX=3702 GN=CLPD PE=1 SV=1 && PF17871:AAA lid domain|PF07724:AAA domain (Cdc48 subfamily)|PF02861:Clp amino terminal domain, pathogenicity island component|PF10431:C-terminal, D2-small domain, of ClpB protein|PF00004:ATPase family associated with vari…	ARF
AT3G02260	9694	10736	11106	9611	8145	10965	31504	9017	8609	7098	8479	6166	BIG	3	430877	448680	-	15766	protein_coding	auxin transport protein (BIG) [Source:NCBI gene (formerly Entrezgene);Acc:820398] && sp|Q9SRU2|BIG_ARATH Auxin transport protein BIG OS=Arabidopsis thaliana OX=3702 GN=BIG PE=1 SV=2 && PF13764:E3 ubiquitin-protein ligase UBR4|PF00569:Zinc finger, ZZ type	-
AT4G32410	8135	8786	9813	11290	10629	8478	14849	11484	11442	12442	12482	10319	CESA1	4	15640490	15646844	-	4221	protein_coding	cellulose synthase 1 [Source:NCBI gene (formerly Entrezgene);Acc:829376] && sp|O48946|CESA1_ARATH Cellulose synthase A catalytic subunit 1 [UDP-forming] OS=Arabidopsis thaliana OX=3702 GN=CESA1 PE=1 SV=1 && PF03552:Cellulose synthase|PF14569:Zinc-binding RING-finger	LBD
AT5G49720	8215	10325	11528	10769	10871	10344	11476	11003	11723	10927	11785	11110	GH9A1	5	20197391	20200468	-	2540	protein_coding	glycosyl hydrolase 9A1 [Source:NCBI gene (formerly Entrezgene);Acc:835035] && sp|Q38890|GUN25_ARATH Endoglucanase 25 OS=Arabidopsis thaliana OX=3702 GN=KOR PE=1 SV=1 && PF00759:Glycosyl hydrolase family 9	ERF
AT5G20290	10083	10506	9276	12338	12802	11277	10299	7692	9583	14243	11857	10047	AT5G20290	5	6851341	6853106	-	1117	protein_coding	Ribosomal protein S8e family protein [Source:NCBI gene (formerly Entrezgene);Acc:832151] && sp|Q93VG5|RS81_ARATH 40S ribosomal protein S8-1 OS=Arabidopsis thaliana OX=3702 GN=RPS8A PE=1 SV=1 && PF01201:Ribosomal protein S8e	bZIP
AT2G13360	8462	12232	9737	12187	13402	12520	4561	7465	9127	13309	14788	11558	AGT	2	5538740	5541479	-	2083	protein_coding	alanine:glyoxylate aminotransferase [Source:NCBI gene (formerly Entrezgene);Acc:815822] && sp|Q56YA5|SGAT_ARATH Serine--glyoxylate aminotransferase OS=Arabidopsis thaliana OX=3702 GN=AGT1 PE=1 SV=2 && PF00266:Aminotransferase class-V	-
AT5G05170	7791	9824	10066	10979	10042	9879	14192	11363	11249	11267	11640	10179	CEV1	5	1530132	1535558	-	3825	protein_coding	Cellulose synthase family protein [Source:NCBI gene (formerly Entrezgene);Acc:830399] && sp|Q941L0|CESA3_ARATH Cellulose synthase A catalytic subunit 3 [UDP-forming] OS=Arabidopsis thaliana OX=3702 GN=CESA3 PE=1 SV=2 && PF03552:Cellulose synthase|PF14569:Zinc-binding RING-finger	LBD
AT1G70320	10583	11277	12553	10663	9493	11879	16346	10226	10016	8642	9823	6721	UPL2	1	26488454	26501652	-	11639	protein_coding	ubiquitin-protein ligase 2 [Source:NCBI gene (formerly Entrezgene);Acc:843368] && sp|Q8H0T4|UPL2_ARATH E3 ubiquitin-protein ligase UPL2 OS=Arabidopsis thaliana OX=3702 GN=UPL2 PE=1 SV=3 && PF00627:UBA/TS-N domain|PF06025:Domain of Unknown Function (DUF913)|PF06012:Domain of Unknown Function (DUF908)|PF00632:HECT-domain (ubiquitin-transferase)|PF14377:Ubiquitin binding region	NF-YB
AT1G07930	10516	11271	9778	11187	10335	12108	13492	7794	9080	12204	10682	9497	AT1G07930	1	2458184	2460817	+	1894	protein_coding	GTP binding Elongation factor Tu family protein [Source:NCBI gene (formerly Entrezgene);Acc:837308] && sp|P0DH99|EF1A1_ARATH Elongation factor 1-alpha 1 OS=Arabidopsis thaliana OX=3702 GN=A1 PE=1 SV=1 && PF00009:Elongation factor Tu GTP binding domain|PF03144:Elongation factor Tu domain 2|PF03143:Elongation factor Tu C-terminal domain	-
AT1G47128	11061	14374	11766	9661	8053	11021	15794	10056	10431	8600	9692	7308	RD21A	1	17282749	17285749	-	1919	protein_coding	Granulin repeat cysteine protease family protein [Source:NCBI gene (formerly Entrezgene);Acc:841122] && sp|P43297|RD21A_ARATH Cysteine proteinase RD21A OS=Arabidopsis thaliana OX=3702 GN=RD21A PE=1 SV=1 && PF00112:Papain family cysteine protease|PF08246:Cathepsin propeptide inhibitor domain (I29)|PF00396:Granulin	NAC
AT4G34200	12539	23351	13139	5625	5359	8266	22297	11436	8132	6162	6023	5425	EDA9	4	16373731	16376666	-	2227	protein_coding	D-3-phosphoglycerate dehydrogenase [Source:NCBI gene (formerly Entrezgene);Acc:829568] && sp|O49485|SERA1_ARATH D-3-phosphoglycerate dehydrogenase 1, chloroplastic OS=Arabidopsis thaliana OX=3702 GN=PGDH1 PE=1 SV=1 && PF02826:D-isomer specific 2-hydroxyacid dehydrogenase, NAD binding domain|PF01842:ACT domain|PF00389:D-isomer specific 2-hydroxyacid dehydrogenase, catalytic domain	B3
AT1G44575	10201	8300	10053	11772	13989	9823	2404	7290	8835	17766	14879	10823	NPQ4	1	16870221	16873427	+	1808	protein_coding	Chlorophyll A-B binding family protein [Source:NCBI gene (formerly Entrezgene);Acc:841033] && sp|Q9XF91|PSBS_ARATH Photosystem II 22 kDa protein, chloroplastic OS=Arabidopsis thaliana OX=3702 GN=PSBS PE=2 SV=1 && -	-
AT4G34350	8495	16880	12462	9499	9747	9472	12894	8463	8262	9227	10828	9695	HDR	4	16428407	16431144	-	1781	protein_coding	4-hydroxy-3-methylbut-2-enyl diphosphate reductase [Source:NCBI gene (formerly Entrezgene);Acc:829585] && sp|Q94B35|ISPH_ARATH 4-hydroxy-3-methylbut-2-enyl diphosphate reductase, chloroplastic OS=Arabidopsis thaliana OX=3702 GN=ISPH PE=1 SV=1 && PF02401:LytB protein	FAR1
AT1G52400	5661	2545	4353	6799	4121	5975	58102	14998	5260	10476	3083	4237	BGLU18	1	19514989	19518411	+	2333	protein_coding	beta glucosidase 18 [Source:NCBI gene (formerly Entrezgene);Acc:841670] && sp|Q9SE50|BGL18_ARATH Beta-D-glucopyranosyl abscisate beta-glucosidase OS=Arabidopsis thaliana OX=3702 GN=BGLU18 PE=1 SV=2 && PF00232:Glycosyl hydrolase family 1	NAC
AT1G01320	10468	11167	10494	11772	11909	12902	9126	7771	8913	11550	11653	7709	AT1G01320	1	121067	130577	-	6079	protein_coding	Tetratricopeptide repeat (TPR)-like superfamily protein [Source:NCBI gene (formerly Entrezgene);Acc:839293] && sp|F4JKH6|TSS_ARATH Protein TSS OS=Arabidopsis thaliana OX=3702 GN=TSS PE=1 SV=1 && PF13424:Tetratricopeptide repeat|PF12807:Translation initiation factor eIF3 subunit 135|PF15044:Mitochondrial function, CLU-N-term	MYB_related
AT3G52930	10623	12306	9744	9914	9438	15930	10543	6749	8094	11756	11077	8911	FBA8	3	19626748	19629204	-	2042	protein_coding	Aldolase superfamily protein [Source:NCBI gene (formerly Entrezgene);Acc:824459] && sp|Q9LF98|ALFC8_ARATH Fructose-bisphosphate aldolase 8, cytosolic OS=Arabidopsis thaliana OX=3702 GN=FBA8 PE=1 SV=1 && PF00274:Fructose-bisphosphate aldolase class-I	ERF
AT5G64040	7901	9238	9697	12989	13656	9287	3651	6518	8586	15582	15681	12204	PSAN	5	25628521	25629708	-	1018	protein_coding	photosystem I reaction center subunit PSI-N, chloroplast, putative / PSI-N, putative (PSAN) [Source:NCBI gene (formerly Entrezgene);Acc:836525] && sp|P49107|PSAN_ARATH Photosystem I reaction center subunit N, chloroplastic OS=Arabidopsis thaliana OX=3702 GN=PSAN PE=1 SV=2 && PF05479:Photosystem I reaction centre subunit N (PSAN or PSI-N)	MYB_related
AT1G26630	9999	11319	11098	10238	9722	9745	15697	7863	8630	11374	10337	8409	FBR12	1	9205800	9207417	+	989	protein_coding	Eukaryotic translation initiation factor 5A-1 (eIF-5A 1) protein [Source:NCBI gene (formerly Entrezgene);Acc:839203] && sp|Q93VP3|IF5A2_ARATH Eukaryotic translation initiation factor 5A-2 OS=Arabidopsis thaliana OX=3702 GN=ELF5A-2 PE=1 SV=1 && PF01287:Eukaryotic elongation factor 5A hypusine, DNA-binding OB fold	bHLH
AT3G30390	7986	9686	9747	12676	11538	10404	11936	7904	8152	12601	12168	9388	AT3G30390	3	11976837	11979646	-	2393	protein_coding	Transmembrane amino acid transporter family protein [Source:NCBI gene (formerly Entrezgene);Acc:822740] && sp|Q9LI61|AVT6A_ARATH Amino acid transporter AVT6A OS=Arabidopsis thaliana OX=3702 GN=AVT6A PE=2 SV=1 && PF01490:Transmembrane amino acid transporter protein	bHLH
AT5G11670	8517	14799	10385	7459	5547	11835	19822	13442	12262	6119	6012	6051	NADP-ME2	5	3754091	3758342	+	2434	protein_coding	NADP-malic enzyme 2 [Source:NCBI gene (formerly Entrezgene);Acc:831039] && sp|Q9LYG3|MAOP2_ARATH NADP-dependent malic enzyme 2 OS=Arabidopsis thaliana OX=3702 GN=NADP-ME2 PE=1 SV=1 && PF03949:Malic enzyme, NAD binding domain|PF00390:Malic enzyme, N-terminal domain	C3H
AT2G38540	9079	5053	8258	11764	11351	11749	7087	12729	9274	14039	11262	10222	LP1	2	16130290	16131240	+	832	protein_coding	lipid transfer protein 1 [Source:NCBI gene (formerly Entrezgene);Acc:818436] && sp|Q42589|NLTP1_ARATH Non-specific lipid-transfer protein 1 OS=Arabidopsis thaliana OX=3702 GN=LTP1 PE=2 SV=1 && PF00234:Protease inhibitor/seed storage/LTP family	MYB_related
AT3G13920	8351	12563	8680	10717	10422	11089	14463	6935	8610	10494	10055	8942	EIF4A1	3	4592248	4595080	-	2565	protein_coding	eukaryotic translation initiation factor 4A1 [Source:NCBI gene (formerly Entrezgene);Acc:820605] && sp|P41376|IF4A1_ARATH Eukaryotic initiation factor 4A-1 OS=Arabidopsis thaliana OX=3702 GN=EIF4A1 PE=1 SV=1 && PF00271:Helicase conserved C-terminal domain|PF00270:DEAD/DEAH box helicase	Whirly
AT3G08530	10208	13864	11972	9955	9363	11171	11569	7976	8735	9101	9635	7435	AT3G08530	3	2586804	2595654	-	5722	protein_coding	Clathrin, heavy chain [Source:NCBI gene (formerly Entrezgene);Acc:820001] && sp|Q0WLB5|CLAH2_ARATH Clathrin heavy chain 2 OS=Arabidopsis thaliana OX=3702 GN=CHC2 PE=1 SV=1 && PF09268:Clathrin, heavy-chain linker|PF13838:Clathrin-H-link|PF00637:Region in Clathrin and VPS|PF01394:Clathrin propeller repeat	bHLH
AT1G11860	8642	8513	9447	11761	13321	11681	3218	5916	7866	15874	14268	10432	AT1G11860	1	4001113	4003748	+	2147	protein_coding	Glycine cleavage T-protein family [Source:NCBI gene (formerly Entrezgene);Acc:837733] && sp|O65396|GCST_ARATH Aminomethyltransferase, mitochondrial OS=Arabidopsis thaliana OX=3702 GN=GDCST PE=2 SV=1 && PF01571:Aminomethyltransferase folate-binding domain|PF08669:Glycine cleavage T-protein C-terminal barrel domain	-
AT1G35720	8445	9010	8923	6700	4760	4583	24900	20341	11651	7368	6869	7078	ANNAT1	1	13225168	13227239	+	1390	protein_coding	annexin 1 [Source:NCBI gene (formerly Entrezgene);Acc:840476] && sp|Q9SYT0|ANXD1_ARATH Annexin D1 OS=Arabidopsis thaliana OX=3702 GN=ANN1 PE=1 SV=1 && PF00191:Annexin	MYB
AT4G04640	9909	9196	10437	11716	11575	10345	5647	6469	8060	13109	12162	9639	ATPC1	4	2350498	2352025	-	1528	protein_coding	ATPase, F1 complex, gamma subunit protein [Source:NCBI gene (formerly Entrezgene);Acc:825797] && sp|Q01908|ATPG1_ARATH ATP synthase gamma chain 1, chloroplastic OS=Arabidopsis thaliana OX=3702 GN=ATPC1 PE=1 SV=1 && PF00231:ATP synthase	C2H2
AT4G02380	9365	12563	7015	16314	14101	13857	11966	2579	2775	3940	18187	5120	SAG21	4	1046042	1047105	-	968	protein_coding	senescence-associated 21 [Source:NCBI gene (formerly Entrezgene);Acc:828053] && sp|Q93WF6|SAG21_ARATH Protein SENESCENCE-ASSOCIATED GENE 21, mitochondrial OS=Arabidopsis thaliana OX=3702 GN=SAG21 PE=2 SV=1 && PF03242:Late embryogenesis abundant protein	-
AT1G67740	9221	9268	11042	10872	11153	9396	4690	6511	8481	13862	12659	10369	PSBY	1	25394031	25395249	-	1219	protein_coding	photosystem II BY [Source:NCBI gene (formerly Entrezgene);Acc:843099] && sp|O49347|PSBY_ARATH Photosystem II core complex proteins psbY, chloroplastic OS=Arabidopsis thaliana OX=3702 GN=PSBY PE=2 SV=1 && PF06298:Photosystem II protein Y (PsbY)	-
AT1G76930	2443	9188	4418	12488	6907	37559	10920	9246	5096	5967	7948	5109	EXT4	1	28895301	28897120	-	1343	protein_coding	extensin 4 [Source:NCBI gene (formerly Entrezgene);Acc:844028] && - && -	-
AT4G02510	9434	10408	10335	11124	10121	11172	13283	6891	7928	9040	9814	7493	TOC159	4	1104429	1111784	+	6725	protein_coding	translocon at the outer envelope membrane of chloroplasts 159 [Source:NCBI gene (formerly Entrezgene);Acc:827934] && sp|O81283|TC159_ARATH Translocase of chloroplast 159, chloroplastic OS=Arabidopsis thaliana OX=3702 GN=TOC159 PE=1 SV=1 && PF11886:Translocase of chloroplast 159/132, membrane anchor domain|PF04548:AIG1 family	ZF-HD
AT1G07590	9097	11463	7555	10372	10180	8562	11054	8034	7987	10434	12680	9410	AT1G07590	1	2336477	2339391	-	2407	protein_coding	Tetratricopeptide repeat (TPR)-like superfamily protein [Source:NCBI gene (formerly Entrezgene);Acc:837272] && sp|Q940Q2|PPR19_ARATH Pentatricopeptide repeat-containing protein At1g07590, mitochondrial OS=Arabidopsis thaliana OX=3702 GN=At1g07590 PE=2 SV=1 && PF13041:PPR repeat family	ARR-B
AT3G50820	8296	6764	8258	13062	14528	7994	2294	5499	7171	15851	14739	11513	PSBO2	3	18890874	18892508	-	1327	protein_coding	photosystem II subunit O-2 [Source:NCBI gene (formerly Entrezgene);Acc:824246] && sp|Q9S841|PSBO2_ARATH Oxygen-evolving enhancer protein 1-2, chloroplastic OS=Arabidopsis thaliana OX=3702 GN=PSBO2 PE=1 SV=1 && PF01716:Manganese-stabilising protein / photosystem II polypeptide	Nin-like
AT1G48300	9827	7973	12639	10391	9001	13390	9866	4207	8772	9309	9322	10490	DGAT3	1	17847042	17848338	+	1207	protein_coding	diacylglycerol acyltransferase [Source:NCBI gene (formerly Entrezgene);Acc:841250] && sp|Q9C5W0|DGAT3_ARATH Diacylglycerol O-acyltransferase 3 OS=Arabidopsis thaliana OX=3702 GN=DGAT3 PE=1 SV=2 && -	-
AT1G51200	6857	11227	11657	7330	6464	8999	17331	9819	12178	7002	7833	8214	AT1G51200	1	18984281	18986653	+	1442	protein_coding	A20/AN1-like zinc finger family protein [Source:NCBI gene (formerly Entrezgene);Acc:841543] && sp|Q8H0X0|SAP2_ARATH Zinc finger A20 and AN1 domain-containing stress-associated protein 2 OS=Arabidopsis thaliana OX=3702 GN=SAP2 PE=2 SV=2 && PF01754:A20-like zinc finger|PF01428:AN1-like Zinc finger	NF-YB
AT4G23100	11006	20224	14199	7338	5796	12648	11516	6498	6522	6665	6833	5611	GSH1	4	12102135	12107695	-	2784	protein_coding	glutamate-cysteine ligase [Source:NCBI gene (formerly Entrezgene);Acc:828409] && sp|P46309|GSH1_ARATH Glutamate--cysteine ligase, chloroplastic OS=Arabidopsis thaliana OX=3702 GN=GSH1 PE=1 SV=2 && PF04107:Glutamate-cysteine ligase family 2(GCS2)	-
AT5G64840	9049	12384	11589	9600	9931	9432	7363	7785	8943	9977	10368	8390	ABCF5	5	25916722	25920254	-	2874	protein_coding	ral control non-repressible 5 [Source:NCBI gene (formerly Entrezgene);Acc:836607] && sp|Q9LV93|AB5F_ARATH ABC transporter F family member 5 OS=Arabidopsis thaliana OX=3702 GN=ABCF5 PE=2 SV=1 && PF12848:ABC transporter|PF00005:ABC transporter	bHLH
AT5G26742	9739	10255	9080	12130	11838	10443	8286	6247	7543	10975	10333	7636	emb1138	5	9284557	9289003	-	3362	protein_coding	DEAD box RNA helicase (RH3) [Source:NCBI gene (formerly Entrezgene);Acc:832713] && sp|Q8L7S8|RH3_ARATH DEAD-box ATP-dependent RNA helicase 3, chloroplastic OS=Arabidopsis thaliana OX=3702 GN=RH3 PE=1 SV=2 && PF00270:DEAD/DEAH box helicase|PF08152:GUCT (NUC152) domain|PF00271:Helicase conserved C-terminal domain	Whirly
AT3G22440	6868	9572	10306	8652	7708	10040	18413	9297	10806	7699	7386	7376	AT3G22440	3	7959753	7962371	+	2185	protein_coding	FRIGIDA-like protein [Source:NCBI gene (formerly Entrezgene);Acc:821815] && sp|Q9LUV4|FRL4A_ARATH FRIGIDA-like protein 4a OS=Arabidopsis thaliana OX=3702 GN=FRL4A PE=2 SV=1 && PF07899:Frigida-like protein	GRF
AT4G05050	9640	10083	10632	9475	7870	10125	8497	9847	8541	9489	11298	8343	UBQ11	4	2588004	2589437	-	1434	protein_coding	ubiquitin 11 [Source:NCBI gene (formerly Entrezgene);Acc:825847] && sp|P0CG85|UBI1P_NICSY Polyubiquitin OS=Nicotiana sylvestris OX=4096 GN=UBI11 PE=2 SV=1 && PF00240:Ubiquitin family	FAR1
AT4G31500	9563	17379	10150	5467	4022	10782	18807	11491	10935	5741	4922	4543	CYP83B1	4	15273410	15275404	-	1900	protein_coding	cytochrome P450, family 83, subfamily B, polypeptide 1 [Source:NCBI gene (formerly Entrezgene);Acc:829277] && sp|O65782|C83B1_ARATH Cytochrome P450 83B1 OS=Arabidopsis thaliana OX=3702 GN=CYP83B1 PE=1 SV=1 && PF00067:Cytochrome P450	GeBP
AT3G48990	15960	15100	9045	11212	10083	12684	8992	4318	3170	5004	12759	4600	AAE3	3	18158565	18161486	-	2203	protein_coding	AMP-dependent synthetase and ligase family protein [Source:NCBI gene (formerly Entrezgene);Acc:824060] && sp|Q9SMT7|4CLLA_ARATH Oxalate--CoA ligase OS=Arabidopsis thaliana OX=3702 GN=AAE3 PE=1 SV=1 && PF00501:AMP-binding enzyme|PF13193:AMP-binding enzyme C-terminal domain	FAR1
AT4G20850	9949	15372	12035	8594	7475	12067	10269	7873	7901	7233	7770	6043	TPP2	4	11160721	11170071	-	4539	protein_coding	tripeptidyl peptidase ii [Source:NCBI gene (formerly Entrezgene);Acc:827833] && sp|F4JVN6|TPPII_ARATH Tripeptidyl-peptidase 2 OS=Arabidopsis thaliana OX=3702 GN=TPP2 PE=1 SV=1 && PF00082:Subtilase family|PF12580:Tripeptidyl peptidase II	C2H2
AT1G02780	8681	8418	8920	10341	9922	10128	8747	7125	8549	12687	10289	8674	emb2386	1	607799	609534	-	1109	protein_coding	Ribosomal protein L19e family protein [Source:NCBI gene (formerly Entrezgene);Acc:839407] && sp|Q9SRX2|RL191_ARATH 60S ribosomal protein L19-1 OS=Arabidopsis thaliana OX=3702 GN=RPL19A PE=2 SV=1 && PF01280:Ribosomal protein L19e	-
AT1G62750	8023	9236	9848	10945	12800	9936	6831	5525	8010	12153	10909	8257	SCO1	1	23233434	23236447	-	2666	protein_coding	Translation elongation factor EFG/EF2 protein [Source:NCBI gene (formerly Entrezgene);Acc:842573] && sp|Q9SI75|EFGC_ARATH Elongation factor G, chloroplastic OS=Arabidopsis thaliana OX=3702 GN=CPEFG PE=1 SV=1 && PF00009:Elongation factor Tu GTP binding domain|PF03764:Elongation factor G, domain IV|PF03144:Elongation factor Tu domain 2|PF14492:Elongation Factor G, domain II|PF00679:Elongation facto…	NAC
AT4G15560	8708	7963	9161	11143	12657	9923	5059	6761	8256	12441	10851	9364	CLA1	4	8883825	8887667	+	2960	protein_coding	Deoxyxylulose-5-phosphate synthase [Source:NCBI gene (formerly Entrezgene);Acc:827230] && sp|Q38854|DXS_ARATH 1-deoxy-D-xylulose-5-phosphate synthase, chloroplastic OS=Arabidopsis thaliana OX=3702 GN=DXS PE=1 SV=2 && PF02779:Transketolase, pyrimidine binding domain|PF13292:1-deoxy-D-xylulose-5-phosphate synthase|PF02780:Transketolase, C-terminal domain	-
AT1G72370	8079	8124	7276	10775	10186	10760	11185	6388	8552	12262	9837	8807	P40	1	27242845	27244931	-	1289	protein_coding	40s ribosomal protein SA [Source:NCBI gene (formerly Entrezgene);Acc:843569] && sp|Q08682|RSSA1_ARATH 40S ribosomal protein Sa-1 OS=Arabidopsis thaliana OX=3702 GN=RPSaA PE=1 SV=3 && PF00318:Ribosomal protein S2	-
AT1G80070	9917	9776	10100	9739	8318	8203	16355	8521	8086	8054	8472	6316	SUS2	1	30117847	30127811	+	7522	protein_coding	Pre-mRNA-processing-splicing factor [Source:NCBI gene (formerly Entrezgene);Acc:844347] && sp|Q9SSD2|PRP8A_ARATH Pre-mRNA-processing-splicing factor 8A OS=Arabidopsis thaliana OX=3702 GN=PRP8A PE=1 SV=1 && PF12134:PRP8 domain IV core|PF08083:PROCN (NUC071) domain|PF01398:JAB1/Mov34/MPN/PAD-1 ubiquitin protease|PF10596:U6-snRNA interacting domain of PrP8|PF08082:PRO8NT (NUC069), PrP8 N-terminal do…	-
AT3G19820	7591	9841	10022	8899	9697	8501	12099	7676	9181	11362	8509	8228	DWF1	3	6879524	6882315	-	2696	protein_coding	cell elongation protein / DWARF1 / DIMINUTO (DIM) [Source:NCBI gene (formerly Entrezgene);Acc:821519] && sp|Q39085|DIM_ARATH Delta(24)-sterol reductase OS=Arabidopsis thaliana OX=3702 GN=DIM PE=1 SV=2 && PF01565:FAD binding domain	-
AT5G38430	5419	5531	5889	14330	17608	10127	2343	2999	5301	15702	16605	9191	RBCS1B	5	15383167	15385320	-	1894	protein_coding	Ribulose bisphosphate carboxylase (small chain) family protein [Source:NCBI gene (formerly Entrezgene);Acc:833830] && sp|P10796|RBS1B_ARATH Ribulose bisphosphate carboxylase small subunit 1B, chloroplastic OS=Arabidopsis thaliana OX=3702 GN=RBCS-1B PE=1 SV=1 && PF12338:Ribulose-1,5-bisphosphate carboxylase small subunit|PF00101:Ribulose bisphosphate carboxylase, small chain	WRKY
AT4G14960	6115	7562	8512	10584	10882	7711	7175	7635	9256	13471	11077	10194	TUA6	4	8548417	8550495	-	1881	protein_coding	Tubulin/FtsZ family protein [Source:NCBI gene (formerly Entrezgene);Acc:827154] && sp|P29511|TBA6_ARATH Tubulin alpha-6 chain OS=Arabidopsis thaliana OX=3702 GN=TUBA6 PE=1 SV=1 && PF00091:Tubulin/FtsZ family, GTPase domain|PF03953:Tubulin C-terminal domain	NAC
AT2G30490	6263	8545	7367	8541	7906	18853	14497	6395	6432	9267	8631	7428	C4H	2	12993625	12996012	-	2083	protein_coding	cinnamate-4-hydroxylase [Source:NCBI gene (formerly Entrezgene);Acc:817599] && sp|P92994|TCMO_ARATH Trans-cinnamate 4-monooxygenase OS=Arabidopsis thaliana OX=3702 GN=CYP73A5 PE=1 SV=1 && PF00067:Cytochrome P450	E2F/DP
AT3G15730	7984	8756	9506	8589	7564	8739	13203	10176	10209	9094	8601	7484	PLDALPHA1	3	5330194	5333745	+	2938	protein_coding	phospholipase D alpha 1 [Source:NCBI gene (formerly Entrezgene);Acc:820816] && sp|Q38882|PLDA1_ARATH Phospholipase D alpha 1 OS=Arabidopsis thaliana OX=3702 GN=PLDALPHA1 PE=1 SV=2 && PF00168:C2 domain|PF00614:Phospholipase D Active site motif|PF12357:Phospholipase D C terminal	bHLH
AT1G54410	6439	6510	8464	10323	8875	9305	9242	8705	8601	10680	12603	9793	AT1G54410	1	20309473	20310850	-	1113	protein_coding	dehydrin family protein [Source:NCBI gene (formerly Entrezgene);Acc:841883] && sp|Q9SLJ2|HRD11_ARATH Dehydrin HIRD11 OS=Arabidopsis thaliana OX=3702 GN=HIRD11 PE=1 SV=1 && -	-
AT5G09810	8669	10086	10492	8095	7548	8425	11496	9390	8720	9497	8839	8193	ACT7	5	3052062	3054691	+	1812	protein_coding	actin 7 [Source:NCBI gene (formerly Entrezgene);Acc:830841] && sp|P53492|ACT7_ARATH Actin-7 OS=Arabidopsis thaliana OX=3702 GN=ACT7 PE=1 SV=1 && PF00022:Actin	CPP
AT4G16190	9166	10459	9472	8654	5296	5983	22041	11747	8735	4972	6516	6256	AT4G16190	4	9171280	9173667	+	2144	protein_coding	Papain family cysteine protease [Source:NCBI gene (formerly Entrezgene);Acc:827311] && sp|Q9SUL1|RD19C_ARATH Probable cysteine protease RD19C OS=Arabidopsis thaliana OX=3702 GN=RD19C PE=2 SV=1 && PF08246:Cathepsin propeptide inhibitor domain (I29)|PF00112:Papain family cysteine protease	C2H2
AT3G15353	7782	8764	12647	9120	5499	8593	10464	10946	10889	6543	9410	8595	MT3	3	5180642	5181586	-	654	protein_coding	metallothionein 3 [Source:NCBI gene (formerly Entrezgene);Acc:820771] && sp|O22433|MT3_ARATH Metallothionein-like protein 3 OS=Arabidopsis thaliana OX=3702 GN=MT3 PE=1 SV=1 && -	-
AT4G32260	8191	9320	9556	10548	11032	9223	5782	5971	7307	11101	11883	8901	PDE334	4	15573553	15574737	-	1117	protein_coding	ATPase, F0 complex, subunit B/B', bacterial/chloroplast [Source:NCBI gene (formerly Entrezgene);Acc:829359] && sp|P31853|ATPF2_SPIOL ATP synthase subunit b', chloroplastic OS=Spinacia oleracea OX=3562 GN=ATPF2 PE=1 SV=2 && PF00430:ATP synthase B/B' CF(0)	-
AT3G11130	7797	9707	8607	9800	9115	8749	12716	7906	8139	9455	9465	7339	AT3G11130	3	3482149	3492065	-	5942	protein_coding	Clathrin, heavy chain [Source:NCBI gene (formerly Entrezgene);Acc:820284] && sp|Q0WNJ6|CLAH1_ARATH Clathrin heavy chain 1 OS=Arabidopsis thaliana OX=3702 GN=CHC1 PE=1 SV=1 && PF01394:Clathrin propeller repeat|PF00637:Region in Clathrin and VPS|PF09268:Clathrin, heavy-chain linker|PF13838:Clathrin-H-link	C2H2
AT1G07920	9449	10485	10188	9168	8280	10053	8804	7511	8537	9432	8917	7970	AT1G07920	1	2454771	2457321	+	1858	protein_coding	GTP binding Elongation factor Tu family protein [Source:NCBI gene (formerly Entrezgene);Acc:837307] && sp|P0DH99|EF1A1_ARATH Elongation factor 1-alpha 1 OS=Arabidopsis thaliana OX=3702 GN=A1 PE=1 SV=1 && PF00009:Elongation factor Tu GTP binding domain|PF03144:Elongation factor Tu domain 2|PF03143:Elongation factor Tu C-terminal domain	-
AT2G43680	9052	10043	12044	8685	7159	9366	12273	9321	10221	7218	6807	6569	IQD14	2	18108119	18111831	+	3297	protein_coding	IQ-domain 14 [Source:NCBI gene (formerly Entrezgene);Acc:818970] && sp|Q8LPG9|IQD14_ARATH Protein IQ-DOMAIN 14 OS=Arabidopsis thaliana OX=3702 GN=IQD14 PE=1 SV=1 && PF13178:Protein of unknown function (DUF4005)	TCP
AT2G18020	8183	8338	7909	10461	10078	10010	9563	5915	8122	11743	10019	8344	EMB2296	2	7837067	7838476	+	1177	protein_coding	Ribosomal protein L2 family [Source:NCBI gene (formerly Entrezgene);Acc:816314] && sp|P46286|RL81_ARATH 60S ribosomal protein L8-1 OS=Arabidopsis thaliana OX=3702 GN=RPL8A PE=1 SV=2 && PF03947:Ribosomal Proteins L2, C-terminal domain|PF00181:Ribosomal Proteins L2, RNA binding domain	M-type_MADS
AT2G46830	8599	12338	11965	9968	9348	7657	5494	6957	8857	9206	9567	8726	CCA1	2	19245591	19248915	+	2722	protein_coding	circadian clock associated 1 [Source:NCBI gene (formerly Entrezgene);Acc:819296] && sp|P92973|CCA1_ARATH Protein CCA1 OS=Arabidopsis thaliana OX=3702 GN=CCA1 PE=1 SV=1 && -	MYB_related
AT4G03280	8337	9642	8879	10584	11595	8970	5225	5639	6980	11767	12097	8792	PETC	4	1440146	1441863	+	1095	protein_coding	photosynthetic electron transfer C [Source:NCBI gene (formerly Entrezgene);Acc:827996] && sp|Q9ZR03|UCRIA_ARATH Cytochrome b6-f complex iron-sulfur subunit, chloroplastic OS=Arabidopsis thaliana OX=3702 GN=petC PE=1 SV=1 && PF00355:Rieske [2Fe-2S] domain|PF08802:Cytochrome B6-F complex Fe-S subunit	LFY
AT5G21020	9096	19968	13544	6613	5840	9655	3677	8105	9970	6377	7072	8073	AT5G21020	5	7138762	7139661	+	900	protein_coding	transmembrane protein [Source:NCBI gene (formerly Entrezgene);Acc:832226] && - && -	-
AT4G35100	6076	6075	6797	10776	13808	7851	3579	5413	6023	16339	13238	10932	PIP3	4	16708361	16710407	+	1603	protein_coding	plasma membrane intrinsic protein 3 [Source:NCBI gene (formerly Entrezgene);Acc:829662] && sp|P93004|PIP27_ARATH Aquaporin PIP2-7 OS=Arabidopsis thaliana OX=3702 GN=PIP2-7 PE=1 SV=2 && PF00230:Major intrinsic protein	BES1
AT5G56030	8660	11167	9877	7503	6567	10878	8149	5319	7179	11384	9953	9691	HSP81-2	5	22686473	22689671	+	2875	protein_coding	heat shock protein 81-2 [Source:NCBI gene (formerly Entrezgene);Acc:835701] && sp|P55737|HS902_ARATH Heat shock protein 90-2 OS=Arabidopsis thaliana OX=3702 GN=HSP90-2 PE=1 SV=1 && PF00183:Hsp90 protein|PF02518:Histidine kinase-, DNA gyrase B-, and HSP90-like ATPase	G2-like
AT3G09440	9206	14735	11953	4598	4061	10762	11799	6065	7712	8890	7600	8473	AT3G09440	3	2902355	2905947	-	3222	protein_coding	Heat shock protein 70 (Hsp 70) family protein [Source:NCBI gene (formerly Entrezgene);Acc:820102] && sp|O65719|HSP7C_ARATH Heat shock 70 kDa protein 3 OS=Arabidopsis thaliana OX=3702 GN=HSP70-3 PE=1 SV=1 && PF00012:Hsp70 protein	bHLH
AT1G15290	10177	9454	12015	9033	7952	8676	8226	8221	7951	8750	8217	6851	AT1G15290	1	5256870	5265155	-	5534	protein_coding	Tetratricopeptide repeat (TPR)-like superfamily protein [Source:NCBI gene (formerly Entrezgene);Acc:838097] && sp|F4JKH6|TSS_ARATH Protein TSS OS=Arabidopsis thaliana OX=3702 GN=TSS PE=1 SV=1 && PF12807:Translation initiation factor eIF3 subunit 135|PF13424:Tetratricopeptide repeat	MYB_related
AT2G28910	6139	10510	9011	7220	6633	10880	15566	9125	9418	6647	7027	7334	CXIP4	2	12415668	12417615	-	1948	protein_coding	CAX interacting protein 4 [Source:NCBI gene (formerly Entrezgene);Acc:817440] && sp|Q84Y18|CXIP4_ARATH CAX-interacting protein 4 OS=Arabidopsis thaliana OX=3702 GN=CXIP4 PE=1 SV=2 && PF13917:Zinc knuckle	-
AT3G47420	7181	16084	16821	5207	2665	4606	12073	14210	11199	4038	5376	5901	G3Pp1	3	17472297	17475274	-	2800	protein_coding	putative glycerol-3-phosphate transporter 1 [Source:NCBI gene (formerly Entrezgene);Acc:823896] && sp|Q9C5L3|GLPT1_ARATH Putative glycerol-3-phosphate transporter 1 OS=Arabidopsis thaliana OX=3702 GN=At3g47420 PE=2 SV=1 && PF07690:Major Facilitator Superfamily	-
AT2G26080	6116	8576	8387	9912	12043	8326	4808	6388	7659	11681	11376	9379	GLDP2	2	11109003	11114291	-	3967	protein_coding	glycine decarboxylase P-protein 2 [Source:NCBI gene (formerly Entrezgene);Acc:817149] && sp|O80988|GCSP2_ARATH Glycine dehydrogenase (decarboxylating) 2, mitochondrial OS=Arabidopsis thaliana OX=3702 GN=GLDP2 PE=1 SV=1 && PF02347:Glycine cleavage system P-protein	GATA
AT5G09660	7087	7588	8217	10157	11482	8427	4388	5176	7547	12324	12515	9634	PMDH2	5	2993411	2995784	-	1924	protein_coding	peroxisomal NAD-malate dehydrogenase 2 [Source:NCBI gene (formerly Entrezgene);Acc:830825] && sp|Q9ZP05|MDHX2_ARATH Malate dehydrogenase 2, peroxisomal OS=Arabidopsis thaliana OX=3702 GN=PMDH2 PE=1 SV=1 && PF00056:lactate/malate dehydrogenase, NAD binding domain|PF02866:lactate/malate dehydrogenase, alpha/beta C-terminal domain	GRAS
AT5G18380	6966	7723	7243	9239	9070	9071	12369	6386	8309	10638	8698	8014	AT5G18380	5	6089712	6090804	-	1093	protein_coding	Ribosomal protein S5 domain 2-like superfamily protein [Source:NCBI gene (formerly Entrezgene);Acc:831956] && sp|Q42340|RS163_ARATH 40S ribosomal protein S16-3 OS=Arabidopsis thaliana OX=3702 GN=RPS16C PE=2 SV=1 && PF00380:Ribosomal protein S9/S16	-
AT4G01850	6634	9943	7431	8443	8136	8818	17664	5160	6709	9380	8096	7296	SAM-2	4	795986	798381	-	1686	protein_coding	S-adenosylmethionine synthetase 2 [Source:NCBI gene (formerly Entrezgene);Acc:826987] && sp|P17562|METK2_ARATH S-adenosylmethionine synthase 2 OS=Arabidopsis thaliana OX=3702 GN=SAM2 PE=1 SV=1 && PF00438:S-adenosylmethionine synthetase, N-terminal domain|PF02773:S-adenosylmethionine synthetase, C-terminal domain|PF02772:S-adenosylmethionine synthetase, central domain	-
AT2G43150	4156	8211	6857	6782	5729	7796	24748	10729	9787	6571	6404	5836	AT2G43150	2	17945662	17947155	+	1411	protein_coding	Proline-rich extensin-like family protein [Source:NCBI gene (formerly Entrezgene);Acc:818917] && - && PF04554:Extensin-like region	-
AT3G09200	7851	7496	5976	10780	10090	9098	9860	5571	7767	11587	9576	7807	AT3G09200	3	2823088	2825241	-	1460	protein_coding	Ribosomal protein L10 family protein [Source:NCBI gene (formerly Entrezgene);Acc:820076] && sp|Q42112|RLA02_ARATH 60S acidic ribosomal protein P0-2 OS=Arabidopsis thaliana OX=3702 GN=RPP0B PE=1 SV=2 && PF17777:Insertion domain in 60S ribosomal protein L10P|PF00428:60s Acidic ribosomal protein|PF00466:Ribosomal protein L10	-
AT3G22380	7459	7233	10088	8747	7366	8156	16686	8545	8784	7101	7389	5552	TIC	3	7912905	7919707	+	5760	protein_coding	time for coffee [Source:NCBI gene (formerly Entrezgene);Acc:821807] && sp|Q94KE2|TIC_ARATH Protein TIME FOR COFFEE OS=Arabidopsis thaliana OX=3702 GN=TIC PE=1 SV=2 && -	-
AT4G24280	9554	9850	8743	9695	8832	9322	8261	6038	6992	9769	9366	6545	cpHsc70-1	4	12589810	12593800	+	2804	protein_coding	chloroplast heat shock protein 70-1 [Source:NCBI gene (formerly Entrezgene);Acc:828531] && sp|Q9STW6|HSP7F_ARATH Heat shock 70 kDa protein 6, chloroplastic OS=Arabidopsis thaliana OX=3702 GN=HSP70-6 PE=1 SV=1 && PF00012:Hsp70 protein	GATA
AT2G21170	8648	10186	9755	8649	9176	9386	6773	6471	6852	9423	9761	7777	TIM	2	9070734	9074470	-	1523	protein_coding	triosephosphate isomerase [Source:NCBI gene (formerly Entrezgene);Acc:816652] && sp|Q9SKP6|TPIC_ARATH Triosephosphate isomerase, chloroplastic OS=Arabidopsis thaliana OX=3702 GN=TIM PE=1 SV=1 && PF00121:Triosephosphate isomerase	MYB
AT4G29350	8059	10306	10495	6488	6586	7674	9902	9753	8314	8540	8379	8225	PFN2	4	14449888	14451394	+	918	protein_coding	profilin 2 [Source:NCBI gene (formerly Entrezgene);Acc:829056] && sp|Q42418|PRF2_ARATH Profilin-2 OS=Arabidopsis thaliana OX=3702 GN=PRF2 PE=1 SV=1 && PF00235:Profilin	-
AT3G18490	11372	6526	12458	7301	5561	7263	9329	11221	9371	8013	6655	7231	ASPG1	3	6348628	6350832	-	2205	protein_coding	Eukaryotic aspartyl protease family protein [Source:NCBI gene (formerly Entrezgene);Acc:821379] && sp|Q9LS40|ASPG1_ARATH Protein ASPARTIC PROTEASE IN GUARD CELL 1 OS=Arabidopsis thaliana OX=3702 GN=ASPG1 PE=1 SV=1 && PF14541:Xylanase inhibitor C-terminal|PF14543:Xylanase inhibitor N-terminal	FAR1
AT4G01050	7880	8572	9263	9226	9843	9561	6170	6401	7607	9934	9792	7980	TROL	4	455583	458510	+	2027	protein_coding	thylakoid rhodanese-like protein [Source:NCBI gene (formerly Entrezgene);Acc:827921] && sp|Q9M158|STR4_ARATH Rhodanese-like domain-containing protein 4, chloroplastic OS=Arabidopsis thaliana OX=3702 GN=STR4 PE=1 SV=2 && -	-
AT5G62000	7863	9093	10397	8189	6599	7962	10327	10063	10222	7610	7202	6655	ARF2	5	24910191	24915395	+	3870	protein_coding	auxin response factor 2 [Source:NCBI gene (formerly Entrezgene);Acc:836321] && sp|Q94JM3|ARFB_ARATH Auxin response factor 2 OS=Arabidopsis thaliana OX=3702 GN=ARF2 PE=1 SV=2 && PF02362:B3 DNA binding domain|PF06507:Auxin response factor|PF02309:AUX/IAA family	ARF
AT1G30400	10137	11458	10732	6990	6177	9734	13702	7477	7091	6398	7005	5265	ABCC1	1	10727317	10738092	+	6086	protein_coding	multidrug resistance-associated protein 1 [Source:NCBI gene (formerly Entrezgene);Acc:839920] && sp|Q9C8G9|AB1C_ARATH ABC transporter C family member 1 OS=Arabidopsis thaliana OX=3702 GN=ABCC1 PE=1 SV=1 && PF00005:ABC transporter|PF00664:ABC transporter transmembrane region	LBD
AT1G15750	8802	11920	10700	8563	7901	8718	8375	7588	7890	7061	7893	6427	TPL	1	5414817	5421033	-	4339	protein_coding	Transducin family protein / WD-40 repeat family protein [Source:NCBI gene (formerly Entrezgene);Acc:838144] && sp|Q94AI7|TPL_ARATH Protein TOPLESS OS=Arabidopsis thaliana OX=3702 GN=TPL PE=1 SV=1 && -	C3H
AT3G46780	7637	7772	8871	10022	11226	8721	2432	4804	6871	12157	11890	9113	PTAC16	3	17228642	17231229	+	1865	protein_coding	plastid transcriptionally active 16 [Source:NCBI gene (formerly Entrezgene);Acc:823831] && sp|Q9STF2|PTA16_ARATH Protein PLASTID TRANSCRIPTIONALLY ACTIVE 16, chloroplastic OS=Arabidopsis thaliana OX=3702 GN=PTAC16 PE=1 SV=1 && PF13460:NAD(P)H-binding	-
AT1G14320	8193	8746	7486	9723	9571	9536	7756	5424	7188	10708	9359	7730	SAC52	1	4888114	4889704	+	1265	protein_coding	Ribosomal protein L16p/L10e family protein [Source:NCBI gene (formerly Entrezgene);Acc:837993] && sp|Q93VT9|RL101_ARATH 60S ribosomal protein L10-1 OS=Arabidopsis thaliana OX=3702 GN=RPL10A PE=1 SV=1 && PF00252:Ribosomal protein L16p/L10e	bZIP
AT4G29060	8859	7689	7720	11182	11064	10139	4354	5167	6317	11950	10099	6781	emb2726	4	14317226	14321575	+	3386	protein_coding	elongation factor Ts family protein [Source:NCBI gene (formerly Entrezgene);Acc:829027] && sp|Q9SZD6|PETS_ARATH Polyprotein of EF-Ts, chloroplastic OS=Arabidopsis thaliana OX=3702 GN=PETs PE=1 SV=1 && PF00889:Elongation factor TS|PF00575:S1 RNA binding domain	-
AT1G03220	3411	10091	5746	8371	7189	31579	9834	1468	2518	6852	7907	6243	AT1G03220	1	786832	788722	+	1891	protein_coding	Eukaryotic aspartyl protease family protein [Source:NCBI gene (formerly Entrezgene);Acc:838517] && sp|P0DO21|GIP2_NICBE Probable aspartic proteinase GIP2 OS=Nicotiana benthamiana OX=4100 GN=GIP2 PE=1 SV=1 && PF14543:Xylanase inhibitor N-terminal|PF14541:Xylanase inhibitor C-terminal	MYB_related
AT5G07440	10422	21620	11831	3926	5781	24500	5631	1308	1621	3048	9361	2149	GDH2	5	2355759	2358241	+	2019	protein_coding	glutamate dehydrogenase 2 [Source:NCBI gene (formerly Entrezgene);Acc:830635] && sp|Q38946|DHE2_ARATH Glutamate dehydrogenase 2 OS=Arabidopsis thaliana OX=3702 GN=GDH2 PE=1 SV=1 && PF02812:Glu/Leu/Phe/Val dehydrogenase, dimerisation domain|PF00208:Glutamate/Leucine/Phenylalanine/Valine dehydrogenase	-
AT5G08690	8864	8981	8646	9189	8448	8560	7810	7073	7639	9606	9024	7176	AT5G08690	5	2825661	2828806	+	2203	protein_coding	ATP synthase alpha/beta family protein [Source:NCBI gene (formerly Entrezgene);Acc:830770] && sp|P83484|ATPBN_ARATH ATP synthase subunit beta-2, mitochondrial OS=Arabidopsis thaliana OX=3702 GN=At5g08690 PE=1 SV=1 && PF02874:ATP synthase alpha/beta family, beta-barrel domain|PF11421:ATP synthase F1 beta subunit|PF00006:ATP synthase alpha/beta family, nucleotide-binding domain	bHLH
AT4G21990	13635	15683	13460	6288	3938	7727	10791	8796	7490	3756	5702	3522	2025-04-03	4	11657008	11659167	-	1827	protein_coding	APS reductase 3 [Source:NCBI gene (formerly Entrezgene);Acc:828288] && sp|P92980|APR3_ARATH 5'-adenylylsulfate reductase 3, chloroplastic OS=Arabidopsis thaliana OX=3702 GN=APR3 PE=2 SV=2 && PF01507:Phosphoadenosine phosphosulfate reductase family|PF00085:Thioredoxin	-
AT1G57720	6784	9125	7999	8556	7767	9122	11880	7350	9074	8463	7549	7060	AT1G57720	1	21377320	21380382	+	2049	protein_coding	Translation elongation factor EF1B, gamma chain [Source:NCBI gene (formerly Entrezgene);Acc:842147] && sp|Q9FVT2|EF1G2_ARATH Probable elongation factor 1-gamma 2 OS=Arabidopsis thaliana OX=3702 GN=At1g57720 PE=1 SV=1 && PF00647:Elongation factor 1 gamma, conserved domain|PF02798:Glutathione S-transferase, N-terminal domain|PF00043:Glutathione S-transferase, C-terminal domain	-
AT1G03130	7845	7802	9285	9369	10207	8696	2520	5356	7618	11706	10802	8967	PSAD-2	1	753307	754262	-	956	protein_coding	photosystem I subunit D-2 [Source:NCBI gene (formerly Entrezgene);Acc:838400] && sp|Q9SA56|PSAD2_ARATH Photosystem I reaction center subunit II-2, chloroplastic OS=Arabidopsis thaliana OX=3702 GN=PSAD2 PE=1 SV=1 && PF02531:PsaD	-
AT1G70830	7666	8372	13082	7844	6224	6308	7684	14719	10291	6024	5411	6516	MLP28	1	26709889	26711587	-	1522	protein_coding	MLP-like protein 28 [Source:NCBI gene (formerly Entrezgene);Acc:843420] && sp|Q9SSK9|MLP28_ARATH MLP-like protein 28 OS=Arabidopsis thaliana OX=3702 GN=MLP28 PE=1 SV=1 && PF00407:Pathogenesis-related protein Bet v I family	-
AT1G68530	8342	9205	10641	7264	5123	6811	9961	12149	11573	5939	6430	6586	KCS6	1	25712414	25715024	-	2611	protein_coding	3-ketoacyl-CoA synthase 6 [Source:NCBI gene (formerly Entrezgene);Acc:843182] && sp|Q9XF43|KCS6_ARATH 3-ketoacyl-CoA synthase 6 OS=Arabidopsis thaliana OX=3702 GN=CUT1 PE=1 SV=1 && PF08392:FAE1/Type III polyketide synthase-like protein|PF08541:3-Oxoacyl-[acyl-carrier-protein (ACP)] synthase III C terminal	-
AT2G47400	6994	10750	10374	8561	8816	9922	7353	5244	6483	8660	8823	7975	CP12-1	2	19446730	19447642	+	913	protein_coding	CP12 domain-containing protein 1 [Source:NCBI gene (formerly Entrezgene);Acc:819353] && sp|O22914|CP121_ARATH Calvin cycle protein CP12-1, chloroplastic OS=Arabidopsis thaliana OX=3702 GN=CP12-1 PE=1 SV=1 && PF02672:CP12 domain	-
AT4G04610	8038	12678	13039	5191	2589	7256	15820	10707	9039	5566	5200	4827	2025-04-01	4	2324878	2327064	+	1935	protein_coding	APS reductase 1 [Source:NCBI gene (formerly Entrezgene);Acc:825793] && sp|P92979|APR1_ARATH 5'-adenylylsulfate reductase 1, chloroplastic OS=Arabidopsis thaliana OX=3702 GN=APR1 PE=1 SV=2 && PF00085:Thioredoxin|PF01507:Phosphoadenosine phosphosulfate reductase family	-
AT4G32940	4812	9260	11870	2945	2081	6316	27645	13887	12201	2628	2863	2911	GAMMA-VPE	4	15900270	15903523	-	2134	protein_coding	gamma vacuolar processing enzyme [Source:NCBI gene (formerly Entrezgene);Acc:829431] && sp|Q39119|VPEG_ARATH Vacuolar-processing enzyme gamma-isozyme OS=Arabidopsis thaliana OX=3702 GN=At4g32940 PE=1 SV=2 && PF01650:Peptidase C13 family	-
AT3G17390	8721	10092	10448	6196	6628	8267	7146	8832	7782	8679	8964	7304	MTO3	3	5952187	5954091	-	1697	protein_coding	S-adenosylmethionine synthetase family protein [Source:NCBI gene (formerly Entrezgene);Acc:821003] && sp|Q9LUT2|METK4_ARATH S-adenosylmethionine synthase 4 OS=Arabidopsis thaliana OX=3702 GN=METK4 PE=1 SV=1 && PF00438:S-adenosylmethionine synthetase, N-terminal domain|PF02772:S-adenosylmethionine synthetase, central domain|PF02773:S-adenosylmethionine synthetase, C-terminal domain	-
AT4G24770	7880	8546	8056	9783	10545	8595	5895	4833	6120	11048	10225	7300	RBP31	4	12765761	12769419	-	1755	protein_coding	31-kDa RNA binding protein [Source:NCBI gene (formerly Entrezgene);Acc:828579] && sp|Q04836|CP31A_ARATH 31 kDa ribonucleoprotein, chloroplastic OS=Arabidopsis thaliana OX=3702 GN=CP31A PE=1 SV=1 && PF00076:RNA recognition motif. (a.k.a. RRM, RBD, or RNP domain)	G2-like
AT5G15200	6865	7278	6515	9144	9070	8899	9538	5630	7512	10955	9225	7955	AT5G15200	5	4934810	4936429	-	1358	protein_coding	Ribosomal protein S4 [Source:NCBI gene (formerly Entrezgene);Acc:831372] && sp|Q9LXG1|RS91_ARATH 40S ribosomal protein S9-1 OS=Arabidopsis thaliana OX=3702 GN=RPS9B PE=1 SV=1 && PF01479:S4 domain|PF00163:Ribosomal protein S4/S9 N-terminal domain	C3H
AT1G68010	6930	6706	7726	9335	11242	8045	3268	5067	6463	12485	11864	9257	HPR	1	25493193	25496053	+	1790	protein_coding	hydroxypyruvate reductase [Source:NCBI gene (formerly Entrezgene);Acc:843129] && sp|Q9C9W5|HPR1_ARATH Glycerate dehydrogenase HPR, peroxisomal OS=Arabidopsis thaliana OX=3702 GN=HPR PE=1 SV=1 && PF02826:D-isomer specific 2-hydroxyacid dehydrogenase, NAD binding domain|PF00389:D-isomer specific 2-hydroxyacid dehydrogenase, catalytic domain	bHLH
AT2G24270	7153	8515	8526	7065	7426	8917	6969	9609	10010	8181	7208	7570	ALDH11A3	2	10326918	10330048	-	2345	protein_coding	aldehyde dehydrogenase 11A3 [Source:NCBI gene (formerly Entrezgene);Acc:816962] && sp|Q1WIQ6|GAPN_ARATH NADP-dependent glyceraldehyde-3-phosphate dehydrogenase OS=Arabidopsis thaliana OX=3702 GN=ALDH11A3 PE=1 SV=2 && PF00171:Aldehyde dehydrogenase family	FAR1
AT5G10450	6801	10658	9627	8057	7940	9925	8481	5504	6908	7593	8431	7117	GRF6	5	3283853	3286537	-	1815	protein_coding	G-box regulating factor 6 [Source:NCBI gene (formerly Entrezgene);Acc:830909] && sp|P48349|14336_ARATH 14-3-3-like protein GF14 lambda OS=Arabidopsis thaliana OX=3702 GN=GRF6 PE=1 SV=1 && PF00244:14-3-3 protein	E2F/DP
AT5G54810	9511	18303	10654	3738	3130	18346	10648	5319	6180	3110	3730	3866	TSB1	5	22264594	22266902	-	1788	protein_coding	tryptophan synthase beta-subunit 1 [Source:NCBI gene (formerly Entrezgene);Acc:835571] && sp|P14671|TRPB1_ARATH Tryptophan synthase beta chain 1, chloroplastic OS=Arabidopsis thaliana OX=3702 GN=TSB1 PE=2 SV=1 && PF00291:Pyridoxal-phosphate dependent enzyme	-
AT1G55490	9492	7652	6890	11237	11564	8776	2608	3898	4600	12337	10954	6340	CPN60B	1	20715563	20719261	-	2545	protein_coding	chaperonin 60 beta [Source:NCBI gene (formerly Entrezgene);Acc:841996] && sp|P21240|CPNB1_ARATH Chaperonin 60 subunit beta 1, chloroplastic OS=Arabidopsis thaliana OX=3702 GN=CPN60B1 PE=1 SV=3 && PF00118:TCP-1/cpn60 chaperonin family	bHLH
AT4G24690	9525	14738	10002	6085	5020	11039	11269	6906	5939	4603	6537	4650	NBR1	4	12741032	12744670	+	2742	protein_coding	ubiquitin-associated (UBA)/TS-N domain-containing protein / octicosapeptide/Phox/Bemp1 (PB1) domain-containing protein [Source:NCBI gene (formerly Entrezgene);Acc:828571] && sp|Q9SB64|NBR1_ARATH Protein NBR1 homolog OS=Arabidopsis thaliana OX=3702 GN=NBR1 PE=1 SV=1 && PF00564:PB1 domain|PF00569:Zinc finger, ZZ type|PF16158:Ig-like domain from next to BRCA1 gene	-
AT1G22930	7558	11482	10550	6427	5391	10156	11134	8132	8228	4765	7685	4747	AT1G22930	1	8117286	8122151	+	4025	protein_coding	T-complex protein 11 [Source:NCBI gene (formerly Entrezgene);Acc:838900] && - && PF05794:T-complex protein 11	-
AT5G61410	7027	9218	7955	8559	8943	7890	8587	5863	7105	8789	8568	7478	RPE	5	24683606	24686217	-	1520	protein_coding	D-ribulose-5-phosphate-3-epimerase [Source:NCBI gene (formerly Entrezgene);Acc:836262] && sp|Q9SAU2|RPE_ARATH Ribulose-5-phosphate-3-epimerase, chloroplastic OS=Arabidopsis thaliana OX=3702 GN=RPE PE=2 SV=1 && PF00834:Ribulose-phosphate 3 epimerase family	-
AT3G09390	15382	15856	12236	4735	3240	9402	7440	8982	5829	3375	5085	4008	MT2A	3	2889406	2890574	-	963	protein_coding	metallothionein 2A [Source:NCBI gene (formerly Entrezgene);Acc:820098] && sp|P25860|MT2A_ARATH Metallothionein-like protein 2A OS=Arabidopsis thaliana OX=3702 GN=MT2A PE=2 SV=2 && -	-
AT5G25460	4336	5259	4537	11480	14324	8738	4109	3604	5427	12366	10522	10863	DGR2	5	8863224	8865677	+	1599	protein_coding	transmembrane protein, putative (Protein of unknown function, DUF642) [Source:NCBI gene (formerly Entrezgene);Acc:832620] && - && PF04862:Protein of unknown function (DUF642)	B3
AT1G05010	7977	11919	9690	5639	6152	6158	15894	9879	6702	4464	6888	4059	EFE	1	1431177	1433010	-	1529	protein_coding	ethylene-forming enzyme [Source:NCBI gene (formerly Entrezgene);Acc:839345] && sp|Q06588|ACCO4_ARATH 1-aminocyclopropane-1-carboxylate oxidase 4 OS=Arabidopsis thaliana OX=3702 GN=ACO4 PE=1 SV=2 && PF14226:non-haem dioxygenase in morphine synthesis N-terminal|PF03171:2OG-Fe(II) oxygenase superfamily	NAC
AT5G64740	5554	7270	8447	7385	7388	7479	8088	9483	9932	8336	8467	7583	CESA6	5	25881033	25886728	+	4172	protein_coding	cellulose synthase 6 [Source:NCBI gene (formerly Entrezgene);Acc:836595] && sp|Q94JQ6|CESA6_ARATH Cellulose synthase A catalytic subunit 6 [UDP-forming] OS=Arabidopsis thaliana OX=3702 GN=CESA6 PE=1 SV=2 && PF03552:Cellulose synthase|PF14569:Zinc-binding RING-finger	LBD
AT1G15500	7062	10070	8388	7378	7438	8264	11573	6887	8303	7147	6805	6080	ATNTT2	1	5326290	5328875	+	2180	protein_coding	TLC ATP/ADP transporter [Source:NCBI gene (formerly Entrezgene);Acc:838120] && sp|P92935|TLC2_ARATH ADP,ATP carrier protein 2, chloroplastic OS=Arabidopsis thaliana OX=3702 GN=AATP2 PE=1 SV=2 && PF03219:TLC ATP/ADP transporter	bZIP
AT1G79750	5991	8699	8267	7991	7762	9281	9572	6937	8518	7842	7662	6744	NADP-ME4	1	30007288	30011690	-	2819	protein_coding	NADP-malic enzyme 4 [Source:NCBI gene (formerly Entrezgene);Acc:844314] && sp|Q9CA83|MAOP4_ARATH NADP-dependent malic enzyme 4, chloroplastic OS=Arabidopsis thaliana OX=3702 GN=NADP-ME4 PE=1 SV=1 && PF03949:Malic enzyme, NAD binding domain|PF00390:Malic enzyme, N-terminal domain	B3
AT5G41700	5449	9694	10567	5742	5299	7775	12446	7621	10335	5785	6199	7089	UBC8	5	16675582	16677525	+	1441	protein_coding	ubiquitin conjugating enzyme 8 [Source:NCBI gene (formerly Entrezgene);Acc:834173] && sp|P35131|UBC8_ARATH Ubiquitin-conjugating enzyme E2 8 OS=Arabidopsis thaliana OX=3702 GN=UBC8 PE=1 SV=1 && PF00179:Ubiquitin-conjugating enzyme	WRKY
AT5G47210	8154	8010	7728	8979	8890	7563	5293	5503	6506	10248	8841	7298	AT5G47210	5	19168941	19171263	-	1612	protein_coding	Hyaluronan / mRNA binding family [Source:NCBI gene (formerly Entrezgene);Acc:834767] && sp|Q9LVT8|RGGC_ARATH RGG repeats nuclear RNA binding protein C OS=Arabidopsis thaliana OX=3702 GN=RGGC PE=1 SV=1 && PF04774:Hyaluronan / mRNA binding family|PF09598:Stm1	ERF
AT3G55800	7347	6994	7416	9107	10449	7996	2894	4424	5868	11612	11077	7668	SBPASE	3	20709294	20711640	+	1747	protein_coding	sedoheptulose-bisphosphatase [Source:NCBI gene (formerly Entrezgene);Acc:824746] && sp|P46283|S17P_ARATH Sedoheptulose-1,7-bisphosphatase, chloroplastic OS=Arabidopsis thaliana OX=3702 GN=At3g55800 PE=2 SV=1 && PF00316:Fructose-1-6-bisphosphatase, N-terminal domain	MYB_related
AT3G14310	3681	5612	5870	6659	5138	5953	18565	14284	10295	5801	5348	4922	PME3	3	4771833	4775258	-	2323	protein_coding	pectin methylesterase 3 [Source:NCBI gene (formerly Entrezgene);Acc:820651] && sp|O49006|PME3_ARATH Pectinesterase/pectinesterase inhibitor 3 OS=Arabidopsis thaliana OX=3702 GN=PME3 PE=1 SV=2 && PF01095:Pectinesterase|PF04043:Plant invertase/pectin methylesterase inhibitor	Trihelix
AT4G01150	8257	8018	9461	8452	8877	7241	5499	4405	5451	9517	10172	6777	AT4G01150	4	493546	494885	+	948	protein_coding	CURVATURE THYLAKOID 1A-like protein [Source:NCBI gene (formerly Entrezgene);Acc:828181] && sp|O04616|CUT1A_ARATH Protein CURVATURE THYLAKOID 1A, chloroplastic OS=Arabidopsis thaliana OX=3702 GN=CURT1A PE=1 SV=1 && PF14159:CAAD domains of cyanobacterial aminoacyl-tRNA synthetase	-
AT3G01540	7899	9912	7554	8359	8435	8134	8070	5347	6053	6981	8454	6636	DRH1	3	212518	216736	-	2546	protein_coding	DEAD box RNA helicase 1 [Source:NCBI gene (formerly Entrezgene);Acc:821116] && sp|Q8H136|RH14_ARATH DEAD-box ATP-dependent RNA helicase 14 OS=Arabidopsis thaliana OX=3702 GN=RH14 PE=1 SV=2 && PF00397:WW domain|PF00270:DEAD/DEAH box helicase|PF00271:Helicase conserved C-terminal domain	bZIP
AT1G53310	6227	8840	11872	4050	3064	4727	13133	15922	10059	4471	4650	4653	PPC1	1	19883935	19888413	-	3573	protein_coding	phosphoenolpyruvate carboxylase 1 [Source:NCBI gene (formerly Entrezgene);Acc:841765] && sp|Q9MAH0|CAPP1_ARATH Phosphoenolpyruvate carboxylase 1 OS=Arabidopsis thaliana OX=3702 GN=PPC1 PE=1 SV=1 && PF00311:Phosphoenolpyruvate carboxylase	-
AT1G11580	832	1419	2986	9265	7397	10049	22314	3969	7698	9254	8849	7611	PMEPCRA	1	3888610	3890824	+	1969	protein_coding	methylesterase PCR A [Source:NCBI gene (formerly Entrezgene);Acc:837701] && sp|Q1JPL7|PME18_ARATH Pectinesterase/pectinesterase inhibitor 18 OS=Arabidopsis thaliana OX=3702 GN=PME18 PE=1 SV=3 && PF04043:Plant invertase/pectin methylesterase inhibitor|PF01095:Pectinesterase	MYB
AT1G58290	5686	10125	8279	8141	8785	7176	5360	5777	7147	7460	9218	8364	HEMA1	1	21623700	21626402	-	2311	protein_coding	Glutamyl-tRNA reductase family protein [Source:NCBI gene (formerly Entrezgene);Acc:842198] && sp|P42804|HEM11_ARATH Glutamyl-tRNA reductase 1, chloroplastic OS=Arabidopsis thaliana OX=3702 GN=HEMA1 PE=1 SV=2 && PF01488:Shikimate / quinate 5-dehydrogenase|PF00745:Glutamyl-tRNAGlu reductase, dimerisation domain|PF05201:Glutamyl-tRNAGlu reductase, N-terminal domain	-
AT2G28000	7996	7295	6387	9981	9067	8676	4928	4521	6149	9987	9606	6923	CPN60A	2	11926446	11929488	+	2222	protein_coding	chaperonin-60alpha [Source:NCBI gene (formerly Entrezgene);Acc:817344] && sp|P21238|CPNA1_ARATH Chaperonin 60 subunit alpha 1, chloroplastic OS=Arabidopsis thaliana OX=3702 GN=CPN60A1 PE=1 SV=2 && PF00118:TCP-1/cpn60 chaperonin family	ERF
AT2G39010	6364	5087	7825	9787	8611	5680	6437	6328	5818	8438	11640	9358	PIP2E	2	16291280	16294101	+	2148	protein_coding	plasma membrane intrinsic protein 2E [Source:NCBI gene (formerly Entrezgene);Acc:818487] && sp|Q9ZV07|PIP26_ARATH Probable aquaporin PIP2-6 OS=Arabidopsis thaliana OX=3702 GN=PIP2-6 PE=1 SV=1 && PF00230:Major intrinsic protein	ERF
AT5G13650	7354	8383	8178	7957	7370	6703	8925	6034	7246	8440	7515	6422	SVR3	5	4397578	4402692	+	2602	protein_coding	elongation factor family protein [Source:NCBI gene (formerly Entrezgene);Acc:831209] && sp|F4K410|SVR3_ARATH Putative elongation factor TypA-like SVR3, chloroplastic OS=Arabidopsis thaliana OX=3702 GN=SVR3 PE=1 SV=1 && PF03144:Elongation factor Tu domain 2|PF00679:Elongation factor G C-terminus|PF00009:Elongation factor Tu GTP binding domain	WRKY
AT5G02870	7064	6683	6106	8969	8812	7742	7185	5108	6509	10427	8929	6793	AT5G02870	5	657675	659800	+	1653	protein_coding	Ribosomal protein L4/L1 family [Source:NCBI gene (formerly Entrezgene);Acc:831756] && sp|P49691|RL4B_ARATH 60S ribosomal protein L4-2 OS=Arabidopsis thaliana OX=3702 GN=RPL4D PE=1 SV=2 && PF14374:60S ribosomal protein L4 C-terminal domain|PF00573:Ribosomal protein L4/L1 family	AP2
AT5G67360	7244	6772	8844	7461	6712	6906	10990	7735	7367	7628	6609	5982	ARA12	5	26871891	26874850	-	2960	protein_coding	Subtilase family protein [Source:NCBI gene (formerly Entrezgene);Acc:836871] && sp|O65351|SBT17_ARATH Subtilisin-like protease SBT1.7 OS=Arabidopsis thaliana OX=3702 GN=SBT1.7 PE=1 SV=1 && PF00082:Subtilase family|PF02225:PA domain|PF17766:Fibronectin type-III domain|PF05922:Peptidase inhibitor I9	DBB
AT2G30950	9131	9453	8749	8124	8298	8155	4586	5717	5958	7767	8287	5943	VAR2	2	13174279	13177223	+	2660	protein_coding	FtsH extracellular protease family [Source:NCBI gene (formerly Entrezgene);Acc:817646] && sp|O80860|FTSH2_ARATH ATP-dependent zinc metalloprotease FTSH 2, chloroplastic OS=Arabidopsis thaliana OX=3702 GN=FTSH2 PE=1 SV=1 && PF00004:ATPase family associated with various cellular activities (AAA)|PF01434:Peptidase family M41|PF17862:AAA+ lid domain	WRKY
AT3G02090	8062	9137	8377	7328	6627	8035	9664	5883	6057	7589	7413	5956	MPPBETA	3	365537	368911	+	2072	protein_coding	Insulinase (Peptidase family M16) protein [Source:NCBI gene (formerly Entrezgene);Acc:821084] && sp|Q42290|MPPB_ARATH Probable mitochondrial-processing peptidase subunit beta, mitochondrial OS=Arabidopsis thaliana OX=3702 GN=MPPbeta PE=1 SV=2 && PF00675:Insulinase (Peptidase family M16)|PF05193:Peptidase M16 inactive domain	-
AT3G25520	6128	5707	5592	9262	9293	9250	7472	4578	6247	10089	9115	7116	ATL5	3	9269277	9271465	-	1493	protein_coding	ribosomal protein L5 [Source:NCBI gene (formerly Entrezgene);Acc:822138] && sp|Q8LBI1|RL51_ARATH 60S ribosomal protein L5-1 OS=Arabidopsis thaliana OX=3702 GN=RPL5A PE=1 SV=2 && PF17144:Ribosomal large subunit proteins 60S L5, and 50S L18|PF14204:Ribosomal L18 C-terminal region	-
AT5G62190	5965	7375	6299	8472	7490	8515	11126	5879	8143	7347	6674	6180	PRH75	5	24980268	24984044	-	2455	protein_coding	DEAD box RNA helicase (PRH75) [Source:NCBI gene (formerly Entrezgene);Acc:836340] && sp|Q39189|RH7_ARATH DEAD-box ATP-dependent RNA helicase 7 OS=Arabidopsis thaliana OX=3702 GN=RH7 PE=1 SV=2 && PF08152:GUCT (NUC152) domain|PF00270:DEAD/DEAH box helicase|PF00271:Helicase conserved C-terminal domain	MYB_related
AT1G79550	8093	10133	8499	6986	6471	7690	6977	6368	6384	8115	7558	6180	PGK	1	29924023	29926636	-	1871	protein_coding	phosphoglycerate kinase [Source:NCBI gene (formerly Entrezgene);Acc:844293] && sp|Q9SAJ4|PGKY3_ARATH Phosphoglycerate kinase 3, cytosolic OS=Arabidopsis thaliana OX=3702 GN=PGK3 PE=1 SV=1 && PF00162:Phosphoglycerate kinase	NAC
AT1G72150	5020	8098	5777	10189	9253	6610	7764	4447	5384	8710	10145	7871	PATL1	1	27148261	27150994	+	2361	protein_coding	PATELLIN 1 [Source:NCBI gene (formerly Entrezgene);Acc:843546] && sp|Q56WK6|PATL1_ARATH Patellin-1 OS=Arabidopsis thaliana OX=3702 GN=PATL1 PE=1 SV=2 && PF00650:CRAL/TRIO domain|PF03765:CRAL/TRIO, N-terminal domain	Trihelix
AT4G34450	7356	8895	8126	7289	6905	7493	9869	6189	6397	7319	7255	6123	AT4G34450	4	16470736	16477021	+	4107	protein_coding	coatomer gamma-2 subunit, putative / gamma-2 coat protein, putative / gamma-2 COP [Source:NCBI gene (formerly Entrezgene);Acc:829596] && sp|Q0WW26|COPG_ARATH Coatomer subunit gamma OS=Arabidopsis thaliana OX=3702 GN=At4g34450 PE=1 SV=2 && PF08752:Coatomer gamma subunit appendage platform subdomain|PF01602:Adaptin N terminal region|PF16381:Coatomer subunit gamma-1 C-terminal appendage platform	-
AT3G09630	6429	7130	5861	8874	8298	8265	7712	5300	6457	9507	8167	6766	AT3G09630	3	2953693	2955748	+	1645	protein_coding	Ribosomal protein L4/L1 family [Source:NCBI gene (formerly Entrezgene);Acc:820120] && sp|Q9SF40|RL4A_ARATH 60S ribosomal protein L4-1 OS=Arabidopsis thaliana OX=3702 GN=RPL4A PE=1 SV=1 && PF14374:60S ribosomal protein L4 C-terminal domain|PF00573:Ribosomal protein L4/L1 family	AP2
AT1G09970	8198	10219	8220	6299	5384	8007	14111	7034	6297	4717	6307	3904	LRR XI-23	1	3252098	3255782	+	3598	protein_coding	Leucine-rich receptor-like protein kinase family protein [Source:NCBI gene (formerly Entrezgene);Acc:837531] && sp|F4I2N7|RLK7_ARATH Receptor-like protein kinase 7 OS=Arabidopsis thaliana OX=3702 GN=RLK7 PE=1 SV=1 && PF08263:Leucine rich repeat N-terminal domain|PF00069:Protein kinase domain|PF13855:Leucine rich repeat	bHLH
AT4G35750	5561	12063	11954	5041	3317	5956	11263	10040	9415	3296	4958	5060	AT4G35750	4	16940462	16942060	-	1398	protein_coding	SEC14 cytosolic factor family protein / phosphoglyceride transfer family protein [Source:NCBI gene (formerly Entrezgene);Acc:829728] && - && PF13716:Divergent CRAL/TRIO domain	-
AT3G16400	4229	5201	5600	9768	8683	2855	11118	7508	9265	10764	5999	6667	NSP1	3	5566083	5568545	+	2061	protein_coding	nitrile specifier protein 1 [Source:NCBI gene (formerly Entrezgene);Acc:820887] && sp|Q9SDM9|JAL28_ARATH Nitrile-specifier protein 1 OS=Arabidopsis thaliana OX=3702 GN=NSP1 PE=1 SV=2 && PF01419:Jacalin-like lectin domain|PF13415:Galactose oxidase, central domain|PF01344:Kelch motif	-
AT4G30950	6618	7516	7491	8473	9511	6791	4511	4555	5884	9216	9545	7305	FAD6	4	15056975	15059846	-	1823	protein_coding	fatty acid desaturase 6 [Source:NCBI gene (formerly Entrezgene);Acc:829220] && sp|P46312|FAD6C_ARATH Omega-6 fatty acid desaturase, chloroplastic OS=Arabidopsis thaliana OX=3702 GN=FAD6 PE=1 SV=2 && PF00487:Fatty acid desaturase	HSF
AT4G02480	6624	9363	8059	7347	7008	8323	8408	6719	6695	6214	6808	5616	AT4G02480	4	1081671	1088846	-	4375	protein_coding	AAA-type ATPase family protein [Source:NCBI gene (formerly Entrezgene);Acc:827979] && sp|Q60QD1|FIGL1_CAEBR Fidgetin-like protein 1 OS=Caenorhabditis briggsae OX=6238 GN=figl-1 PE=3 SV=1 && PF00004:ATPase family associated with various cellular activities (AAA)|PF17862:AAA+ lid domain	B3
AT3G12580	7316	22272	11110	2417	2873	10252	5332	3874	4735	5217	5745	5905	HSP70	3	3991117	3993886	-	2520	protein_coding	heat shock protein 70 [Source:NCBI gene (formerly Entrezgene);Acc:820438] && sp|Q9LHA8|HS704_ARATH Heat shock 70 kDa protein 4 OS=Arabidopsis thaliana OX=3702 GN=HSP70-4 PE=1 SV=1 && PF00012:Hsp70 protein	TCP
AT2G29630	10943	10761	13829	5329	4281	7199	9231	6774	5555	3952	4947	3983	THIC	2	12666935	12671055	+	3510	protein_coding	thiaminC [Source:NCBI gene (formerly Entrezgene);Acc:817513] && sp|O82392|THIC_ARATH Phosphomethylpyrimidine synthase, chloroplastic OS=Arabidopsis thaliana OX=3702 GN=THIC PE=1 SV=1 && PF01964:Radical SAM ThiC family	-
AT5G56010	7637	8430	8573	5667	5198	7650	6592	5442	6681	9217	7620	7864	HSP81-3	5	22681238	22684252	+	2613	protein_coding	heat shock protein 81-3 [Source:NCBI gene (formerly Entrezgene);Acc:835699] && sp|P51818|HS903_ARATH Heat shock protein 90-3 OS=Arabidopsis thaliana OX=3702 GN=HSP90-3 PE=1 SV=2 && PF00183:Hsp90 protein|PF02518:Histidine kinase-, DNA gyrase B-, and HSP90-like ATPase	bZIP
AT2G30870	6901	10963	9564	3866	3457	6764	12205	8927	9708	4805	4833	4467	GSTF10	2	13141290	13142676	+	1132	protein_coding	glutathione S-transferase PHI 10 [Source:NCBI gene (formerly Entrezgene);Acc:817637] && sp|P42761|GSTFA_ARATH Glutathione S-transferase F10 OS=Arabidopsis thaliana OX=3702 GN=GSTF10 PE=1 SV=3 && PF02798:Glutathione S-transferase, N-terminal domain|PF00043:Glutathione S-transferase, C-terminal domain	CAMTA
AT1G64230	6354	10527	9656	5756	5146	5372	11595	6749	7783	5198	5955	6245	UBC28	1	23833485	23835539	+	1121	protein_coding	ubiquitin-conjugating enzyme 28 [Source:NCBI gene (formerly Entrezgene);Acc:842728] && sp|Q94F47|UBC28_ARATH Ubiquitin-conjugating enzyme E2 28 OS=Arabidopsis thaliana OX=3702 GN=UBC28 PE=1 SV=1 && PF00179:Ubiquitin-conjugating enzyme	MYB_related
AT2G01140	7045	8454	8260	6899	6075	8126	7685	6267	7113	7030	6821	6235	PDE345	2	94727	96863	-	1827	protein_coding	Aldolase superfamily protein [Source:NCBI gene (formerly Entrezgene);Acc:814643] && sp|Q9ZU52|ALFP3_ARATH Fructose-bisphosphate aldolase 3, chloroplastic OS=Arabidopsis thaliana OX=3702 GN=FBA3 PE=1 SV=1 && PF00274:Fructose-bisphosphate aldolase class-I	C2H2
AT1G32230	10149	12287	9526	5691	5271	8780	5116	6254	6460	5406	5814	5065	RCD1	1	11611891	11617419	+	4554	protein_coding	WWE protein-protein interaction domain protein family [Source:NCBI gene (formerly Entrezgene);Acc:840115] && sp|Q8RY59|RCD1_ARATH Inactive poly [ADP-ribose] polymerase RCD1 OS=Arabidopsis thaliana OX=3702 GN=RCD1 PE=1 SV=1 && PF00644:Poly(ADP-ribose) polymerase catalytic domain|PF12174:RCD1-SRO-TAF4 (RST) plant domain	-
AT3G01120	6476	7233	7695	8577	7652	5773	3807	5766	6668	9462	8824	7646	MTO1	3	38759	42159	-	2461	protein_coding	Pyridoxal phosphate (PLP)-dependent transferases superfamily protein [Source:NCBI gene (formerly Entrezgene);Acc:821292] && sp|P55217|CGS1_ARATH Cystathionine gamma-synthase 1, chloroplastic OS=Arabidopsis thaliana OX=3702 GN=CGS1 PE=1 SV=3 && PF01053:Cys/Met metabolism PLP-dependent enzyme	-
AT1G78830	6497	13054	8519	4759	3652	5545	16282	8551	4155	3595	5804	4911	AT1G78830	1	29636818	29638773	-	1956	protein_coding	Curculin-like (mannose-binding) lectin family protein [Source:NCBI gene (formerly Entrezgene);Acc:844220] && sp|Q9ZVA2|EP1L2_ARATH EP1-like glycoprotein 2 OS=Arabidopsis thaliana OX=3702 GN=At1g78830 PE=1 SV=1 && PF01453:D-mannose binding lectin	FAR1
AT2G14910	6008	9778	8787	6361	6148	6598	9975	5757	7279	5890	6495	5945	AT2G14910	2	6406389	6409167	-	2059	protein_coding	MAR-binding filament-like protein [Source:NCBI gene (formerly Entrezgene);Acc:815980] && - && PF05542:Protein of unknown function (DUF760)	HRT-like
AT2G34480	6517	6388	6120	8375	8027	7835	6174	4994	6518	9273	7799	6946	AT2G34480	2	14532624	14534409	-	1077	protein_coding	Ribosomal protein L18ae/LX family protein [Source:NCBI gene (formerly Entrezgene);Acc:818011] && sp|P51418|R18A2_ARATH 60S ribosomal protein L18a-2 OS=Arabidopsis thaliana OX=3702 GN=RPL18AB PE=1 SV=2 && PF01775:Ribosomal proteins 50S-L18Ae/60S-L20/60S-L18A	-
AT5G42530	9467	8313	6922	1911	1030	18587	16884	8302	7754	1493	1777	2364	AT5G42530	5	17004738	17005510	-	598	protein_coding	- && - && -	-
AT3G44110	6772	9872	8134	5983	5486	7946	8071	5563	6397	6902	6650	6609	J3	3	15868631	15871256	-	1944	protein_coding	DNAJ homologue 3 [Source:NCBI gene (formerly Entrezgene);Acc:823531] && sp|Q94AW8|DNAJ3_ARATH Chaperone protein dnaJ 3 OS=Arabidopsis thaliana OX=3702 GN=ATJ3 PE=1 SV=2 && PF00226:DnaJ domain|PF01556:DnaJ C terminal domain|PF00684:DnaJ central domain	G2-like
AT5G19550	6879	8319	8630	4870	4041	17871	10479	3632	4180	4826	5374	5246	ASP2	5	6597971	6601971	+	1822	protein_coding	aspartate aminotransferase 2 [Source:NCBI gene (formerly Entrezgene);Acc:832075] && sp|P46645|AAT2_ARATH Aspartate aminotransferase, cytoplasmic isozyme 1 OS=Arabidopsis thaliana OX=3702 GN=ASP2 PE=1 SV=2 && PF00155:Aminotransferase class I and II	-
AT5G19140	6028	9762	12136	4151	3698	8138	10614	7701	8305	4294	4256	5204	AILP1	5	6423153	6426166	+	1426	protein_coding	aluminum induced protein with YGL and LRDR motifs [Source:NCBI gene (formerly Entrezgene);Acc:832034] && sp|P24805|TSJT1_TOBAC Stem-specific protein TSJT1 OS=Nicotiana tabacum OX=4097 GN=TSJT1 PE=2 SV=1 && PF12481:Aluminium induced protein	-
AT2G41430	6258	8106	7297	6068	6716	10106	11103	5839	5889	4524	7193	5106	ERD15	2	17269158	17270542	+	1385	protein_coding	dehydration-induced protein (ERD15) [Source:NCBI gene (formerly Entrezgene);Acc:818741] && sp|Q39096|ERD15_ARATH Protein EARLY RESPONSIVE TO DEHYDRATION 15 OS=Arabidopsis thaliana OX=3702 GN=ERD15 PE=1 SV=1 && -	-
AT2G24200	8807	10406	9229	5852	4563	7985	7510	7129	6145	5860	5371	5084	LAP1	2	10286806	10289685	-	2009	protein_coding	Cytosol aminopeptidase family protein [Source:NCBI gene (formerly Entrezgene);Acc:816954] && sp|P30184|AMPL1_ARATH Leucine aminopeptidase 1 OS=Arabidopsis thaliana OX=3702 GN=LAP1 PE=1 SV=1 && PF00883:Cytosol aminopeptidase family, catalytic domain|PF02789:Cytosol aminopeptidase family, N-terminal domain	HSF
AT1G19570	8848	5394	10599	4904	2933	3576	11048	18046	6255	4554	3999	3713	DHAR1	1	6773302	6774523	-	912	protein_coding	dehydroascorbate reductase [Source:NCBI gene (formerly Entrezgene);Acc:838544] && sp|Q9FWR4|DHAR1_ARATH Glutathione S-transferase DHAR1, mitochondrial OS=Arabidopsis thaliana OX=3702 GN=DHAR1 PE=1 SV=1 && PF13410:Glutathione S-transferase, C-terminal domain|PF13417:Glutathione S-transferase, N-terminal domain	SBP
AT5G21090	7076	7209	8476	5614	4686	6704	12667	7472	7139	5567	5449	5618	AT5G21090	5	7164560	7167351	+	1302	protein_coding	Leucine-rich repeat (LRR) family protein [Source:NCBI gene (formerly Entrezgene);Acc:832233] && sp|Q9FPJ5|LRR1_ARATH Leucine-rich repeat protein 1 OS=Arabidopsis thaliana OX=3702 GN=LRR1 PE=1 SV=1 && PF08263:Leucine rich repeat N-terminal domain|PF13855:Leucine rich repeat	CO-like
AT4G34050	9440	8765	8313	5467	5139	6236	13062	6151	4594	5940	5785	4368	CCoAOMT1	4	16310409	16312308	+	1550	protein_coding	S-adenosyl-L-methionine-dependent methyltransferases superfamily protein [Source:NCBI gene (formerly Entrezgene);Acc:829551] && sp|O49499|CAMT4_ARATH Caffeoyl-CoA O-methyltransferase 1 OS=Arabidopsis thaliana OX=3702 GN=CCOAOMT1 PE=1 SV=1 && PF01596:O-methyltransferase	ERF
AT2G37220	7170	7623	6973	8355	8930	7355	3429	4127	4885	9086	8701	6119	AT2G37220	2	15634466	15636522	-	1488	protein_coding	RNA-binding (RRM/RBD/RNP motifs) family protein [Source:NCBI gene (formerly Entrezgene);Acc:818299] && sp|Q9ZUU4|CP29B_ARATH RNA-binding protein CP29B, chloroplastic OS=Arabidopsis thaliana OX=3702 GN=CP29B PE=1 SV=1 && PF00076:RNA recognition motif. (a.k.a. RRM, RBD, or RNP domain)	NAC
AT4G38770	4754	4697	6064	8275	8136	6290	7939	6506	7243	8011	7606	7175	PRP4	4	18096606	18098633	-	1935	protein_coding	proline-rich protein 4 [Source:NCBI gene (formerly Entrezgene);Acc:830032] && sp|Q9T0I5|PRP4_ARATH Proline-rich protein 4 OS=Arabidopsis thaliana OX=3702 GN=PRP4 PE=2 SV=1 && PF01190:Pollen proteins Ole e I like	-
AT3G24170	10075	11660	10060	5623	4832	6912	5782	6074	5537	5576	5947	4605	GR1	3	8729354	8734624	-	2318	protein_coding	glutathione-disulfide reductase [Source:NCBI gene (formerly Entrezgene);Acc:822003] && sp|P48641|GSHRC_ARATH Glutathione reductase, cytosolic OS=Arabidopsis thaliana OX=3702 GN=At3g24170 PE=1 SV=1 && PF02852:Pyridine nucleotide-disulphide oxidoreductase, dimerisation domain|PF07992:Pyridine nucleotide-disulphide oxidoreductase	MYB_related
AT3G54050	6252	7100	7730	7329	7866	6803	3750	5335	6569	8636	8478	6775	HCEF1	3	20016837	20018822	+	1652	protein_coding	high cyclic electron flow 1 [Source:NCBI gene (formerly Entrezgene);Acc:824572] && sp|P25851|F16P1_ARATH Fructose-1,6-bisphosphatase 1, chloroplastic OS=Arabidopsis thaliana OX=3702 GN=CFBP1 PE=1 SV=2 && PF00316:Fructose-1-6-bisphosphatase, N-terminal domain	MYB_related
AT3G44300	12290	32855	10111	2286	879	8518	7287	1921	583	837	3519	1363	NIT2	3	15983199	15985535	+	1535	protein_coding	nitrilase 2 [Source:NCBI gene (formerly Entrezgene);Acc:823555] && sp|P32962|NRL2_ARATH Nitrilase 2 OS=Arabidopsis thaliana OX=3702 GN=NIT2 PE=1 SV=1 && PF00795:Carbon-nitrogen hydrolase	TCP
AT2G36880	6471	7426	7854	6448	5797	6663	7541	7105	6395	7963	6894	5683	MAT3	2	15479281	15481412	-	1839	protein_coding	methionine adenosyltransferase 3 [Source:NCBI gene (formerly Entrezgene);Acc:818260] && sp|Q9SJL8|METK3_ARATH S-adenosylmethionine synthase 3 OS=Arabidopsis thaliana OX=3702 GN=METK3 PE=1 SV=1 && PF02773:S-adenosylmethionine synthetase, C-terminal domain|PF00438:S-adenosylmethionine synthetase, N-terminal domain|PF02772:S-adenosylmethionine synthetase, central domain	-
AT3G50370	5845	7117	7061	7533	6303	6437	12610	6390	6932	5237	6179	4494	AT3G50370	3	18675998	18684377	-	7367	protein_coding	- && - && -	-
AT2G33150	8125	14565	8487	5476	4723	10635	7870	4260	3878	4445	6131	3519	PKT3	2	14047478	14051400	-	2142	protein_coding	peroxisomal 3-ketoacyl-CoA thiolase 3 [Source:NCBI gene (formerly Entrezgene);Acc:817876] && sp|Q56WD9|THIK2_ARATH 3-ketoacyl-CoA thiolase 2, peroxisomal OS=Arabidopsis thaliana OX=3702 GN=PED1 PE=1 SV=2 && PF02803:Thiolase, C-terminal domain|PF00108:Thiolase, N-terminal domain	-
AT2G25450	7906	17857	7184	6448	4068	7230	13394	1883	1216	4265	6316	4301	AT2G25450	2	10829854	10831655	-	1604	protein_coding	2-oxoglutarate (2OG) and Fe(II)-dependent oxygenase superfamily protein [Source:NCBI gene (formerly Entrezgene);Acc:817083] && sp|Q9SKK4|GSL_ARATH Probable 2-oxoacid dependent dioxygenase OS=Arabidopsis thaliana OX=3702 GN=GSL-OH PE=1 SV=1 && PF03171:2OG-Fe(II) oxygenase superfamily|PF14226:non-haem dioxygenase in morphine synthesis N-terminal	NAC
AT4G00430	7510	6324	8264	6729	6790	5287	4188	7715	6316	8715	7323	6800	PIP1;4	4	185285	187680	-	1999	protein_coding	plasma membrane intrinsic protein 1;4 [Source:NCBI gene (formerly Entrezgene);Acc:827956] && sp|Q39196|PIP14_ARATH Probable aquaporin PIP1-4 OS=Arabidopsis thaliana OX=3702 GN=PIP1.4 PE=1 SV=1 && PF00230:Major intrinsic protein	C3H
AT1G36160	6117	7713	7311	7724	6640	6422	7905	6654	6578	6890	7006	4948	ACC1	1	13533168	13544015	+	7767	protein_coding	acetyl-CoA carboxylase 1 [Source:NCBI gene (formerly Entrezgene);Acc:840521] && sp|Q38970|ACC1_ARATH Acetyl-CoA carboxylase 1 OS=Arabidopsis thaliana OX=3702 GN=ACC1 PE=1 SV=1 && PF00364:Biotin-requiring enzyme|PF02785:Biotin carboxylase C-terminal domain|PF02786:Carbamoyl-phosphate synthase L chain, ATP binding domain|PF08326:Acetyl-CoA carboxylase, central region|PF01039:Carboxyl transferase do…	-
AT2G21660	3995	9076	10949	4862	4140	8133	6425	8303	9285	6169	5218	5273	GRP7	2	9265084	9266557	-	1165	protein_coding	cold, circadian rhythm, and rna binding 2 [Source:NCBI gene (formerly Entrezgene);Acc:816705] && sp|Q03250|RBG7_ARATH Glycine-rich RNA-binding protein 7 OS=Arabidopsis thaliana OX=3702 GN=RBG7 PE=1 SV=1 && PF00076:RNA recognition motif. (a.k.a. RRM, RBD, or RNP domain)	HSF
AT1G77120	3517	5462	8132	4392	3433	21214	11074	2450	3983	4699	5855	7593	ADH1	1	28975255	28977417	+	1595	protein_coding	alcohol dehydrogenase 1 [Source:NCBI gene (formerly Entrezgene);Acc:844047] && sp|P06525|ADH1_ARATH Alcohol dehydrogenase class-P OS=Arabidopsis thaliana OX=3702 GN=ADH1 PE=1 SV=2 && PF08240:Alcohol dehydrogenase GroES-like domain|PF00107:Zinc-binding dehydrogenase	GRF
AT3G48000	8912	11877	8762	5828	4800	8746	7198	6181	4916	4975	5136	4342	ALDH2B4	3	17716864	17720169	-	2161	protein_coding	aldehyde dehydrogenase 2B4 [Source:NCBI gene (formerly Entrezgene);Acc:823955] && sp|Q9SU63|AL2B4_ARATH Aldehyde dehydrogenase family 2 member B4, mitochondrial OS=Arabidopsis thaliana OX=3702 GN=ALDH2B4 PE=1 SV=1 && PF00171:Aldehyde dehydrogenase family	NAC
AT2G43160	6215	9015	7511	6402	6312	7846	10534	5480	6387	5087	6034	4787	AT2G43160	2	17947800	17953669	+	3647	protein_coding	ENTH/VHS family protein [Source:NCBI gene (formerly Entrezgene);Acc:818918] && sp|Q67YI9|EPN2_ARATH Clathrin interactor EPSIN 2 OS=Arabidopsis thaliana OX=3702 GN=EPSIN2 PE=1 SV=1 && PF01417:ENTH domain	G2-like
AT5G60600	8338	8853	8843	6998	6801	6068	4481	5800	5604	6984	7115	5417	HDS	5	24358885	24363485	+	3084	protein_coding	4-hydroxy-3-methylbut-2-enyl diphosphate synthase [Source:NCBI gene (formerly Entrezgene);Acc:836181] && sp|F4K0E8|ISPG_ARATH 4-hydroxy-3-methylbut-2-en-1-yl diphosphate synthase (ferredoxin), chloroplastic OS=Arabidopsis thaliana OX=3702 GN=ISPG PE=1 SV=1 && PF04551:GcpE protein	-
AT5G28540	7181	7696	6841	6152	5639	6129	10000	6295	5843	7493	6289	5713	BIP1	5	10540123	10543558	-	2836	protein_coding	heat shock protein 70 (Hsp 70) family protein [Source:NCBI gene (formerly Entrezgene);Acc:832950] && sp|Q9LKR3|BIP1_ARATH Heat shock 70 kDa protein BIP1 OS=Arabidopsis thaliana OX=3702 GN=BIP1 PE=1 SV=1 && PF00012:Hsp70 protein	GATA
AT4G23850	7107	9882	7733	6176	6090	8608	8152	5179	5099	5442	6642	5145	LACS4	4	12403454	12408421	-	2425	protein_coding	AMP-dependent synthetase and ligase family protein [Source:NCBI gene (formerly Entrezgene);Acc:828484] && sp|Q9T0A0|LACS4_ARATH Long chain acyl-CoA synthetase 4 OS=Arabidopsis thaliana OX=3702 GN=LACS4 PE=2 SV=1 && PF00501:AMP-binding enzyme	FAR1
AT1G09640	5641	7331	6040	6965	6019	7660	11206	5223	6521	6442	6314	5746	AT1G09640	1	3119739	3122542	+	1950	protein_coding	Translation elongation factor EF1B, gamma chain [Source:NCBI gene (formerly Entrezgene);Acc:837491] && sp|O04487|EF1G1_ARATH Probable elongation factor 1-gamma 1 OS=Arabidopsis thaliana OX=3702 GN=At1g09640 PE=1 SV=1 && PF00043:Glutathione S-transferase, C-terminal domain|PF00647:Elongation factor 1 gamma, conserved domain|PF02798:Glutathione S-transferase, N-terminal domain	-
AT1G18080	6298	5704	5521	7880	7834	7279	5698	4781	6398	9376	7833	6499	ATARCA	1	6222201	6224242	+	1449	protein_coding	Transducin/WD40 repeat-like superfamily protein [Source:NCBI gene (formerly Entrezgene);Acc:838388] && sp|O24456|GBLPA_ARATH Receptor for activated C kinase 1A OS=Arabidopsis thaliana OX=3702 GN=RACK1A PE=1 SV=2 && PF00400:WD domain, G-beta repeat	MYB
AT4G09650	6497	5508	6559	8068	8532	6665	2634	3639	5400	10462	9635	7488	ATPD	4	6100714	6101864	+	1151	protein_coding	F-type H+-transporting ATPase subunit delta [Source:NCBI gene (formerly Entrezgene);Acc:826551] && sp|Q9SSS9|ATPD_ARATH ATP synthase subunit delta, chloroplastic OS=Arabidopsis thaliana OX=3702 GN=ATPD PE=1 SV=1 && PF00213:ATP synthase delta (OSCP) subunit	-
AT1G04820	4330	4411	5183	8444	8772	4963	4652	5524	6689	10963	8992	7534	TUA4	1	1356084	1358547	-	1971	protein_coding	tubulin alpha-4 chain [Source:NCBI gene (formerly Entrezgene);Acc:839405] && sp|B9DGT7|TBA2_ARATH Tubulin alpha-2 chain OS=Arabidopsis thaliana OX=3702 GN=TUBA2 PE=2 SV=2 && PF00091:Tubulin/FtsZ family, GTPase domain|PF03953:Tubulin C-terminal domain	Nin-like
AT1G65960	5675	6440	7819	4745	4022	6579	12508	9124	8454	4692	5050	5273	GAD2	1	24551807	24557730	+	5547	protein_coding	glutamate decarboxylase 2 [Source:NCBI gene (formerly Entrezgene);Acc:842908] && sp|Q42472|DCE2_ARATH Glutamate decarboxylase 2 OS=Arabidopsis thaliana OX=3702 GN=GAD2 PE=1 SV=1 && PF00282:Pyridoxal-dependent decarboxylase conserved domain	FAR1
AT5G14040	7076	8023	6749	7176	6486	5896	5830	5806	6379	7776	6917	5799	PHT3;1	5	4530643	4533119	-	1698	protein_coding	phosphate transporter 3;1 [Source:NCBI gene (formerly Entrezgene);Acc:831252] && sp|Q9FMU6|MPCP3_ARATH Mitochondrial phosphate carrier protein 3, mitochondrial OS=Arabidopsis thaliana OX=3702 GN=MPT3 PE=1 SV=1 && PF00153:Mitochondrial carrier protein	ERF
AT4G14880	6379	7504	7770	6682	5852	7122	7386	5862	5156	7066	6947	5813	OASA1	4	8517960	8520596	-	1694	protein_coding	O-acetylserine (thiol) lyase (OAS-TL) [Source:NCBI gene (formerly Entrezgene);Acc:827145] && sp|P47998|CYSK1_ARATH Cysteine synthase 1 OS=Arabidopsis thaliana OX=3702 GN=OASA1 PE=1 SV=2 && PF00291:Pyridoxal-phosphate dependent enzyme	GeBP
AT1G52230	5648	4482	5855	8599	9246	5739	1873	3675	5574	11496	9379	7929	PSAH2	1	19454798	19455668	+	702	protein_coding	photosystem I subunit H2 [Source:NCBI gene (formerly Entrezgene);Acc:841653] && sp|Q9SUI6|PSAH2_ARATH Photosystem I reaction center subunit VI-2, chloroplastic OS=Arabidopsis thaliana OX=3702 GN=PSAH2 PE=2 SV=1 && PF03244:Photosystem I reaction centre subunit VI	CPP
AT1G66580	10724	14389	6198	3690	3691	21108	4655	1863	2702	3346	4052	2910	SAG24	1	24839090	24840806	+	1151	protein_coding	senescence associated 24 [Source:NCBI gene (formerly Entrezgene);Acc:842976] && sp|Q93W22|RL103_ARATH 60S ribosomal protein L10-3 OS=Arabidopsis thaliana OX=3702 GN=RPL10C PE=2 SV=1 && PF00252:Ribosomal protein L16p/L10e	B3
AT1G75750	3808	22497	15250	3976	2738	2091	11279	3003	3226	3161	5426	2772	GASA1	1	28441501	28442435	-	760	protein_coding	GAST1 protein homolog 1 [Source:NCBI gene (formerly Entrezgene);Acc:843908] && sp|P46689|GASA1_ARATH Gibberellin-regulated protein 1 OS=Arabidopsis thaliana OX=3702 GN=GASA1 PE=2 SV=2 && -	-
AT3G62870	6679	6556	5997	7356	7153	6892	6852	4486	5650	7975	7344	6096	AT3G62870	3	23242561	23244397	-	1196	protein_coding	Ribosomal protein L7Ae/L30e/S12e/Gadd45 family protein [Source:NCBI gene (formerly Entrezgene);Acc:825462] && sp|Q9LZH9|RL7A2_ARATH 60S ribosomal protein L7a-2 OS=Arabidopsis thaliana OX=3702 GN=RPL7AB PE=1 SV=1 && PF01248:Ribosomal protein L7Ae/L30e/S12e/Gadd45 family	MYB_related
AT3G49120	5133	7797	5460	4969	3022	8543	18381	12970	4371	2958	2916	2505	PRXCB	3	18207651	18210333	+	1522	protein_coding	peroxidase CB [Source:NCBI gene (formerly Entrezgene);Acc:824073] && sp|Q9SMU8|PER34_ARATH Peroxidase 34 OS=Arabidopsis thaliana OX=3702 GN=PER34 PE=1 SV=1 && PF00141:Peroxidase	NAC
AT4G13430	4758	4961	5563	8961	6841	6350	6032	4969	5390	8771	8674	7450	IIL1	4	7803863	7807984	-	2056	protein_coding	isopropyl malate isomerase large subunit 1 [Source:NCBI gene (formerly Entrezgene);Acc:826975] && sp|Q94AR8|LEUC_ARATH 3-isopropylmalate dehydratase large subunit, chloroplastic OS=Arabidopsis thaliana OX=3702 GN=IIL1 PE=1 SV=1 && PF00330:Aconitase family (aconitate hydratase)	-
AT4G11650	413	9525	7599	3484	1765	21141	18948	3524	2356	4067	3062	2645	OSM34	4	7024852	7026224	-	1121	protein_coding	osmotin 34 [Source:NCBI gene (formerly Entrezgene);Acc:826770] && sp|P50700|OSL3_ARATH Osmotin-like protein OSM34 OS=Arabidopsis thaliana OX=3702 GN=OSM34 PE=2 SV=2 && PF00314:Thaumatin family	MYB
AT1G48920	7099	7447	6444	7028	5707	6877	6658	5107	6781	7346	6035	5957	NUC-L1	1	18098081	18101732	+	2089	protein_coding	nucleolin like 1 [Source:NCBI gene (formerly Entrezgene);Acc:841314] && sp|Q9FVQ1|NUCL1_ARATH Nucleolin 1 OS=Arabidopsis thaliana OX=3702 GN=NUCL1 PE=1 SV=1 && PF00076:RNA recognition motif. (a.k.a. RRM, RBD, or RNP domain)	WOX
AT5G19510	4850	6297	5132	7345	7426	7697	6988	4604	7008	7638	6950	6358	AT5G19510	5	6581658	6583248	-	982	protein_coding	Translation elongation factor EF1B/ribosomal protein S6 family protein [Source:NCBI gene (formerly Entrezgene);Acc:832071] && sp|Q9SCX3|EF1B2_ARATH Elongation factor 1-beta 2 OS=Arabidopsis thaliana OX=3702 GN=At5g19510 PE=1 SV=1 && PF00736:EF-1 guanine nucleotide exchange domain	Dof
AT1G78040	4365	5491	5981	6107	5974	5515	8095	6663	7070	8419	7573	6882	AT1G78040	1	29344539	29347183	+	1897	protein_coding	Pollen Ole e 1 allergen and extensin family protein [Source:NCBI gene (formerly Entrezgene);Acc:844139] && sp|Q7M1X5|LOLB_LOLPR Major pollen allergen Lol p 11 OS=Lolium perenne OX=4522 PE=1 SV=1 && PF01190:Pollen proteins Ole e I like	MIKC_MADS
AT5G39570	5666	6797	6920	6490	5738	6510	7232	6703	6804	6788	6521	5883	AT5G39570	5	15843881	15846467	+	1926	protein_coding	transmembrane protein [Source:NCBI gene (formerly Entrezgene);Acc:833953] && sp|Q9FKA5|Y5957_ARATH Uncharacterized protein At5g39570 OS=Arabidopsis thaliana OX=3702 GN=At5g39570 PE=1 SV=1 && -	-
AT4G27090	5154	5877	6145	7045	7164	7212	6295	5245	6550	8115	6761	6031	AT4G27090	4	13593844	13595252	-	730	protein_coding	Ribosomal protein L14 [Source:NCBI gene (formerly Entrezgene);Acc:828817] && sp|Q9T043|RL142_ARATH 60S ribosomal protein L14-2 OS=Arabidopsis thaliana OX=3702 GN=RPL14B PE=1 SV=1 && PF01929:Ribosomal protein L14	CAMTA
AT5G20720	7743	7611	6959	7263	7105	7404	2775	3892	4995	8194	7995	5611	CPN20	5	7014662	7016698	+	1182	protein_coding	chaperonin 20 [Source:NCBI gene (formerly Entrezgene);Acc:832195] && sp|O65282|CH20_ARATH 20 kDa chaperonin, chloroplastic OS=Arabidopsis thaliana OX=3702 GN=CPN20 PE=1 SV=2 && PF00166:Chaperonin 10 Kd subunit	ARF
AT1G55860	6911	7574	7928	6039	5210	6656	10740	6455	5805	4904	5360	3841	UPL1	1	20879900	20893268	-	11404	protein_coding	LOW protein: E3 ubiquitin ligase-like protein [Source:NCBI gene (formerly Entrezgene);Acc:842036] && sp|Q8GY23|UPL1_ARATH E3 ubiquitin-protein ligase UPL1 OS=Arabidopsis thaliana OX=3702 GN=UPL1 PE=1 SV=3 && PF14377:Ubiquitin binding region|PF06025:Domain of Unknown Function (DUF913)|PF06012:Domain of Unknown Function (DUF908)|PF00632:HECT-domain (ubiquitin-transferase)	GATA
AT4G16760	11123	14955	8488	3743	3913	8775	8737	4187	3467	2897	4653	2355	ACX1	4	9424534	9428895	-	2597	protein_coding	acyl-CoA oxidase 1 [Source:NCBI gene (formerly Entrezgene);Acc:827381] && sp|O65202|ACOX1_ARATH Peroxisomal acyl-coenzyme A oxidase 1 OS=Arabidopsis thaliana OX=3702 GN=ACX1 PE=1 SV=1 && PF02770:Acyl-CoA dehydrogenase, middle domain|PF01756:Acyl-CoA oxidase|PF14749:Acyl-coenzyme A oxidase N-terminal	-
AT2G28290	5935	7714	7993	5903	5130	6867	11542	5875	5727	4991	5533	3929	SYD	2	12056213	12073279	+	11171	protein_coding	P-loop containing nucleoside triphosphate hydrolases superfamily protein [Source:NCBI gene (formerly Entrezgene);Acc:817375] && sp|F4IHS2|SYD_ARATH Chromatin structure-remodeling complex protein SYD OS=Arabidopsis thaliana OX=3702 GN=SYD PE=1 SV=1 && PF00176:SNF2 family N-terminal domain|PF14619:Snf2-ATP coupling, chromatin remodelling complex|PF00271:Helicase conserved C-terminal domain	Nin-like
AT3G04400	5796	5664	6075	7154	6815	6270	6536	5190	6295	8276	6988	5970	emb2171	3	1167250	1168723	+	981	protein_coding	Ribosomal protein L14p/L23e family protein [Source:NCBI gene (formerly Entrezgene);Acc:819595] && sp|P49690|RL23_ARATH 60S ribosomal protein L23 OS=Arabidopsis thaliana OX=3702 GN=RPL23A PE=2 SV=3 && PF00238:Ribosomal protein L14p/L23e	WRKY
AT4G39080	6962	7888	7313	6231	5580	6288	8524	5207	5335	6103	6361	5021	VHA-A3	4	18209399	18215204	+	3032	protein_coding	vacuolar proton ATPase A3 [Source:NCBI gene (formerly Entrezgene);Acc:830063] && sp|Q8W4S4|VHAA3_ARATH V-type proton ATPase subunit a3 OS=Arabidopsis thaliana OX=3702 GN=VHA-a3 PE=1 SV=1 && PF01496:V-type ATPase 116kDa subunit family	bHLH
AT2G36830	2708	2261	5916	8877	10011	4013	3074	3910	5118	10705	11640	8380	GAMMA-TIP	2	15445294	15446621	+	1237	protein_coding	gamma tonoplast intrinsic protein [Source:NCBI gene (formerly Entrezgene);Acc:818255] && sp|P25818|TIP11_ARATH Aquaporin TIP1-1 OS=Arabidopsis thaliana OX=3702 GN=TIP1-1 PE=1 SV=1 && PF00230:Major intrinsic protein	MYB_related
AT4G30530	7174	12008	8978	3530	2577	6381	11294	6724	6163	3987	4051	3681	GGP1	4	14920376	14922519	+	1215	protein_coding	Class I glutamine amidotransferase-like superfamily protein [Source:NCBI gene (formerly Entrezgene);Acc:829176] && sp|Q9M0A7|GGP1_ARATH Gamma-glutamyl peptidase 1 OS=Arabidopsis thaliana OX=3702 GN=GGP1 PE=1 SV=1 && PF00117:Glutamine amidotransferase class-I	-
AT2G26500	4216	6676	6129	7166	7214	6296	6848	4033	5707	6853	8501	6737	AT2G26500	2	11270082	11271074	+	897	protein_coding	cytochrome b6f complex subunit (petM) [Source:NCBI gene (formerly Entrezgene);Acc:817191] && sp|P80883|PETM_SPIOL Cytochrome b6-f complex subunit 7 (Fragment) OS=Spinacia oleracea OX=3562 GN=petM PE=1 SV=1 && PF08041:PetM family of cytochrome b6f complex subunit 7	B3
AT1G01620	2677	2312	3399	9481	12040	5024	2247	3939	5977	11125	9931	8163	PIP1C	1	225665	227543	-	1549	protein_coding	plasma membrane intrinsic protein 1C [Source:NCBI gene (formerly Entrezgene);Acc:839235] && sp|Q08733|PIP13_ARATH Aquaporin PIP1-3 OS=Arabidopsis thaliana OX=3702 GN=PIP1-3 PE=1 SV=1 && PF00230:Major intrinsic protein	ERF
AT2G22430	7421	7534	10421	5469	2731	5679	10265	6886	6763	4262	4263	4373	HB6	2	9525988	9527845	-	1651	protein_coding	homeobox protein 6 [Source:NCBI gene (formerly Entrezgene);Acc:816775] && sp|P46668|ATHB6_ARATH Homeobox-leucine zipper protein ATHB-6 OS=Arabidopsis thaliana OX=3702 GN=ATHB-6 PE=1 SV=1 && PF02183:Homeobox associated leucine zipper|PF00046:Homeodomain	HD-ZIP
AT5G10360	5218	6273	5334	6486	6419	6719	9122	4889	5970	7361	6469	5806	EMB3010	5	3258404	3260254	-	1192	protein_coding	Ribosomal protein S6e [Source:NCBI gene (formerly Entrezgene);Acc:830900] && sp|P51430|RS62_ARATH 40S ribosomal protein S6-2 OS=Arabidopsis thaliana OX=3702 GN=RPS6B PE=1 SV=3 && PF01092:Ribosomal protein S6e	NAC
AT4G11420	5269	6734	5901	7032	6382	7578	8659	4625	5462	6701	6452	5163	EIF3A	4	6947476	6952479	-	3485	protein_coding	eukaryotic translation initiation factor 3A [Source:NCBI gene (formerly Entrezgene);Acc:826746] && sp|Q9LD55|EIF3A_ARATH Eukaryotic translation initiation factor 3 subunit A OS=Arabidopsis thaliana OX=3702 GN=TIF3A1 PE=1 SV=1 && PF01399:PCI domain	G2-like
AT5G66190	7183	6635	6241	7053	7294	6331	3019	4958	5716	8235	7411	5781	FNR1	5	26450964	26453199	-	1509	protein_coding	ferredoxin-NADP[+]-oxidoreductase 1 [Source:NCBI gene (formerly Entrezgene);Acc:836751] && sp|Q9FKW6|FNRL1_ARATH Ferredoxin--NADP reductase, leaf isozyme 1, chloroplastic OS=Arabidopsis thaliana OX=3702 GN=LFNR1 PE=1 SV=1 && PF00175:Oxidoreductase NAD-binding domain	MYB_related
AT1G11840	7278	5331	7269	6232	4726	3700	6594	10434	6406	7076	5421	5344	GLX1	1	3995158	3997965	+	1754	protein_coding	glyoxalase/bleomycin resistance protein/dioxygenase superfamily protein [Source:NCBI gene (formerly Entrezgene);Acc:837731] && sp|O65398|GLX1_ARATH Lactoylglutathione lyase GLX1 OS=Arabidopsis thaliana OX=3702 GN=GLX1 PE=1 SV=1 && PF00903:Glyoxalase/Bleomycin resistance protein/Dioxygenase superfamily	-
AT3G13080	16434	11750	9293	2537	3395	8165	6731	5958	3543	1608	4544	1839	ABCC3	3	4195770	4201734	-	5626	protein_coding	multidrug resistance-associated protein 3 [Source:NCBI gene (formerly Entrezgene);Acc:820496] && sp|Q9LK64|AB3C_ARATH ABC transporter C family member 3 OS=Arabidopsis thaliana OX=3702 GN=ABCC3 PE=1 SV=1 && PF00664:ABC transporter transmembrane region|PF00005:ABC transporter	bZIP
AT1G50200	5957	7771	7558	6077	5701	7861	6339	5177	5505	6188	6205	5248	ALATS	1	18591194	18598569	-	3529	protein_coding	Alanyl-tRNA synthetase [Source:NCBI gene (formerly Entrezgene);Acc:841442] && sp|P36428|SYA_ARATH Alanine--tRNA ligase OS=Arabidopsis thaliana OX=3702 GN=ALATS PE=1 SV=3 && PF07973:Threonyl and Alanyl tRNA synthetase second additional domain|PF02272:DHHA1 domain|PF01411:tRNA synthetases class II (A)	-
AT4G27450	1267	4916	5645	5357	5363	20517	8969	1864	3218	4889	6718	6857	AT4G27450	4	13727370	13729002	-	1367	protein_coding	aluminum induced protein with YGL and LRDR motifs [Source:NCBI gene (formerly Entrezgene);Acc:828854] && sp|P24805|TSJT1_TOBAC Stem-specific protein TSJT1 OS=Nicotiana tabacum OX=4097 GN=TSJT1 PE=2 SV=1 && PF12481:Aluminium induced protein	NAC
AT5G12860	6966	5886	5731	8181	8538	6043	3606	3453	4208	8431	9063	5421	DiT1	5	4059579	4062289	-	2392	protein_coding	dicarboxylate transporter 1 [Source:NCBI gene (formerly Entrezgene);Acc:831126] && sp|Q9LXV3|DIT1_ARATH Dicarboxylate transporter 1, chloroplastic OS=Arabidopsis thaliana OX=3702 GN=DIT1 PE=1 SV=1 && PF00939:Sodium:sulfate symporter transmembrane region	C3H
AT5G20280	7522	10174	11492	3311	2892	4684	8222	9903	6446	3283	3964	3511	SPS1F	5	6844712	6850237	-	3654	protein_coding	sucrose phosphate synthase 1F [Source:NCBI gene (formerly Entrezgene);Acc:832150] && sp|Q94BT0|SPSA1_ARATH Sucrose-phosphate synthase 1 OS=Arabidopsis thaliana OX=3702 GN=SPS1 PE=1 SV=1 && PF00534:Glycosyl transferases group 1|PF05116:Sucrose-6F-phosphate phosphohydrolase	HD-ZIP
AT5G48180	10994	12929	11026	2901	3049	6708	4823	6600	5683	2394	5962	2261	NSP5	5	19540937	19542760	-	1729	protein_coding	nitrile specifier protein 5 [Source:NCBI gene (formerly Entrezgene);Acc:834871] && sp|Q93XW5|NSP5_ARATH Nitrile-specifier protein 5 OS=Arabidopsis thaliana OX=3702 GN=NSP5 PE=2 SV=1 && PF01344:Kelch motif	-
AT3G53460	5074	5402	4441	9793	10486	7835	3653	3437	4575	7690	8125	4717	CP29	3	19818975	19821519	-	1884	protein_coding	chloroplast RNA-binding protein 29 [Source:NCBI gene (formerly Entrezgene);Acc:824514] && sp|Q43349|CP29A_ARATH 29 kDa ribonucleoprotein, chloroplastic OS=Arabidopsis thaliana OX=3702 GN=CP29A PE=2 SV=2 && PF00076:RNA recognition motif. (a.k.a. RRM, RBD, or RNP domain)	G2-like
AT5G08680	7198	7618	7747	5844	5101	6020	6754	6183	5570	6218	5917	5023	AT5G08680	5	2821739	2825039	+	2289	protein_coding	ATP synthase alpha/beta family protein [Source:NCBI gene (formerly Entrezgene);Acc:830769] && sp|Q9C5A9|ATPBO_ARATH ATP synthase subunit beta-3, mitochondrial OS=Arabidopsis thaliana OX=3702 GN=At5g08680 PE=1 SV=1 && PF02874:ATP synthase alpha/beta family, beta-barrel domain|PF00006:ATP synthase alpha/beta family, nucleotide-binding domain|PF11421:ATP synthase F1 beta subunit	bHLH
AT4G26970	8349	9324	7637	5805	5362	8183	5962	4894	4481	4875	5807	4384	ACO2	4	13542918	13548629	+	3349	protein_coding	aconitase 2 [Source:NCBI gene (formerly Entrezgene);Acc:828805] && sp|Q94A28|ACO2M_ARATH Aconitate hydratase 2, mitochondrial OS=Arabidopsis thaliana OX=3702 GN=ACO2 PE=1 SV=3 && PF00330:Aconitase family (aconitate hydratase)|PF00694:Aconitase C-terminal domain	bHLH
AT2G42600	6541	4899	5485	6806	5258	4285	3867	11346	8519	6219	6290	5461	PPC2	2	17734302	17739167	-	3619	protein_coding	phosphoenolpyruvate carboxylase 2 [Source:NCBI gene (formerly Entrezgene);Acc:818860] && sp|Q5GM68|CAPP2_ARATH Phosphoenolpyruvate carboxylase 2 OS=Arabidopsis thaliana OX=3702 GN=PPC2 PE=1 SV=2 && PF00311:Phosphoenolpyruvate carboxylase	-
AT4G24190	7643	4363	5035	7041	6482	6031	6911	5780	5683	7634	6560	5645	SHD	4	12551552	12556058	-	3033	protein_coding	Chaperone protein htpG family protein [Source:NCBI gene (formerly Entrezgene);Acc:828520] && sp|Q9STX5|ENPL_ARATH Endoplasmin homolog OS=Arabidopsis thaliana OX=3702 GN=HSP90-7 PE=1 SV=1 && PF00183:Hsp90 protein|PF02518:Histidine kinase-, DNA gyrase B-, and HSP90-like ATPase	bZIP
AT5G57870	5203	7150	6104	7226	6645	7323	6428	4886	5584	6362	6471	5399	eIFiso4G1	5	23439498	23443815	+	2982	protein_coding	MIF4G domain-containing protein / MA3 domain-containing protein [Source:NCBI gene (formerly Entrezgene);Acc:835897] && sp|Q93ZT6|IF4G1_ARATH Eukaryotic translation initiation factor isoform 4G-1 OS=Arabidopsis thaliana OX=3702 GN=EIF(ISO)4G1 PE=1 SV=1 && PF02854:MIF4G domain|PF02847:MA3 domain	C3H
AT1G74920	5569	7670	7917	5519	5030	6654	9853	5955	5812	4788	5090	4914	ALDH10A8	1	28138997	28142837	-	1948	protein_coding	aldehyde dehydrogenase 10A8 [Source:NCBI gene (formerly Entrezgene);Acc:843831] && sp|Q9S795|BADH1_ARATH Betaine aldehyde dehydrogenase 1, chloroplastic OS=Arabidopsis thaliana OX=3702 GN=ALDH10A8 PE=2 SV=1 && PF00171:Aldehyde dehydrogenase family	bHLH
AT5G08530	6338	7315	7340	6113	5755	6388	7124	5589	5598	6284	6075	4811	CI51	5	2759317	2762019	-	2067	protein_coding	51 kDa subunit of complex I [Source:NCBI gene (formerly Entrezgene);Acc:830752] && sp|Q9FNN5|NDUV1_ARATH NADH dehydrogenase [ubiquinone] flavoprotein 1, mitochondrial OS=Arabidopsis thaliana OX=3702 GN=At5g08530 PE=1 SV=1 && PF10531:SLBB domain|PF10589:NADH-ubiquinone oxidoreductase-F iron-sulfur binding region|PF01512:Respiratory-chain NADH dehydrogenase 51 Kd subunit	-
AT4G30210	6606	9174	6624	5342	5449	8600	7857	4410	5090	4148	6856	4140	ATR2	4	14796695	14800961	+	2727	protein_coding	P450 reductase 2 [Source:NCBI gene (formerly Entrezgene);Acc:829144] && sp|Q9SUM3|NCPR2_ARATH NADPH--cytochrome P450 reductase 2 OS=Arabidopsis thaliana OX=3702 GN=ATR2 PE=1 SV=1 && PF00175:Oxidoreductase NAD-binding domain|PF00667:FAD binding domain|PF00258:Flavodoxin	C3H
AT5G41790	6070	7159	7965	4488	3653	4936	13144	6538	6431	4365	4823	4354	CIP1	5	16725753	16732847	+	5613	protein_coding	COP1-interactive protein 1 [Source:NCBI gene (formerly Entrezgene);Acc:834184] && sp|F4JZY1|CIP1_ARATH COP1-interactive protein 1 OS=Arabidopsis thaliana OX=3702 GN=CIP1 PE=1 SV=1 && PF07765:KIP1-like protein	-
AT1G76990	3377	7024	7484	4938	5005	6823	9110	6771	9220	4176	4969	5018	ACR3	1	28932119	28936371	+	3822	protein_coding	ACT domain repeat 3 [Source:NCBI gene (formerly Entrezgene);Acc:844035] && sp|O49285|ACR3_ARATH ACT domain-containing protein ACR3 OS=Arabidopsis thaliana OX=3702 GN=ACR3 PE=2 SV=1 && PF01842:ACT domain	TCP
AT2G28800	5516	7527	7002	6770	7053	6902	6713	3894	4825	5817	6404	5369	ALB3	2	12356321	12359568	-	2455	protein_coding	63 kDa inner membrane family protein [Source:NCBI gene (formerly Entrezgene);Acc:817429] && sp|Q8LBP4|ALB3_ARATH Inner membrane protein ALBINO3, chloroplastic OS=Arabidopsis thaliana OX=3702 GN=ALB3 PE=1 SV=2 && PF02096:60Kd inner membrane protein	-
AT1G20960	5650	6251	6680	6691	5753	6020	9184	5587	5634	5861	5737	4665	emb1507	1	7301599	7310271	-	7183	protein_coding	U5 small nuclear ribonucleoprotein helicase [Source:NCBI gene (formerly Entrezgene);Acc:838690] && sp|Q9SYP1|DEXHC_ARATH DExH-box ATP-dependent RNA helicase DExH12 OS=Arabidopsis thaliana OX=3702 GN=BRR2A PE=1 SV=1 && PF00270:DEAD/DEAH box helicase|PF02889:Sec63 Brl domain|PF00271:Helicase conserved C-terminal domain|PF18149:N-terminal helicase PWI domain	VOZ
AT5G25610	6582	7045	8002	4613	3494	5121	3861	10647	8536	5344	4823	5564	RD22	5	8914122	8916856	-	1727	protein_coding	BURP domain-containing protein [Source:NCBI gene (formerly Entrezgene);Acc:832636] && sp|Q08298|RD22_ARATH BURP domain protein RD22 OS=Arabidopsis thaliana OX=3702 GN=RD22 PE=2 SV=1 && PF03181:BURP domain	-
AT1G75280	15833	8039	11197	2539	2957	1824	3840	11626	6702	1980	5046	2011	AT1G75280	1	28251626	28253686	+	1668	protein_coding	NmrA-like negative transcriptional regulator family protein [Source:NCBI gene (formerly Entrezgene);Acc:843865] && sp|P52577|IFRH_ARATH Isoflavone reductase homolog P3 OS=Arabidopsis thaliana OX=3702 GN=At1g75280 PE=2 SV=1 && PF05368:NmrA-like family	bHLH
AT3G21055	5132	4365	4989	8318	8796	6473	1503	2884	4080	10260	9664	7111	PSBTN	3	7376432	7377226	-	795	protein_coding	photosystem II subunit T [Source:NCBI gene (formerly Entrezgene);Acc:821657] && sp|Q39195|PST2_ARATH Photosystem II 5 kDa protein, chloroplastic OS=Arabidopsis thaliana OX=3702 GN=PSBT PE=3 SV=2 && -	-
AT4G09000	5507	5344	5141	7264	6662	5658	8335	4164	5009	6563	7899	5949	GRF1	4	5775210	5777481	+	1458	protein_coding	ral regulatory factor 1 [Source:NCBI gene (formerly Entrezgene);Acc:826479] && sp|P42643|14331_ARATH 14-3-3-like protein GF14 chi OS=Arabidopsis thaliana OX=3702 GN=GRF1 PE=1 SV=3 && PF00244:14-3-3 protein	ERF
AT5G47110	6241	8437	7428	5753	6063	5921	6822	4700	5308	5892	5701	5158	LIL3_2	5	19133986	19135414	-	1185	protein_coding	Chlorophyll A-B binding family protein [Source:NCBI gene (formerly Entrezgene);Acc:834757] && sp|Q6NKS4|LIL32_ARATH Light-harvesting complex-like protein 3 isotype 2, chloroplastic OS=Arabidopsis thaliana OX=3702 GN=LIL3.2 PE=1 SV=1 && -	GATA
AT3G23000	4852	4085	6374	5590	5540	6363	10559	4527	7193	5471	6609	6252	CIPK7	3	8172479	8174142	+	1664	protein_coding	CBL-interacting protein kinase 7 [Source:NCBI gene (formerly Entrezgene);Acc:821874] && sp|Q9XIW0|CIPK7_ARATH CBL-interacting serine/threonine-protein kinase 7 OS=Arabidopsis thaliana OX=3702 GN=CIPK7 PE=1 SV=1 && PF00069:Protein kinase domain|PF03822:NAF domain	C2H2
AT4G32150	5576	8897	9354	4786	4315	6855	7633	5382	6728	4115	4989	4707	VAMP711	4	15525979	15527926	-	1363	protein_coding	vesicle-associated membrane protein 711 [Source:NCBI gene (formerly Entrezgene);Acc:829347] && sp|O49377|VA711_ARATH Vesicle-associated membrane protein 711 OS=Arabidopsis thaliana OX=3702 GN=VAMP711 PE=1 SV=2 && PF13774:Regulated-SNARE-like domain|PF00957:Synaptobrevin	NAC
AT5G17230	6087	6072	7636	6258	6487	6648	2624	4707	5617	7844	7216	5996	PSY	5	5659554	5662997	-	2509	protein_coding	PHYTOENE SYNTHASE [Source:NCBI gene (formerly Entrezgene);Acc:831587] && sp|P37271|PSY_ARATH Phytoene synthase, chloroplastic OS=Arabidopsis thaliana OX=3702 GN=PSY1 PE=1 SV=2 && PF00494:Squalene/phytoene synthase	-
AT5G47560	7438	6644	6906	8532	4718	6351	8146	4364	4089	4662	6352	4964	TDT	5	19287369	19291103	-	2905	protein_coding	tonoplast dicarboxylate transporter [Source:NCBI gene (formerly Entrezgene);Acc:834806] && sp|Q8LG88|TDT_ARATH Tonoplast dicarboxylate transporter OS=Arabidopsis thaliana OX=3702 GN=TDT PE=2 SV=2 && PF00939:Sodium:sulfate symporter transmembrane region	-
AT1G36730	6025	8741	7120	4892	4149	8164	7228	5445	5747	5233	5315	4982	AT1G36730	1	13898210	13900831	-	2286	protein_coding	Translation initiation factor IF2/IF5 [Source:NCBI gene (formerly Entrezgene);Acc:840582] && sp|Q9C8F1|IF5Y_ARATH Probable eukaryotic translation initiation factor 5-1 OS=Arabidopsis thaliana OX=3702 GN=At1g36730 PE=2 SV=1 && PF02020:eIF4-gamma/eIF5/eIF2-epsilon|PF01873:Domain found in IF2B/IF5	-
AT3G16460	1005	2541	2691	8165	8035	2352	13242	3829	9105	10100	6678	5294	JAL34	3	5592491	5595912	+	3046	protein_coding	Mannose-binding lectin superfamily protein [Source:NCBI gene (formerly Entrezgene);Acc:820894] && sp|O04310|JAL34_ARATH Jacalin-related lectin 34 OS=Arabidopsis thaliana OX=3702 GN=JAL34 PE=1 SV=1 && PF01419:Jacalin-like lectin domain	-
AT5G44340	3440	5223	4378	6500	7369	5536	11411	3973	5148	7277	6777	5909	TUB4	5	17859136	17861150	-	1797	protein_coding	tubulin beta chain 4 [Source:NCBI gene (formerly Entrezgene);Acc:834459] && sp|P24636|TBB4_ARATH Tubulin beta-4 chain OS=Arabidopsis thaliana OX=3702 GN=TUBB4 PE=2 SV=2 && PF00091:Tubulin/FtsZ family, GTPase domain|PF03953:Tubulin C-terminal domain	Nin-like
AT1G78850	2827	5384	4867	5360	4190	13188	11652	4364	3615	6033	5586	5810	AT1G78850	1	29641860	29643535	-	1676	protein_coding	D-mannose binding lectin protein with Apple-like carbohydrate-binding domain-containing protein [Source:NCBI gene (formerly Entrezgene);Acc:844222] && sp|Q9ZVA4|EP1L3_ARATH EP1-like glycoprotein 3 OS=Arabidopsis thaliana OX=3702 GN=At1g78850 PE=1 SV=1 && PF01453:D-mannose binding lectin	FAR1
AT4G20260	5065	9015	6689	4959	4876	5816	7565	5913	5560	6050	5619	5538	PCAP1	4	10940414	10943561	+	1919	protein_coding	plasma-membrane associated cation-binding protein 1 [Source:NCBI gene (formerly Entrezgene);Acc:827773] && sp|Q96262|PCAP1_ARATH Plasma membrane-associated cation-binding protein 1 OS=Arabidopsis thaliana OX=3702 GN=PCAP1 PE=1 SV=1 && PF05558:DREPP plasma membrane polypeptide	-
AT2G47450	4767	5915	6453	6604	7408	6986	3516	4089	5653	7856	7085	6328	CAO	2	19472573	19474387	+	1815	protein_coding	chloroplast signal recognition particle component (CAO) [Source:NCBI gene (formerly Entrezgene);Acc:819358] && sp|O22265|SR43C_ARATH Signal recognition particle 43 kDa protein, chloroplastic OS=Arabidopsis thaliana OX=3702 GN=CAO PE=1 SV=2 && PF12796:Ankyrin repeats (3 copies)|PF00385:Chromo (CHRromatin Organisation MOdifier) domain	-
AT1G32900	7187	5779	11667	3658	3500	3538	2898	11014	8304	5849	4467	4757	GBSS1	1	11920390	11923866	-	2292	protein_coding	UDP-Glycosyltransferase superfamily protein [Source:NCBI gene (formerly Entrezgene);Acc:840184] && sp|Q9MAQ0|SSG1_ARATH Granule-bound starch synthase 1, chloroplastic/amyloplastic OS=Arabidopsis thaliana OX=3702 GN=GBSS1 PE=1 SV=1 && PF08323:Starch synthase catalytic domain|PF00534:Glycosyl transferases group 1	FAR1
AT1G09070	6479	14275	7891	3007	4411	7554	5497	4830	4141	2364	8440	3517	SRC2	1	2927502	2929107	+	1606	protein_coding	soybean regulated by cold-2 [Source:NCBI gene (formerly Entrezgene);Acc:837428] && sp|O04023|SRC2_ARATH Protein SRC2 homolog OS=Arabidopsis thaliana OX=3702 GN=SRC2 PE=1 SV=1 && PF00168:C2 domain	-
AT4G23630	6041	7438	7918	4789	3863	5858	7647	6967	6843	5282	4766	4806	BTI1	4	12317036	12320074	+	2153	protein_coding	VIRB2-interacting protein 1 [Source:NCBI gene (formerly Entrezgene);Acc:828463] && sp|Q9SUR3|RTNLA_ARATH Reticulon-like protein B1 OS=Arabidopsis thaliana OX=3702 GN=RTNLB1 PE=1 SV=1 && PF02453:Reticulon	bHLH
AT5G43940	7005	7221	7765	4958	4395	6560	7720	6694	5567	5164	4765	4286	HOT5	5	17684156	17686534	+	1440	protein_coding	GroES-like zinc-binding dehydrogenase family protein [Source:NCBI gene (formerly Entrezgene);Acc:834417] && sp|Q96533|ADHX_ARATH Alcohol dehydrogenase class-3 OS=Arabidopsis thaliana OX=3702 GN=ADH2 PE=1 SV=2 && PF08240:Alcohol dehydrogenase GroES-like domain|PF00107:Zinc-binding dehydrogenase	GRF
AT3G22960	4623	6306	5504	7628	7250	5553	6539	4634	5331	6616	6300	5686	PKP-ALPHA	3	8139185	8142052	+	2256	protein_coding	Pyruvate kinase family protein [Source:NCBI gene (formerly Entrezgene);Acc:821870] && sp|Q9LIK0|PKP1_ARATH Plastidial pyruvate kinase 1, chloroplastic OS=Arabidopsis thaliana OX=3702 GN=PKP1 PE=1 SV=1 && PF02887:Pyruvate kinase, alpha/beta domain|PF00224:Pyruvate kinase, barrel domain	-
AT1G68560	6960	4857	6793	7689	6848	5302	6081	4616	4600	6997	5836	5266	XYL1	1	25734060	25738134	-	3360	protein_coding	alpha-xylosidase 1 [Source:NCBI gene (formerly Entrezgene);Acc:843185] && sp|Q9S7Y7|XYL1_ARATH Alpha-xylosidase 1 OS=Arabidopsis thaliana OX=3702 GN=XYL1 PE=1 SV=1 && PF01055:Glycosyl hydrolases family 31|PF13802:Galactose mutarotase-like|PF16863:N-terminal barrel of NtMGAM and CtMGAM, maltase-glucoamylase	FAR1
AT3G48140	4816	7751	7503	5258	4943	8577	7419	4043	4841	5366	6132	5132	AT3G48140	3	17778282	17779601	+	758	protein_coding	B12D protein [Source:NCBI gene (formerly Entrezgene);Acc:823969] && - && -	-
AT4G16720	4923	5465	5235	6733	6456	6467	5551	4338	5836	7885	6609	6151	AT4G16720	4	9399865	9401408	-	999	protein_coding	Ribosomal protein L23/L15e family protein [Source:NCBI gene (formerly Entrezgene);Acc:827375] && sp|O23515|RL151_ARATH 60S ribosomal protein L15-1 OS=Arabidopsis thaliana OX=3702 GN=RPL15A PE=2 SV=1 && PF00827:Ribosomal L15	-
AT5G24930	6704	6892	8602	5987	5445	5886	3932	4914	5763	5892	5848	5603	COL4	5	8589457	8590949	+	1089	protein_coding	zinc finger CONSTANS-like protein [Source:NCBI gene (formerly Entrezgene);Acc:832563] && sp|Q940T9|COL4_ARATH Zinc finger protein CONSTANS-LIKE 4 OS=Arabidopsis thaliana OX=3702 GN=COL4 PE=2 SV=2 && PF06203:CCT motif|PF00643:B-box zinc finger	CO-like
AT5G42270	6425	6636	7028	7076	7264	6263	2635	3982	4213	7601	7258	5013	VAR1	5	16902475	16905294	+	2491	protein_coding	FtsH extracellular protease family [Source:NCBI gene (formerly Entrezgene);Acc:834232] && sp|Q9FH02|FTSH5_ARATH ATP-dependent zinc metalloprotease FTSH 5, chloroplastic OS=Arabidopsis thaliana OX=3702 GN=FTSH5 PE=1 SV=1 && PF01434:Peptidase family M41|PF00004:ATPase family associated with various cellular activities (AAA)|PF17862:AAA+ lid domain	WRKY
AT4G34670	5057	6050	5249	6125	6247	6881	7164	4483	5861	6908	6213	5142	AT4G34670	4	16548600	16550549	+	1240	protein_coding	Ribosomal protein S3Ae [Source:NCBI gene (formerly Entrezgene);Acc:829619] && sp|Q42262|RS3A2_ARATH 40S ribosomal protein S3a-2 OS=Arabidopsis thaliana OX=3702 GN=RPS3AB PE=2 SV=3 && PF01015:Ribosomal S3Ae family	-
AT1G58602	6463	6157	6598	5174	5451	9214	5813	6923	6580	4857	4663	3477	AT1G58602	1	21746354	21766048	+	5397	protein_coding	LRR and NB-ARC domains-containing disease resistance protein [Source:NCBI gene (formerly Entrezgene);Acc:842220] && sp|Q8W3K0|DRL9_ARATH Probable disease resistance protein At1g58602 OS=Arabidopsis thaliana OX=3702 GN=At1g58602 PE=2 SV=1 && PF00931:NB-ARC domain|PF18052:Rx N-terminal domain	bHLH
AT3G56150	5748	6047	5711	6389	5791	7371	7198	4514	5162	6324	6164	4917	EIF3C	3	20833410	20837275	-	3348	protein_coding	eukaryotic translation initiation factor 3C [Source:NCBI gene (formerly Entrezgene);Acc:824781] && sp|O49160|EIF3C_ARATH Eukaryotic translation initiation factor 3 subunit C OS=Arabidopsis thaliana OX=3702 GN=TIF3C1 PE=1 SV=2 && PF05470:Eukaryotic translation initiation factor 3 subunit 8 N-terminus|PF01399:PCI domain	-
AT1G31910	6490	7397	6959	5352	4871	5687	6232	5633	5886	5923	5696	5115	AT1G31910	1	11456802	11463896	+	4838	protein_coding	GHMP kinase family protein [Source:NCBI gene (formerly Entrezgene);Acc:840081] && sp|Q9C6T2|PPR68_ARATH Pentatricopeptide repeat-containing protein At1g31920 OS=Arabidopsis thaliana OX=3702 GN=PCMP-H11 PE=2 SV=1 && PF14432:DYW family of nucleic acid deaminases|PF13041:PPR repeat family	bHLH
AT5G58140	6446	6562	8472	4943	4231	5655	2783	7073	7481	6125	5430	5653	PHOT2	5	23523825	23533111	+	7121	protein_coding	phototropin 2 [Source:NCBI gene (formerly Entrezgene);Acc:835926] && sp|P93025|PHOT2_ARATH Phototropin-2 OS=Arabidopsis thaliana OX=3702 GN=PHOT2 PE=1 SV=2 && PF13426:PAS domain|PF00069:Protein kinase domain	STAT
AT2G06850	2947	2950	4400	6719	9155	5087	3335	3420	6402	9330	8170	8914	XTH4	2	2763449	2765743	+	1615	protein_coding	xyloglucan endotransglucosylase/hydrolase 4 [Source:NCBI gene (formerly Entrezgene);Acc:815247] && sp|Q39099|XTH4_ARATH Xyloglucan endotransglucosylase/hydrolase protein 4 OS=Arabidopsis thaliana OX=3702 GN=XTH4 PE=1 SV=1 && PF06955:Xyloglucan endo-transglycosylase (XET) C-terminus|PF00722:Glycosyl hydrolases family 16	bHLH
AT3G17790	5135	11359	11714	1811	730	2701	14671	9624	5718	1517	2279	3504	PAP17	3	6089381	6091231	+	1658	protein_coding	purple acid phosphatase 17 [Source:NCBI gene (formerly Entrezgene);Acc:821047] && sp|Q9SCX8|PPA17_ARATH Purple acid phosphatase 17 OS=Arabidopsis thaliana OX=3702 GN=PAP17 PE=2 SV=1 && PF00149:Calcineurin-like phosphoesterase	E2F/DP
AT3G49010	5205	5096	4657	6986	6727	6127	6478	3812	5291	7893	6854	5618	BBC1	3	18166708	18168700	-	1537	protein_coding	breast basic conserved 1 [Source:NCBI gene (formerly Entrezgene);Acc:824062] && sp|P41127|RL131_ARATH 60S ribosomal protein L13-1 OS=Arabidopsis thaliana OX=3702 GN=RPL13B PE=1 SV=1 && PF01294:Ribosomal protein L13e	-
AT4G39260	4231	9135	9206	4590	3733	6582	3248	7223	7262	5320	4982	5197	CCR1	4	18273829	18275216	-	1105	protein_coding	cold, circadian rhythm, and RNA binding 1 [Source:NCBI gene (formerly Entrezgene);Acc:830082] && sp|Q03251|RBG8_ARATH Glycine-rich RNA-binding protein 8 OS=Arabidopsis thaliana OX=3702 GN=RBG8 PE=1 SV=1 && PF00076:RNA recognition motif. (a.k.a. RRM, RBD, or RNP domain)	NF-YA
AT1G32450	516	236	815	9156	9705	7600	6194	1903	3770	9498	12180	9112	NRT1.5	1	11715147	11719988	-	2216	protein_coding	nitrate transporter 1.5 [Source:NCBI gene (formerly Entrezgene);Acc:840139] && sp|Q9LQL2|PTR14_ARATH Protein NRT1/ PTR FAMILY 7.3 OS=Arabidopsis thaliana OX=3702 GN=NPF7.3 PE=1 SV=2 && PF00854:POT family	ERF
AT4G19410	7479	9166	7521	5642	5019	6270	5546	4568	4735	4957	5694	3998	AT4G19410	4	10580893	10585861	-	2174	protein_coding	Pectinacetylesterase family protein [Source:NCBI gene (formerly Entrezgene);Acc:827682] && sp|Q940J8|PAE7_ARATH Pectin acetylesterase 7 OS=Arabidopsis thaliana OX=3702 GN=PAE7 PE=2 SV=1 && PF03283:Pectinacetylesterase|PF00235:Profilin	bHLH
AT4G38740	4248	4444	5704	5845	4552	4172	6516	8749	7306	6843	5842	6345	CYP18-3	4	18083395	18084630	-	1236	protein_coding	- && sp|P34790|CP18C_ARATH Peptidyl-prolyl cis-trans isomerase CYP18-3 OS=Arabidopsis thaliana OX=3702 GN=CYP18-3 PE=1 SV=1 && PF00160:Cyclophilin type peptidyl-prolyl cis-trans isomerase/CLD	C3H
AT1G07940	6377	6165	6027	6043	5489	6287	6692	4663	5446	6308	5799	5105	AT1G07940	1	2462949	2465545	-	2504	protein_coding	GTP binding Elongation factor Tu family protein [Source:NCBI gene (formerly Entrezgene);Acc:837309] && sp|P0DH99|EF1A1_ARATH Elongation factor 1-alpha 1 OS=Arabidopsis thaliana OX=3702 GN=A1 PE=1 SV=1 && PF00009:Elongation factor Tu GTP binding domain|PF03144:Elongation factor Tu domain 2|PF03143:Elongation factor Tu C-terminal domain	-
AT1G11650	5222	8282	6629	5498	5177	7213	6988	4969	5454	4975	5484	4423	RBP45B	1	3914774	3918243	+	1645	protein_coding	RNA-binding (RRM/RBD/RNP motifs) family protein [Source:NCBI gene (formerly Entrezgene);Acc:837708] && sp|Q9SAB3|RB45B_ARATH Polyadenylate-binding protein RBP45B OS=Arabidopsis thaliana OX=3702 GN=RBP45B PE=1 SV=1 && PF00076:RNA recognition motif. (a.k.a. RRM, RBD, or RNP domain)	AP2
AT4G38600	5766	6070	6553	6558	5818	6127	5705	5630	5732	5619	6212	4388	KAK	4	18040623	18049700	-	6955	protein_coding	HECT ubiquitin protein ligase family protein KAK [Source:NCBI gene (formerly Entrezgene);Acc:830017] && sp|Q6WWW4|UPL3_ARATH E3 ubiquitin-protein ligase UPL3 OS=Arabidopsis thaliana OX=3702 GN=UPL3 PE=1 SV=1 && PF06424:PRP1 splicing factor, N-terminal	GATA
AT2G04030	8237	5726	5496	7339	6109	5552	2666	3815	4731	7804	7101	5386	CR88	2	1281754	1286144	+	2807	protein_coding	Chaperone protein htpG family protein [Source:NCBI gene (formerly Entrezgene);Acc:814930] && sp|Q9SIF2|HS905_ARATH Heat shock protein 90-5, chloroplastic OS=Arabidopsis thaliana OX=3702 GN=HSP90-5 PE=1 SV=1 && PF00183:Hsp90 protein|PF02518:Histidine kinase-, DNA gyrase B-, and HSP90-like ATPase	LBD
AT5G46250	5812	7016	6560	4865	4553	5213	10369	6030	5954	4500	4558	4453	LARP6a	5	18755280	18758333	+	1662	protein_coding	RNA-binding protein [Source:NCBI gene (formerly Entrezgene);Acc:834667] && sp|Q94A38|LRP6A_ARATH La-related protein 6A OS=Arabidopsis thaliana OX=3702 GN=LARP6A PE=2 SV=1 && PF05383:La domain|PF00076:RNA recognition motif. (a.k.a. RRM, RBD, or RNP domain)	bZIP
AT1G70600	4803	4184	4278	7031	7242	6142	5079	3956	5481	8667	7028	5909	AT1G70600	1	26620821	26621779	-	959	protein_coding	Ribosomal protein L18e/L15 superfamily protein [Source:NCBI gene (formerly Entrezgene);Acc:843397] && sp|P49637|R27A3_ARATH 60S ribosomal protein L27a-3 OS=Arabidopsis thaliana OX=3702 GN=RPL27AC PE=2 SV=2 && PF00828:Ribosomal proteins 50S-L15, 50S-L18e, 60S-L27A	MIKC_MADS
AT4G34620	4932	6050	6160	6254	6449	6903	6248	3540	4534	6465	7032	5206	SSR16	4	16534855	16536224	-	703	protein_coding	small subunit ribosomal protein 16 [Source:NCBI gene (formerly Entrezgene);Acc:829614] && sp|O65686|RS16A_ARATH 30S ribosomal protein S16-1, chloroplastic OS=Arabidopsis thaliana OX=3702 GN=RPS16-1 PE=2 SV=1 && PF00886:Ribosomal protein S16	-
AT1G45201	7691	3878	5991	5013	2789	3585	8961	9903	6729	5658	3907	5026	TLL1	1	17123785	17129223	+	2994	protein_coding	triacylglycerol lipase-like 1 [Source:NCBI gene (formerly Entrezgene);Acc:841089] && sp|F4JFU8|OBL1_ARATH Triacylglycerol lipase OBL1 OS=Arabidopsis thaliana OX=3702 GN=OBL1 PE=1 SV=1 && PF01764:Lipase (class 3)	ERF
AT4G32020	4959	6254	6559	5248	4574	5749	7601	5144	6443	5006	6209	5181	AT4G32020	4	15487914	15490048	+	2135	protein_coding	serine/arginine repetitive matrix-like protein [Source:NCBI gene (formerly Entrezgene);Acc:829333] && - && -	-
AT2G26250	4847	5272	5819	6905	6367	5715	3792	5013	5406	7244	6849	5630	KCS10	2	11170416	11173278	-	2255	protein_coding	3-ketoacyl-CoA synthase 10 [Source:NCBI gene (formerly Entrezgene);Acc:817165] && sp|Q570B4|KCS10_ARATH 3-ketoacyl-CoA synthase 10 OS=Arabidopsis thaliana OX=3702 GN=FDH PE=1 SV=2 && PF08392:FAE1/Type III polyketide synthase-like protein|PF08541:3-Oxoacyl-[acyl-carrier-protein (ACP)] synthase III C terminal	-
AT3G26570	5098	5889	5834	6408	6494	5877	3065	4196	5191	7883	7038	5772	PHT2;1	3	9756007	9758701	+	2461	protein_coding	phosphate transporter 2;1 [Source:NCBI gene (formerly Entrezgene);Acc:822265] && sp|Q38954|PHT21_ARATH Inorganic phosphate transporter 2-1, chloroplastic OS=Arabidopsis thaliana OX=3702 GN=PHT2-1 PE=1 SV=1 && PF01384:Phosphate transporter family	-
AT3G14067	5099	4012	8104	5005	3961	3588	9397	7562	7899	5422	4582	4105	AT3G14067	3	4658039	4660945	-	2907	protein_coding	Subtilase family protein [Source:NCBI gene (formerly Entrezgene);Acc:820621] && sp|Q9LVJ1|SBT14_ARATH Subtilisin-like protease SBT1.4 OS=Arabidopsis thaliana OX=3702 GN=SBT1.4 PE=2 SV=1 && PF17766:Fibronectin type-III domain|PF05922:Peptidase inhibitor I9|PF02225:PA domain|PF00082:Subtilase family	HB-other
AT4G16370	9543	5469	9467	5437	4383	9056	2523	2102	3491	6968	5335	4961	OPT3	4	9247302	9250343	-	2698	protein_coding	oligopeptide transporter [Source:NCBI gene (formerly Entrezgene);Acc:827332] && sp|O23482|OPT3_ARATH Oligopeptide transporter 3 OS=Arabidopsis thaliana OX=3702 GN=OPT3 PE=2 SV=3 && PF03169:OPT oligopeptide transporter protein	Nin-like
AT1G54100	6633	14196	8373	3615	2641	8679	7466	4719	2963	2460	4554	2356	ALDH7B4	1	20194712	20199193	-	2590	protein_coding	aldehyde dehydrogenase 7B4 [Source:NCBI gene (formerly Entrezgene);Acc:841849] && sp|Q9SYG7|AL7B4_ARATH Aldehyde dehydrogenase family 7 member B4 OS=Arabidopsis thaliana OX=3702 GN=ALDH7B4 PE=2 SV=3 && PF00171:Aldehyde dehydrogenase family	B3
AT5G60790	5443	7560	7631	5421	4102	5069	9395	5315	5599	4378	4471	4209	ABCF1	5	24453258	24456115	-	2532	protein_coding	ABC transporter family protein [Source:NCBI gene (formerly Entrezgene);Acc:836200] && sp|Q9FJH6|AB1F_ARATH ABC transporter F family member 1 OS=Arabidopsis thaliana OX=3702 GN=ABCF1 PE=2 SV=1 && PF12848:ABC transporter|PF00005:ABC transporter	-
AT1G76180	5475	5551	5915	6781	4908	5352	5249	3954	4622	6315	7668	6723	ERD14	1	28586663	28587931	-	1182	protein_coding	Dehydrin family protein [Source:NCBI gene (formerly Entrezgene);Acc:843950] && sp|P42763|ERD14_ARATH Dehydrin ERD14 OS=Arabidopsis thaliana OX=3702 GN=ERD14 PE=1 SV=1 && PF00257:Dehydrin	-
AT5G61820	11872	13422	10778	5190	3276	3944	4638	3550	1984	2534	4473	2736	AT5G61820	5	24834300	24836933	-	2137	protein_coding	stress up-regulated Nod 19 protein [Source:NCBI gene (formerly Entrezgene);Acc:836304] && - && PF07712:Stress up-regulated Nod 19	-
AT3G49910	4069	4826	4544	6351	6284	6681	7571	3772	5129	7495	5954	5278	AT3G49910	3	18504164	18505390	+	1227	protein_coding	Translation protein SH3-like family protein [Source:NCBI gene (formerly Entrezgene);Acc:824153] && sp|P51414|RL261_ARATH 60S ribosomal protein L26-1 OS=Arabidopsis thaliana OX=3702 GN=RPL26A PE=2 SV=2 && PF16906:Ribosomal proteins L26 eukaryotic, L24P archaeal|PF00467:KOW motif	-
AT4G33030	4927	7885	9183	3134	1771	2740	8678	11861	8296	3004	2855	3598	SQD1	4	15935373	15937833	+	1909	protein_coding	sulfoquinovosyldiacylglycerol 1 [Source:NCBI gene (formerly Entrezgene);Acc:829440] && sp|O48917|SQD1_ARATH UDP-sulfoquinovose synthase, chloroplastic OS=Arabidopsis thaliana OX=3702 GN=SQD1 PE=1 SV=1 && PF01370:NAD dependent epimerase/dehydratase family	-
AT5G17380	12175	14225	9648	2562	2935	7147	6442	3173	2338	1967	3491	1750	AT5G17380	5	5724759	5726912	-	2072	protein_coding	Thiamine pyrophosphate dependent pyruvate decarboxylase family protein [Source:NCBI gene (formerly Entrezgene);Acc:831604] && sp|Q9LF46|HACL_ARATH 2-hydroxyacyl-CoA lyase OS=Arabidopsis thaliana OX=3702 GN=HACL PE=1 SV=1 && PF00205:Thiamine pyrophosphate enzyme, central domain|PF02775:Thiamine pyrophosphate enzyme, C-terminal TPP binding domain|PF02776:Thiamine pyrophosphate enzyme, N-terminal TP…	-
AT2G18440	5491	8879	8015	5354	4259	4985	907	7239	8296	4414	4579	5417	GUT15	2	7994941	7997239	-	1696	ncRNA	ncRNA [Source:NCBI gene (formerly Entrezgene);Acc:816358] && - && -	-
AT3G45780	5719	4816	6869	6787	5657	5768	3999	5052	5563	6005	5741	5579	PHOT1	3	16816721	16824210	+	3646	protein_coding	phototropin 1 [Source:NCBI gene (formerly Entrezgene);Acc:823721] && sp|O48963|PHOT1_ARATH Phototropin-1 OS=Arabidopsis thaliana OX=3702 GN=PHOT1 PE=1 SV=1 && PF13426:PAS domain|PF00069:Protein kinase domain	GRAS
AT5G49360	755	8271	3613	11121	8036	6961	8104	1679	1883	5342	7210	4498	BXL1	5	20011812	20016857	-	2890	protein_coding	beta-xylosidase 1 [Source:NCBI gene (formerly Entrezgene);Acc:834996] && sp|Q9FGY1|BXL1_ARATH Beta-D-xylosidase 1 OS=Arabidopsis thaliana OX=3702 GN=BXL1 PE=1 SV=1 && PF00933:Glycosyl hydrolase family 3 N terminal domain|PF14310:Fibronectin type III-like domain|PF01915:Glycosyl hydrolase family 3 C-terminal domain	C2H2
AT1G10960	6114	6510	6622	5611	6180	6733	2092	2586	3873	8051	7312	5616	FD1	1	3664187	3665040	+	854	protein_coding	ferredoxin 1 [Source:NCBI gene (formerly Entrezgene);Acc:837639] && sp|O04090|FER1_ARATH Ferredoxin-1, chloroplastic OS=Arabidopsis thaliana OX=3702 GN=FD1 PE=1 SV=1 && PF00111:2Fe-2S iron-sulfur cluster binding domain	-
AT4G15530	7506	8513	8935	3507	3036	6175	4369	7739	6551	2290	5437	3185	PPDK	4	8864615	8870979	-	3670	protein_coding	pyruvate orthophosphate dikinase [Source:NCBI gene (formerly Entrezgene);Acc:827226] && sp|O23404|PPDK1_ARATH Pyruvate, phosphate dikinase 1, chloroplastic OS=Arabidopsis thaliana OX=3702 GN=PPDK PE=1 SV=2 && -	-
AT4G24220	5509	9127	7256	4180	3494	7679	9612	4316	4422	3293	4726	3500	VEP1	4	12564945	12566755	+	1722	protein_coding	NAD(P)-binding Rossmann-fold superfamily protein [Source:NCBI gene (formerly Entrezgene);Acc:828523] && sp|Q9STX2|VEP1_ARATH 3-oxo-Delta(4,5)-steroid 5-beta-reductase OS=Arabidopsis thaliana OX=3702 GN=VEP1 PE=1 SV=1 && -	-
AT4G02890	6350	7079	6237	4867	4555	7378	5138	5071	4576	5925	5588	4288	UBQ14	4	1278530	1280166	-	1637	protein_coding	Ubiquitin family protein [Source:NCBI gene (formerly Entrezgene);Acc:828148] && sp|P0CG85|UBI1P_NICSY Polyubiquitin OS=Nicotiana sylvestris OX=4096 GN=UBI11 PE=2 SV=1 && PF00240:Ubiquitin family	FAR1
AT4G38920	4985	5852	6359	5728	5247	5270	5916	4727	5501	5820	5956	5492	VHA-C3	4	18147027	18149315	+	1783	protein_coding	vacuolar-type H[+]-ATPase C3 [Source:NCBI gene (formerly Entrezgene);Acc:830047] && sp|P0DH92|VATL1_ARATH V-type proton ATPase subunit c1 OS=Arabidopsis thaliana OX=3702 GN=VHA-c1 PE=2 SV=1 && PF00137:ATP synthase subunit C	C2H2
AT1G48410	5527	6414	7010	5324	5328	5155	3847	5864	5747	5894	5767	4923	AGO1	1	17885633	17892632	-	3640	protein_coding	Stabilizer of iron transporter SufD / Polynucleotidyl transferase [Source:NCBI gene (formerly Entrezgene);Acc:841262] && sp|O04379|AGO1_ARATH Protein argonaute 1 OS=Arabidopsis thaliana OX=3702 GN=AGO1 PE=1 SV=1 && PF02171:Piwi domain|PF16486:N-terminal domain of argonaute|PF16488:Argonaute linker 2 domain|PF08699:Argonaute linker 1 domain|PF16487:Mid domain of argonaute|PF02170:PAZ domain|PF1276…	GATA
AT3G11940	4811	5252	4799	6158	5865	6118	5966	4392	5034	6899	6074	5274	RPS5A	3	3777824	3779545	-	1166	protein_coding	ribosomal protein 5A [Source:NCBI gene (formerly Entrezgene);Acc:820367] && sp|P51427|RS52_ARATH 40S ribosomal protein S5-2 OS=Arabidopsis thaliana OX=3702 GN=RPS5B PE=1 SV=2 && PF00177:Ribosomal protein S7p/S5e	-
AT4G34870	5055	5076	5355	6352	5090	6416	6451	4329	4748	6784	5983	4989	ROC5	4	16614204	16615313	+	1110	protein_coding	rotamase cyclophilin 5 [Source:NCBI gene (formerly Entrezgene);Acc:829639] && sp|Q42406|CP18D_ARATH Peptidyl-prolyl cis-trans isomerase CYP18-4 OS=Arabidopsis thaliana OX=3702 GN=CYP18-4 PE=1 SV=1 && PF00160:Cyclophilin type peptidyl-prolyl cis-trans isomerase/CLD	C3H
AT4G39800	9056	3313	8585	5188	3795	5368	2586	4749	5273	6774	5794	6060	MIPS1	4	18469255	18472048	-	2095	protein_coding	myo-inositol-1-phosphate synthase 1 [Source:NCBI gene (formerly Entrezgene);Acc:830139] && sp|P42801|INO1_ARATH Inositol-3-phosphate synthase isozyme 1 OS=Arabidopsis thaliana OX=3702 GN=IPS1 PE=1 SV=3 && PF07994:Myo-inositol-1-phosphate synthase|PF01658:Myo-inositol-1-phosphate synthase	-
AT1G70940	5474	4963	7935	5576	5372	4834	4229	5032	6441	5309	5477	5862	PIN3	1	26742940	26746469	+	2751	protein_coding	Auxin efflux carrier family protein [Source:NCBI gene (formerly Entrezgene);Acc:843432] && sp|Q9S7Z8|PIN3_ARATH Auxin efflux carrier component 3 OS=Arabidopsis thaliana OX=3702 GN=PIN3 PE=1 SV=1 && PF03547:Membrane transport protein	bHLH
AT4G40040	5403	7507	7173	4929	4403	5634	4807	5366	6093	5412	5181	4448	AT4G40040	4	18557149	18558945	-	1510	protein_coding	Histone superfamily protein [Source:NCBI gene (formerly Entrezgene);Acc:830165] && sp|P59169|H33_ARATH Histone H3.3 OS=Arabidopsis thaliana OX=3702 GN=HTR4 PE=1 SV=2 && PF00125:Core histone H2A/H2B/H3/H4	B3
AT3G52880	6092	6555	7032	5171	4529	6027	6184	5466	5113	5123	4870	4135	MDAR1	3	19601167	19604597	-	1942	protein_coding	monodehydroascorbate reductase 1 [Source:NCBI gene (formerly Entrezgene);Acc:824454] && sp|Q9LFA3|MDAR1_ARATH Monodehydroascorbate reductase 1, peroxisomal OS=Arabidopsis thaliana OX=3702 GN=MDAR1 PE=1 SV=1 && PF07992:Pyridine nucleotide-disulphide oxidoreductase	bZIP
AT1G69530	2123	3039	4030	7824	9872	8281	2327	1574	2556	9264	8247	7099	EXPA1	1	26141726	26143538	+	1548	protein_coding	expansin A1 [Source:NCBI gene (formerly Entrezgene);Acc:843288] && sp|Q9C554|EXPA1_ARATH Expansin-A1 OS=Arabidopsis thaliana OX=3702 GN=EXPA1 PE=2 SV=1 && PF01357:Pollen allergen|PF03330:Lytic transglycolase	bZIP
AT5G67030	5412	5768	6457	5662	5049	4985	2492	5640	6208	6336	6258	5966	ABA1	5	26753469	26757402	-	2605	protein_coding	zeaxanthin epoxidase (ZEP) (ABA1) [Source:NCBI gene (formerly Entrezgene);Acc:836838] && sp|Q9FGC7|ZEP_ARATH Zeaxanthin epoxidase, chloroplastic OS=Arabidopsis thaliana OX=3702 GN=ZEP PE=1 SV=1 && PF00498:FHA domain|PF01494:FAD binding domain	ERF
AT2G32240	3552	5832	5701	5296	4971	7079	9791	4108	4226	4543	6871	4122	AT2G32240	2	13684299	13691155	-	4480	protein_coding	early endosome antigen [Source:NCBI gene (formerly Entrezgene);Acc:817784] && - && -	-
AT3G18290	7651	6078	9836	3648	3281	11357	3383	2184	3505	5636	4920	4557	BTS	3	6273966	6280562	+	4495	protein_coding	zinc finger protein-like protein [Source:NCBI gene (formerly Entrezgene);Acc:821357] && sp|Q8LPQ5|BTS_ARATH Zinc finger protein BRUTUS OS=Arabidopsis thaliana OX=3702 GN=BTS PE=1 SV=1 && PF05495:CHY zinc finger|PF01814:Hemerythrin HHE cation binding domain|PF14599:Zinc-ribbon|PF13639:Ring finger domain	DBB
AT4G39090	4174	7299	6386	4901	4101	6512	8512	5885	4870	3859	5919	3582	RD19	4	18215542	18217616	-	1681	protein_coding	Papain family cysteine protease [Source:NCBI gene (formerly Entrezgene);Acc:830064] && sp|P43296|RD19A_ARATH Cysteine protease RD19A OS=Arabidopsis thaliana OX=3702 GN=RD19A PE=1 SV=1 && PF08246:Cathepsin propeptide inhibitor domain (I29)|PF00112:Papain family cysteine protease	NAC
AT4G24520	5290	7990	6771	6677	6436	8033	1210	4922	5483	4389	4423	4324	ATR1	4	12662561	12667262	-	2779	protein_coding	P450 reductase 1 [Source:NCBI gene (formerly Entrezgene);Acc:828554] && sp|Q9SB48|NCPR1_ARATH NADPH--cytochrome P450 reductase 1 OS=Arabidopsis thaliana OX=3702 GN=ATR1 PE=1 SV=1 && PF00175:Oxidoreductase NAD-binding domain|PF00258:Flavodoxin|PF00667:FAD binding domain	C3H
AT2G22125	4166	5175	5493	6007	5926	5129	5940	5274	5573	6090	6239	4894	CSI1	2	9406059	9414578	+	7205	protein_coding	binding protein [Source:NCBI gene (formerly Entrezgene);Acc:816747] && sp|F4IIM1|CSI1_ARATH Protein CELLULOSE SYNTHASE INTERACTIVE 1 OS=Arabidopsis thaliana OX=3702 GN=CSI1 PE=1 SV=1 && PF00168:C2 domain	-
AT4G14030	7271	7409	7106	4380	4898	5360	5892	5298	5116	4221	5456	3440	SBP1	4	8097842	8100340	-	1927	protein_coding	selenium-binding protein 1 [Source:NCBI gene (formerly Entrezgene);Acc:827039] && sp|O23264|SEBP1_ARATH Selenium-binding protein 1 OS=Arabidopsis thaliana OX=3702 GN=SBP1 PE=1 SV=1 && PF05694:56kDa selenium binding protein (SBP56)	-
AT2G34250	4804	5339	4749	6211	5696	5385	6760	4548	5099	6147	6095	4961	AT2G34250	2	14462023	14464879	+	2347	protein_coding	SecY protein transport family protein [Source:NCBI gene (formerly Entrezgene);Acc:817986] && sp|Q54XK2|SC61A_DICDI Protein transport protein Sec61 subunit alpha OS=Dictyostelium discoideum OX=44689 GN=sec61a PE=3 SV=1 && PF10559:Plug domain of Sec61p|PF00344:SecY translocase	-
AT5G45430	5208	7830	8668	4226	4027	6259	2637	5517	6493	4973	5248	4614	AT5G45430	5	18407150	18411977	+	2873	protein_coding	Protein kinase superfamily protein [Source:NCBI gene (formerly Entrezgene);Acc:834579] && sp|Q6Z8C8|CDKF4_ORYSJ Cyclin-dependent kinase F-4 OS=Oryza sativa subsp. japonica OX=39947 GN=CDKF-4 PE=2 SV=1 && PF00069:Protein kinase domain	WRKY
AT3G11930	5512	6405	7774	4963	4708	9241	8049	2658	2550	3735	5538	4520	AT3G11930	3	3776177	3777751	+	1236	protein_coding	Adenine nucleotide alpha hydrolases-like superfamily protein [Source:NCBI gene (formerly Entrezgene);Acc:820366] && sp|Q8LGG8|USPAL_ARATH Universal stress protein A-like protein OS=Arabidopsis thaliana OX=3702 GN=At3g01520 PE=1 SV=2 && PF00582:Universal stress protein family	-
AT3G09500	4335	4325	4768	5920	6402	5968	6059	4098	5473	6696	6170	5290	AT3G09500	3	2916922	2918247	+	849	protein_coding	Ribosomal L29 family protein [Source:NCBI gene (formerly Entrezgene);Acc:820107] && sp|Q9SF53|RL351_ARATH 60S ribosomal protein L35-1 OS=Arabidopsis thaliana OX=3702 GN=RPL35A PE=2 SV=1 && PF00831:Ribosomal L29 protein	-
AT1G17220	5490	5339	6048	6358	6629	6286	2042	3918	4564	7437	6548	4773	FUG1	1	5885007	5890500	+	3792	protein_coding	Translation initiation factor 2, small GTP-binding protein [Source:NCBI gene (formerly Entrezgene);Acc:838293] && sp|Q9SHI1|IF2C_ARATH Translation initiation factor IF-2, chloroplastic OS=Arabidopsis thaliana OX=3702 GN=At1g17220 PE=2 SV=2 && PF11987:Translation-initiation factor 2|PF00009:Elongation factor Tu GTP binding domain	LBD
AT3G57410	4296	8908	6348	4823	5236	5400	8250	4035	4699	4229	5549	3487	VLN3	3	21243136	21251159	-	5061	protein_coding	villin 3 [Source:NCBI gene (formerly Entrezgene);Acc:824908] && sp|O81645|VILI3_ARATH Villin-3 OS=Arabidopsis thaliana OX=3702 GN=VLN3 PE=1 SV=2 && PF02209:Villin headpiece domain|PF00626:Gelsolin repeat	-
AT1G19910	4138	5795	5558	5146	4805	5499	9382	4693	5226	5118	4991	4902	AVA-P2	1	6913001	6914634	+	1453	protein_coding	ATPase, F0/V0 complex, subunit C protein [Source:NCBI gene (formerly Entrezgene);Acc:838579] && sp|P59228|VATL2_ARATH V-type proton ATPase subunit c2 OS=Arabidopsis thaliana OX=3702 GN=VHA-c2 PE=2 SV=1 && PF00137:ATP synthase subunit C	C2H2
AT5G57660	4887	4378	6351	7245	5132	5782	4073	5322	5881	4115	6254	5681	COL5	5	23355337	23356989	+	1564	protein_coding	CONSTANS-like 5 [Source:NCBI gene (formerly Entrezgene);Acc:835872] && sp|Q9FHH8|COL5_ARATH Zinc finger protein CONSTANS-LIKE 5 OS=Arabidopsis thaliana OX=3702 GN=COL5 PE=2 SV=2 && PF06203:CCT motif|PF00643:B-box zinc finger	CO-like
AT1G17745	11674	8498	8855	1655	1134	3324	10322	10052	4937	1761	1289	1564	PGDH	1	6100964	6105347	+	2528	protein_coding	D-3-phosphoglycerate dehydrogenase [Source:NCBI gene (formerly Entrezgene);Acc:838352] && sp|O04130|SERA2_ARATH D-3-phosphoglycerate dehydrogenase 2, chloroplastic OS=Arabidopsis thaliana OX=3702 GN=PGDH2 PE=1 SV=2 && PF01842:ACT domain|PF00389:D-isomer specific 2-hydroxyacid dehydrogenase, catalytic domain|PF02826:D-isomer specific 2-hydroxyacid dehydrogenase, NAD binding domain	B3
AT3G10420	5050	8058	10842	3217	2189	4077	6716	8033	6997	2979	3531	3370	SPD1	3	3238996	3242599	+	2784	protein_coding	P-loop containing nucleoside triphosphate hydrolases superfamily protein [Source:NCBI gene (formerly Entrezgene);Acc:820206] && sp|F4J3R7|SPD1_ARATH Protein SEEDLING PLASTID DEVELOPMENT 1 OS=Arabidopsis thaliana OX=3702 GN=SPD1 PE=2 SV=1 && -	WRKY
AT4G35800	4994	5455	6067	5472	4676	4852	9728	5360	5468	4584	4576	3824	NRPB1	4	16960558	16968128	-	6250	protein_coding	RNA polymerase II large subunit [Source:NCBI gene (formerly Entrezgene);Acc:829734] && sp|P18616|NRPB1_ARATH DNA-directed RNA polymerase II subunit RPB1 OS=Arabidopsis thaliana OX=3702 GN=NRPB1 PE=1 SV=3 && PF00623:RNA polymerase Rpb1, domain 2|PF04983:RNA polymerase Rpb1, domain 3|PF04997:RNA polymerase Rpb1, domain 1|PF04992:RNA polymerase Rpb1, domain 6|PF04998:RNA polymerase Rpb1, domain 5|PF…	FAR1
AT5G39740	4556	4415	4618	6081	5919	5610	6024	3764	5262	7365	6105	5301	RPL5B	5	15903279	15905532	+	1400	protein_coding	ribosomal protein L5 B [Source:NCBI gene (formerly Entrezgene);Acc:833970] && sp|P49227|RL52_ARATH 60S ribosomal protein L5-2 OS=Arabidopsis thaliana OX=3702 GN=RPL5B PE=2 SV=3 && PF14204:Ribosomal L18 C-terminal region|PF17144:Ribosomal large subunit proteins 60S L5, and 50S L18	-
AT2G39570	4345	5945	6704	4140	4306	4815	9460	4758	7014	3775	4783	4929	ACR9	2	16507882	16510264	+	1840	protein_coding	ACT domain-containing protein [Source:NCBI gene (formerly Entrezgene);Acc:818542] && sp|O80644|ACR9_ARATH ACT domain-containing protein ACR9 OS=Arabidopsis thaliana OX=3702 GN=ACR9 PE=2 SV=1 && PF01842:ACT domain	-
AT2G33040	5115	5412	5479	6198	5928	5276	4674	4191	4562	6631	6391	5003	ATP3	2	14018610	14021185	-	1484	protein_coding	gamma subunit of Mt ATP synthase [Source:NCBI gene (formerly Entrezgene);Acc:817866] && sp|Q96250|ATPG3_ARATH ATP synthase subunit gamma, mitochondrial OS=Arabidopsis thaliana OX=3702 GN=ATPC PE=1 SV=1 && PF00231:ATP synthase	C2H2
AT1G63770	6330	7467	6803	5301	5086	5481	4692	4613	4298	5210	5406	4153	AT1G63770	1	23657506	23664793	-	3696	protein_coding	Peptidase M1 family protein [Source:NCBI gene (formerly Entrezgene);Acc:842681] && sp|Q8H0S9|PSA_ARATH Puromycin-sensitive aminopeptidase OS=Arabidopsis thaliana OX=3702 GN=MPA1 PE=2 SV=1 && PF01433:Peptidase family M1 domain|PF17900:Peptidase M1 N-terminal domain|PF11940:Domain of unknown function (DUF3458) Ig-like fold|PF17432:Domain of unknown function (DUF3458_C) ARM repeats	-
AT5G02960	4590	4636	4582	6406	5870	6326	4640	3546	5093	7230	6508	5271	AT5G02960	5	693079	694515	-	749	protein_coding	Ribosomal protein S12/S23 family protein [Source:NCBI gene (formerly Entrezgene);Acc:831724] && sp|P49201|RS232_ARATH 40S ribosomal protein S23-2 OS=Arabidopsis thaliana OX=3702 GN=RPS23B PE=2 SV=2 && PF00164:Ribosomal protein S12/S23	MYB_related
AT3G05590	4957	4671	4807	6450	6356	5213	2732	3791	5518	8166	6503	5477	RPL18	3	1621355	1623052	+	1275	protein_coding	ribosomal protein L18 [Source:NCBI gene (formerly Entrezgene);Acc:819725] && sp|P42791|RL182_ARATH 60S ribosomal protein L18-2 OS=Arabidopsis thaliana OX=3702 GN=RPL18B PE=1 SV=2 && PF17135:Ribosomal protein 60S L18 and 50S L18e	-
AT1G29900	5173	4955	4946	6252	5465	5234	7933	4263	4994	5618	5238	4431	CARB	1	10467956	10472211	+	4007	protein_coding	carbamoyl phosphate synthetase B [Source:NCBI gene (formerly Entrezgene);Acc:839868] && sp|Q42601|CARB_ARATH Carbamoyl-phosphate synthase large chain, chloroplastic OS=Arabidopsis thaliana OX=3702 GN=CARB PE=1 SV=1 && PF02142:MGS-like domain|PF02787:Carbamoyl-phosphate synthetase large chain, oligomerisation domain|PF02786:Carbamoyl-phosphate synthase L chain, ATP binding domain	-
AT2G37040	4770	6200	5343	4469	4291	9231	7898	4502	3038	5648	5607	3433	PAL1	2	15557367	15560755	-	2931	protein_coding	PHE ammonia lyase 1 [Source:NCBI gene (formerly Entrezgene);Acc:818280] && sp|P35510|PAL1_ARATH Phenylalanine ammonia-lyase 1 OS=Arabidopsis thaliana OX=3702 GN=PAL1 PE=1 SV=3 && PF00221:Aromatic amino acid lyase	-
AT1G80130	12503	8301	15652	1008	825	1868	5683	7860	6736	1213	1076	1602	AT1G80130	1	30140912	30142697	-	1475	protein_coding	Tetratricopeptide repeat (TPR)-like superfamily protein [Source:NCBI gene (formerly Entrezgene);Acc:844353] && - && -	-
AT3G21250	8307	6681	9497	4538	3620	4330	3994	6553	4722	3679	4477	3712	ABCC8	3	7457433	7463644	-	5013	protein_coding	multidrug resistance-associated protein 6 [Source:NCBI gene (formerly Entrezgene);Acc:821679] && sp|Q8LGU1|AB8C_ARATH ABC transporter C family member 8 OS=Arabidopsis thaliana OX=3702 GN=ABCC8 PE=2 SV=3 && PF00664:ABC transporter transmembrane region|PF00005:ABC transporter	MYB_related
AT3G28940	6547	7403	7885	3263	2138	4941	9146	6870	6739	2688	3029	3350	AT3G28940	3	10968043	10969858	-	1338	protein_coding	AIG2-like (avirulence induced family protein [Source:NCBI gene (formerly Entrezgene);Acc:822530] && sp|Q9MBH2|AIG2B_ARATH Protein AIG2 B OS=Arabidopsis thaliana OX=3702 GN=AIG2B PE=2 SV=1 && PF06094:Gamma-glutamyl cyclotransferase, AIG2-like	WRKY
AT2G35050	5344	6128	6591	5017	4517	5079	7009	5579	4719	4817	5041	3992	AT2G35050	2	14768640	14775035	+	4510	protein_coding	kinase superfamily with octicosapeptide/Phox/Bem1p domain-containing protein [Source:NCBI gene (formerly Entrezgene);Acc:818070] && sp|Q05609|CTR1_ARATH Serine/threonine-protein kinase CTR1 OS=Arabidopsis thaliana OX=3702 GN=CTR1 PE=1 SV=1 && PF00564:PB1 domain|PF07714:Protein tyrosine kinase	CAMTA
AT5G09220	3454	2497	4180	6490	6474	4730	6143	4381	6671	7147	6087	5467	AAP2	5	2866222	2869156	+	1926	protein_coding	amino acid permease 2 [Source:NCBI gene (formerly Entrezgene);Acc:830781] && sp|Q38967|AAP2_ARATH Amino acid permease 2 OS=Arabidopsis thaliana OX=3702 GN=AAP2 PE=1 SV=1 && PF01490:Transmembrane amino acid transporter protein	MYB_related
AT4G19110	5534	7177	7854	4543	3952	6056	3342	5673	5583	4913	4785	4219	AT4G19110	4	10454497	10459328	-	2606	protein_coding	Protein kinase superfamily protein [Source:NCBI gene (formerly Entrezgene);Acc:827649] && sp|Q6Z8C8|CDKF4_ORYSJ Cyclin-dependent kinase F-4 OS=Oryza sativa subsp. japonica OX=39947 GN=CDKF-4 PE=2 SV=1 && PF00069:Protein kinase domain	WRKY
AT1G29470	4259	4582	5144	5670	5602	4774	6435	4788	5374	6221	5723	5035	AT1G29470	1	10310131	10314147	-	3095	protein_coding	S-adenosyl-L-methionine-dependent methyltransferases superfamily protein [Source:NCBI gene (formerly Entrezgene);Acc:839823] && sp|Q6NPR7|PMTO_ARATH Probable methyltransferase PMT24 OS=Arabidopsis thaliana OX=3702 GN=At1g29470 PE=2 SV=1 && PF03141:Putative S-adenosyl-L-methionine-dependent methyltransferase	HB-other
AT1G76810	4535	6068	5270	5692	5174	6135	8307	4123	4399	4934	5210	3733	AT1G76810	1	28830902	28836748	-	4658	protein_coding	eukaryotic translation initiation factor 2 (eIF-2) family protein [Source:NCBI gene (formerly Entrezgene);Acc:844015] && sp|G0S8G9|IF2P_CHATD Eukaryotic translation initiation factor 5B OS=Chaetomium thermophilum (strain DSM 1495 / CBS 144.50 / IMI 039719) OX=759272 GN=CTHT_0029840 PE=1 SV=2 && PF11987:Translation-initiation factor 2|PF03144:Elongation factor Tu domain 2|PF00009:Elongation factor…	BBR-BPC
AT5G42390	6047	6400	6389	5348	5115	5438	5747	4421	4404	4932	5338	3929	SPP	5	16945165	16953353	+	4834	protein_coding	Insulinase (Peptidase family M16) family protein [Source:NCBI gene (formerly Entrezgene);Acc:834245] && sp|Q9FIH8|SPP_ARATH Stromal processing peptidase, chloroplastic OS=Arabidopsis thaliana OX=3702 GN=SPP PE=2 SV=1 && PF05193:Peptidase M16 inactive domain|PF00675:Insulinase (Peptidase family M16)	-
AT3G32980	304	250	440	10783	9300	1893	6521	2279	3190	9365	10720	8385	AT3G32980	3	13526071	13530098	-	1541	protein_coding	Peroxidase superfamily protein [Source:NCBI gene (formerly Entrezgene);Acc:823067] && sp|Q9LHB9|PER32_ARATH Peroxidase 32 OS=Arabidopsis thaliana OX=3702 GN=PER32 PE=1 SV=3 && PF00141:Peroxidase	FAR1
AT1G76030	4876	7049	5670	4615	4425	5726	9062	4152	4442	4604	4679	4076	VAB1	1	28533710	28537194	+	1988	protein_coding	ATPase, V1 complex, subunit B protein [Source:NCBI gene (formerly Entrezgene);Acc:843934] && sp|P11574|VATB1_ARATH V-type proton ATPase subunit B1 OS=Arabidopsis thaliana OX=3702 GN=VHA-B1 PE=2 SV=2 && PF02874:ATP synthase alpha/beta family, beta-barrel domain|PF00006:ATP synthase alpha/beta family, nucleotide-binding domain	MYB_related
AT3G63520	5137	5899	6533	5178	4819	5213	5335	4864	5056	5057	5481	4705	CCD1	3	23452808	23456078	+	1931	protein_coding	carotenoid cleavage dioxygenase 1 [Source:NCBI gene (formerly Entrezgene);Acc:825527] && sp|O65572|CCD1_ARATH Carotenoid 9,10(9',10')-cleavage dioxygenase 1 OS=Arabidopsis thaliana OX=3702 GN=CCD1 PE=1 SV=2 && PF03055:Retinal pigment epithelial membrane protein	-
AT4G11150	4683	6408	5287	4925	4610	6145	7623	3858	4326	5407	5451	4516	TUF	4	6799887	6801961	+	1162	protein_coding	vacuolar ATP synthase subunit E1 [Source:NCBI gene (formerly Entrezgene);Acc:826716] && sp|Q39258|VATE1_ARATH V-type proton ATPase subunit E1 OS=Arabidopsis thaliana OX=3702 GN=VHA-E1 PE=1 SV=2 && PF01991:ATP synthase (E/31 kDa) subunit	bHLH
AT2G21390	4117	5391	4848	5976	5530	5501	6780	4576	4967	5599	5304	4646	AT2G21390	2	9151940	9156906	+	4284	protein_coding	Coatomer, alpha subunit [Source:NCBI gene (formerly Entrezgene);Acc:816678] && sp|Q9SJT9|COPA2_ARATH Coatomer subunit alpha-2 OS=Arabidopsis thaliana OX=3702 GN=At2g21390 PE=2 SV=1 && PF00400:WD domain, G-beta repeat|PF04053:Coatomer WD associated region|PF06957:Coatomer (COPI) alpha subunit C-terminus	HSF
AT1G53210	4431	5499	4953	5754	5412	5424	6610	4597	5283	5090	5625	4470	AT1G53210	1	19844450	19847856	+	2421	protein_coding	sodium/calcium exchanger family protein / calcium-binding EF hand family protein [Source:NCBI gene (formerly Entrezgene);Acc:841755] && sp|Q8L636|NCL_ARATH Sodium/calcium exchanger NCL OS=Arabidopsis thaliana OX=3702 GN=NCL PE=2 SV=1 && PF01699:Sodium/calcium exchanger protein	bZIP
AT1G60730	11133	13755	8870	1469	1683	13680	4128	2269	1330	869	2795	1075	AT1G60730	1	22357976	22360277	-	1952	protein_coding	NAD(P)-linked oxidoreductase superfamily protein [Source:NCBI gene (formerly Entrezgene);Acc:842367] && sp|Q9ASZ9|ALKR5_ARATH Probable aldo-keto reductase 5 OS=Arabidopsis thaliana OX=3702 GN=At1g60730 PE=2 SV=1 && PF00248:Aldo/keto reductase family	-
AT3G63410	5386	5261	5230	6163	6643	4993	2564	3837	4222	7249	6465	5017	APG1	3	23415589	23417119	-	1361	protein_coding	S-adenosyl-L-methionine-dependent methyltransferases superfamily protein [Source:NCBI gene (formerly Entrezgene);Acc:825516] && sp|Q9LY74|BQMT_ARATH 2-methyl-6-phytyl-1,4-hydroquinone methyltransferase, chloroplastic OS=Arabidopsis thaliana OX=3702 GN=VTE3 PE=1 SV=1 && PF08241:Methyltransferase domain	-
AT3G62250	4708	4557	4624	5871	5516	5571	6063	3871	5055	6720	5699	4702	UBQ5	3	23037018	23038009	+	992	protein_coding	ubiquitin 5 [Source:NCBI gene (formerly Entrezgene);Acc:825398] && sp|P59233|R27AC_ARATH Ubiquitin-40S ribosomal protein S27a-3 OS=Arabidopsis thaliana OX=3702 GN=RPS27AC PE=2 SV=2 && PF00240:Ubiquitin family|PF01599:Ribosomal protein S27a	YABBY
AT2G31400	5591	5625	5706	5748	5876	6032	3796	4153	4310	6160	5769	4180	GUN1	2	13386954	13390854	-	3466	protein_coding	s uncoupled 1 [Source:NCBI gene (formerly Entrezgene);Acc:817698] && sp|Q9SIC9|PP178_ARATH Pentatricopeptide repeat-containing protein At2g31400, chloroplastic OS=Arabidopsis thaliana OX=3702 GN=At2g31400 PE=2 SV=1 && PF13812:Pentatricopeptide repeat domain|PF13041:PPR repeat family|PF01535:PPR repeat	-
AT1G02920	5412	9041	3956	3509	1680	15993	11623	1953	1232	3030	1866	3607	GSTF7	1	658578	659980	-	1213	protein_coding	glutathione S-transferase 7 [Source:NCBI gene (formerly Entrezgene);Acc:839295] && sp|Q9SRY5|GSTF7_ARATH Glutathione S-transferase F7 OS=Arabidopsis thaliana OX=3702 GN=GSTF7 PE=2 SV=3 && PF02798:Glutathione S-transferase, N-terminal domain|PF00043:Glutathione S-transferase, C-terminal domain	CAMTA
AT5G54390	5789	8692	7863	3840	3024	4637	6783	5816	5274	3664	3765	3602	HL	5	22085998	22088094	+	1665	protein_coding	HAL2-like protein [Source:NCBI gene (formerly Entrezgene);Acc:835527] && sp|Q38945|DPNPH_ARATH PAP-specific phosphatase HAL2-like OS=Arabidopsis thaliana OX=3702 GN=AHL PE=2 SV=1 && PF00459:Inositol monophosphatase family	bHLH
AT5G27850	4575	5428	4163	5858	5487	6541	5533	3540	4703	6589	5630	4631	AT5G27850	5	9873067	9874973	+	1508	protein_coding	Ribosomal protein L18e/L15 superfamily protein [Source:NCBI gene (formerly Entrezgene);Acc:832848] && sp|Q940B0|RL183_ARATH 60S ribosomal protein L18-3 OS=Arabidopsis thaliana OX=3702 GN=RPL18C PE=2 SV=1 && PF17135:Ribosomal protein 60S L18 and 50S L18e	-
AT1G09690	5042	4206	4438	5711	6057	4896	4933	3959	5267	7095	5837	5223	AT1G09690	1	3136188	3137684	-	968	protein_coding	Translation protein SH3-like family protein [Source:NCBI gene (formerly Entrezgene);Acc:837497] && sp|Q43291|RL211_ARATH 60S ribosomal protein L21-1 OS=Arabidopsis thaliana OX=3702 GN=RPL21A PE=2 SV=2 && PF01157:Ribosomal protein L21e	-
AT1G55850	6257	8890	6774	4082	3343	6312	9919	3946	3693	2718	3575	3089	CSLE1	1	20876440	20879482	+	2570	protein_coding	cellulose synthase like E1 [Source:NCBI gene (formerly Entrezgene);Acc:842035] && sp|Q8VZK9|CSLE1_ARATH Cellulose synthase-like protein E1 OS=Arabidopsis thaliana OX=3702 GN=CSLE1 PE=2 SV=1 && PF03552:Cellulose synthase	G2-like
AT2G16600	6208	5691	5762	4504	3451	7128	5506	5656	5180	4614	4614	4243	ROC3	2	7200423	7201755	+	1333	protein_coding	rotamase CYP 3 [Source:NCBI gene (formerly Entrezgene);Acc:816161] && sp|Q38900|CP19A_ARATH Peptidyl-prolyl cis-trans isomerase CYP19-1 OS=Arabidopsis thaliana OX=3702 GN=CYP19-1 PE=2 SV=1 && PF00160:Cyclophilin type peptidyl-prolyl cis-trans isomerase/CLD	C3H
AT2G43750	6866	6233	6937	5378	4944	5872	5304	3928	3656	4507	5292	3421	OASB	2	18129435	18132638	-	1664	protein_coding	O-acetylserine (thiol) lyase B [Source:NCBI gene (formerly Entrezgene);Acc:818978] && sp|P47999|CYSKP_ARATH Cysteine synthase, chloroplastic/chromoplastic OS=Arabidopsis thaliana OX=3702 GN=OASB PE=1 SV=2 && PF00291:Pyridoxal-phosphate dependent enzyme	GeBP
AT1G26110	5302	6200	6572	4971	4348	5172	5862	4890	5075	4839	5021	4053	DCP5	1	9024341	9027955	-	2530	protein_coding	decapping 5 [Source:NCBI gene (formerly Entrezgene);Acc:839152] && sp|Q9C658|DCP5_ARATH Protein decapping 5 OS=Arabidopsis thaliana OX=3702 GN=DCP5 PE=1 SV=1 && PF09532:FDF domain|PF12701:Scd6-like Sm domain	-
AT5G37510	5303	6129	5772	4767	4186	5478	8665	4362	4271	4837	4644	3863	EMB1467	5	14897329	14900693	+	2740	protein_coding	NADH-ubiquinone dehydrogenase [Source:NCBI gene (formerly Entrezgene);Acc:833729] && sp|Q9FGI6|NDUS1_ARATH NADH dehydrogenase [ubiquinone] iron-sulfur protein 1, mitochondrial OS=Arabidopsis thaliana OX=3702 GN=EMB1467 PE=1 SV=2 && PF10588:NADH-ubiquinone oxidoreductase-G iron-sulfur binding region|PF00384:Molybdopterin oxidoreductase|PF13510:2Fe-2S iron-sulfur cluster binding domain|PF09326:NADH…	MYB_related
AT5G03545	1122	6552	4109	1615	769	982	8208	16575	12720	2723	2825	4051	AT5G03545	5	894582	895517	+	936	protein_coding	expressed in response to phosphate starvation protein [Source:NCBI gene (formerly Entrezgene);Acc:831795] && - && -	-
AT1G04270	4499	5042	4443	5311	5049	5946	7320	3563	4438	6518	5421	4670	RPS15	1	1141558	1143130	-	923	protein_coding	cytosolic ribosomal protein S15 [Source:NCBI gene (formerly Entrezgene);Acc:839564] && sp|Q08112|RS151_ARATH 40S ribosomal protein S15-1 OS=Arabidopsis thaliana OX=3702 GN=RPS15A PE=2 SV=1 && PF00203:Ribosomal protein S19	-
AT3G20770	4427	5939	5633	4689	3837	6743	10409	4567	4409	3596	4372	3597	EIN3	3	7260429	7263384	-	2448	protein_coding	Ethylene insensitive 3 family protein [Source:NCBI gene (formerly Entrezgene);Acc:821625] && sp|O24606|EIN3_ARATH Protein ETHYLENE INSENSITIVE 3 OS=Arabidopsis thaliana OX=3702 GN=EIN3 PE=1 SV=1 && PF04873:Ethylene insensitive 3	EIL
AT5G30510	5796	4775	5088	6387	6685	5362	2910	3399	3825	7196	6392	4357	RPS1	5	11619000	11621298	-	1588	protein_coding	ribosomal protein S1 [Source:NCBI gene (formerly Entrezgene);Acc:833138] && sp|Q93VC7|RPS1_ARATH 30S ribosomal protein S1, chloroplastic OS=Arabidopsis thaliana OX=3702 GN=RPS1 PE=1 SV=1 && PF00575:S1 RNA binding domain	-
AT1G12110	2178	4772	5655	6015	4943	7757	5018	4908	5135	5619	5203	4854	NRT1.1	1	4105223	4109601	+	2202	protein_coding	nitrate transporter 1.1 [Source:NCBI gene (formerly Entrezgene);Acc:837763] && sp|Q05085|PTR7_ARATH Protein NRT1/ PTR FAMILY 6.3 OS=Arabidopsis thaliana OX=3702 GN=NPF6.3 PE=1 SV=1 && PF00854:POT family	TALE
AT5G19760	5089	6270	5626	5121	5509	4709	5159	3466	4747	6054	5556	4609	AT5G19760	5	6679306	6682054	-	1391	protein_coding	Mitochondrial substrate carrier family protein [Source:NCBI gene (formerly Entrezgene);Acc:832096] && sp|Q9C5M0|DTC_ARATH Mitochondrial dicarboxylate/tricarboxylate transporter DTC OS=Arabidopsis thaliana OX=3702 GN=DTC PE=1 SV=1 && PF00153:Mitochondrial carrier protein	VOZ
AT5G19940	4620	4959	5720	5647	6175	5242	2885	3685	4801	6645	6052	5371	AT5G19940	5	6739624	6740957	+	1085	protein_coding	Plastid-lipid associated protein PAP / fibrillin family protein [Source:NCBI gene (formerly Entrezgene);Acc:832116] && sp|Q941D3|PAP8_ARATH Probable plastid-lipid-associated protein 8, chloroplastic OS=Arabidopsis thaliana OX=3702 GN=PAP8 PE=1 SV=1 && PF04755:PAP_fibrillin	-
AT5G45510	3873	5032	4159	5751	4826	6816	9581	3692	3916	5081	4939	4015	AT5G45510	5	18444607	18449446	+	4318	protein_coding	Leucine-rich repeat (LRR) family protein [Source:NCBI gene (formerly Entrezgene);Acc:834587] && sp|Q8VZC7|DRL36_ARATH Probable disease resistance protein At5g45510 OS=Arabidopsis thaliana OX=3702 GN=At5g45510 PE=1 SV=2 && -	TCP
AT3G42050	5106	6237	5861	5190	4585	6225	4968	4354	4463	5181	5351	4069	AT3G42050	3	14228495	14233441	-	2096	protein_coding	vacuolar ATP synthase subunit H family protein [Source:NCBI gene (formerly Entrezgene);Acc:823170] && sp|Q9LX65|VATH_ARATH V-type proton ATPase subunit H OS=Arabidopsis thaliana OX=3702 GN=VHA-H PE=1 SV=1 && PF03224:V-ATPase subunit H|PF11698:V-ATPase subunit H	bHLH
AT5G34850	4699	5556	6062	5455	4954	4723	6481	4299	4289	5146	5533	4391	PAP26	5	13107626	13111656	-	2583	protein_coding	purple acid phosphatase 26 [Source:NCBI gene (formerly Entrezgene);Acc:833406] && sp|Q949Y3|PPA26_ARATH Bifunctional purple acid phosphatase 26 OS=Arabidopsis thaliana OX=3702 GN=PAP26 PE=1 SV=1 && PF14008:Iron/zinc purple acid phosphatase-like protein C|PF16656:Purple acid Phosphatase, N-terminal domain|PF00149:Calcineurin-like phosphoesterase	C3H
AT1G48090	4882	5010	5393	4595	4231	5383	10695	4968	4597	4068	4486	3150	AT1G48090	1	17732010	17758508	-	13296	protein_coding	calcium-dependent lipid-binding family protein [Source:NCBI gene (formerly Entrezgene);Acc:841226] && sp|Q07878|VPS13_YEAST Vacuolar protein sorting-associated protein 13 OS=Saccharomyces cerevisiae (strain ATCC 204508 / S288c) OX=559292 GN=VPS13 PE=1 SV=1 && PF06101:Vacuolar protein sorting-associated protein 62|PF06650:SHR-binding domain of vacuolar-sorting associated protein 13|PF16910:Repeati…	M-type_MADS
AT4G23400	3178	3254	4134	5955	6725	3125	4838	4569	6594	6116	6423	6450	PIP1;5	4	12220641	12222468	+	1328	protein_coding	plasma membrane intrinsic protein 1;5 [Source:NCBI gene (formerly Entrezgene);Acc:828439] && sp|Q8LAA6|PIP15_ARATH Probable aquaporin PIP1-5 OS=Arabidopsis thaliana OX=3702 GN=PIP1-5 PE=1 SV=2 && PF00230:Major intrinsic protein	BES1
AT2G46820	4572	4374	5186	6389	7136	4574	1300	2744	3721	8097	7719	5502	PSI-P	2	19243348	19245141	+	1177	protein_coding	photosystem I P subunit [Source:NCBI gene (formerly Entrezgene);Acc:819295] && sp|Q8LCA1|CUT1B_ARATH Protein CURVATURE THYLAKOID 1B, chloroplastic OS=Arabidopsis thaliana OX=3702 GN=CURT1B PE=1 SV=2 && PF14159:CAAD domains of cyanobacterial aminoacyl-tRNA synthetase	-
AT1G02080	5187	6184	6031	4689	4329	5280	7242	5042	4818	4261	4609	3479	AT1G02080	1	373335	386913	+	7649	protein_coding	transcription regulator [Source:NCBI gene (formerly Entrezgene);Acc:839244] && sp|A1A5H6|CNOT1_DANRE CCR4-NOT transcription complex subunit 1 OS=Danio rerio OX=7955 GN=cnot1 PE=2 SV=1 && PF16417:CCR4-NOT transcription complex subunit 1 TTP binding domain|PF16415:CCR4-NOT transcription complex subunit 1 CAF1-binding domain|PF16418:CCR4-NOT transcription complex subunit 1 HEAT repeat|PF04054:CCR4-N…	S1Fa-like
AT4G17330	5257	5581	6186	5221	4419	4771	7052	4840	4622	4722	4649	3643	G2484-1	4	9688851	9697706	-	6691	protein_coding	G2484-1 protein [Source:NCBI gene (formerly Entrezgene);Acc:827445] && - && PF05641:Agenet domain	MYB_related
AT2G39770	3400	7107	7812	3270	2611	6196	6982	7104	5685	3457	3512	3711	CYT1	2	16588556	16591032	+	1896	protein_coding	Glucose-1-phosphate adenylyltransferase family protein [Source:NCBI gene (formerly Entrezgene);Acc:818562] && sp|O22287|GMPP1_ARATH Mannose-1-phosphate guanylyltransferase 1 OS=Arabidopsis thaliana OX=3702 GN=CYT1 PE=1 SV=1 && PF00132:Bacterial transferase hexapeptide (six repeats)|PF00483:Nucleotidyl transferase	-
AT1G09340	4280	3882	4617	6400	8115	4920	1014	2235	3091	8638	8267	5259	CRB	1	3015237	3018542	+	2216	protein_coding	chloroplast RNA binding protein [Source:NCBI gene (formerly Entrezgene);Acc:837455] && sp|Q9SA52|CP41B_ARATH Chloroplast stem-loop binding protein of 41 kDa b, chloroplastic OS=Arabidopsis thaliana OX=3702 GN=CSP41B PE=1 SV=1 && PF01370:NAD dependent epimerase/dehydratase family	-
AT1G02930	6719	8753	2923	2607	1785	14218	14537	2183	929	1822	1442	2656	GSTF6	1	661088	662475	-	1186	protein_coding	glutathione S-transferase 6 [Source:NCBI gene (formerly Entrezgene);Acc:839515] && sp|P42760|GSTF6_ARATH Glutathione S-transferase F6 OS=Arabidopsis thaliana OX=3702 GN=GSTF6 PE=2 SV=2 && PF02798:Glutathione S-transferase, N-terminal domain|PF00043:Glutathione S-transferase, C-terminal domain	CAMTA
AT3G51950	3957	3721	5423	5526	5287	4158	2508	5430	5950	6573	5878	6062	AT3G51950	3	19277594	19281393	-	3157	protein_coding	Zinc finger (CCCH-type) family protein / RNA recognition motif (RRM)-containing protein [Source:NCBI gene (formerly Entrezgene);Acc:824358] && sp|Q9SV09|C3H46_ARATH Zinc finger CCCH domain-containing protein 46 OS=Arabidopsis thaliana OX=3702 GN=At3g51950 PE=1 SV=1 && -	C3H
AT4G16990	5049	6010	6740	5334	4692	6812	2559	4439	5018	4580	5103	4113	RLM3	4	9558571	9565569	+	4114	protein_coding	disease resistance protein (TIR-NBS class) [Source:NCBI gene (formerly Entrezgene);Acc:827407] && sp|Q9FT77|RLM3_ARATH Disease resistance protein RLM3 OS=Arabidopsis thaliana OX=3702 GN=RLM3 PE=2 SV=1 && PF08381:Transcription factor regulating root and shoot growth via Pin3|PF01582:TIR domain|PF00931:NB-ARC domain	WRKY
AT2G01250	4348	3818	4036	6156	5993	5401	3918	3342	4804	7360	6078	5183	AT2G01250	2	132578	134455	-	1200	protein_coding	Ribosomal protein L30/L7 family protein [Source:NCBI gene (formerly Entrezgene);Acc:814652] && sp|P60040|RL72_ARATH 60S ribosomal protein L7-2 OS=Arabidopsis thaliana OX=3702 GN=RPL7B PE=1 SV=1 && PF00327:Ribosomal protein L30p/L7e|PF08079:Ribosomal L30 N-terminal domain	bHLH
AT2G31960	4705	5502	6579	4558	3953	5088	7255	5500	5032	4158	4502	3604	GSL03	2	13588522	13600430	+	6993	protein_coding	glucan synthase-like 3 [Source:NCBI gene (formerly Entrezgene);Acc:817755] && sp|Q9SL03|CALS2_ARATH Callose synthase 2 OS=Arabidopsis thaliana OX=3702 GN=CALS2 PE=2 SV=3 && PF02364:1,3-beta-glucan synthase component|PF14288:1,3-beta-glucan synthase subunit FKS1, domain-1|PF04652:Vta1 like	E2F/DP
AT5G20010	4394	5686	4826	5135	5006	6239	4882	3976	4050	4909	6877	4321	RAN-1	5	6760094	6762330	+	1519	protein_coding	RAS-related nuclear protein-1 [Source:NCBI gene (formerly Entrezgene);Acc:832123] && sp|P41916|RAN1_ARATH GTP-binding nuclear protein Ran-1 OS=Arabidopsis thaliana OX=3702 GN=RAN1 PE=1 SV=1 && PF00071:Ras family	WOX
AT1G17290	5845	7247	4964	3929	3542	9050	8519	3290	2943	3534	4125	3286	AlaAT1	1	5922332	5926400	+	2378	protein_coding	alanine aminotransferas [Source:NCBI gene (formerly Entrezgene);Acc:838301] && sp|F4I7I0|ALAT1_ARATH Alanine aminotransferase 1, mitochondrial OS=Arabidopsis thaliana OX=3702 GN=ALAAT1 PE=1 SV=1 && PF00155:Aminotransferase class I and II	-
AT3G25690	4164	4143	4989	5989	5342	5354	4185	3951	4949	6154	6311	4723	CHUP1	3	9352444	9357953	+	4447	protein_coding	Hydroxyproline-rich glycoprotein family protein [Source:NCBI gene (formerly Entrezgene);Acc:822157] && sp|Q9LI74|CHUP1_ARATH Protein CHUP1, chloroplastic OS=Arabidopsis thaliana OX=3702 GN=CHUP1 PE=1 SV=1 && -	MYB_related
AT5G42080	4273	5810	5375	5117	5094	4905	6635	4201	4575	4892	5133	4220	DL1	5	16820284	16825016	-	2794	protein_coding	dynamin-like protein [Source:NCBI gene (formerly Entrezgene);Acc:834213] && sp|P42697|DRP1A_ARATH Phragmoplastin DRP1A OS=Arabidopsis thaliana OX=3702 GN=DRP1A PE=1 SV=3 && -	G2-like
AT2G27860	4161	6085	4921	4415	4447	4474	9560	4614	4593	4321	4376	4208	AXS1	2	11864277	11866998	-	1732	protein_coding	UDP-D-apiose/UDP-D-xylose synthase 1 [Source:NCBI gene (formerly Entrezgene);Acc:817332] && sp|Q9ZUY6|AXS1_ARATH UDP-D-apiose/UDP-D-xylose synthase 1 OS=Arabidopsis thaliana OX=3702 GN=AXS1 PE=1 SV=1 && PF01370:NAD dependent epimerase/dehydratase family	MYB
AT3G23820	4483	3389	5723	4583	3658	4184	6625	7143	5915	5329	4975	4068	GAE6	3	8603212	8605810	+	2599	protein_coding	UDP-D-glucuronate 4-epimerase 6 [Source:NCBI gene (formerly Entrezgene);Acc:821965] && sp|Q9LIS3|GAE6_ARATH UDP-glucuronate 4-epimerase 6 OS=Arabidopsis thaliana OX=3702 GN=GAE6 PE=1 SV=1 && PF16363:GDP-mannose 4,6 dehydratase	FAR1
AT5G48930	5299	5584	6272	4715	4211	5278	6612	4663	4008	4931	4562	3898	HCT	5	19836299	19838235	-	1800	protein_coding	hydroxycinnamoyl-CoA shikimate/quinate hydroxycinnamoyl transferase [Source:NCBI gene (formerly Entrezgene);Acc:834951] && sp|Q9FI78|HST_ARATH Shikimate O-hydroxycinnamoyltransferase OS=Arabidopsis thaliana OX=3702 GN=HST PE=1 SV=1 && PF02458:Transferase family	NAC
AT3G27690	3257	2957	2868	7284	7719	3762	155	2063	3330	10209	9031	7397	LHCB2.3	3	10255906	10257489	+	1465	protein_coding	photosystem II light harvesting complex protein 2.3 [Source:NCBI gene (formerly Entrezgene);Acc:822391] && sp|Q9XF87|CB24_ARATH Chlorophyll a-b binding protein 2.4, chloroplastic OS=Arabidopsis thaliana OX=3702 GN=LHCB2.4 PE=1 SV=1 && PF00504:Chlorophyll A-B binding protein	ERF
AT3G16370	2876	3025	3317	6139	6337	4635	3684	3544	5124	8305	6640	6349	AT3G16370	3	5556710	5558982	+	1911	protein_coding	GDSL-like Lipase/Acylhydrolase superfamily protein [Source:NCBI gene (formerly Entrezgene);Acc:820884] && sp|Q9LU14|APG2_ARATH GDSL esterase/lipase APG OS=Arabidopsis thaliana OX=3702 GN=APG PE=2 SV=1 && PF00657:GDSL-like Lipase/Acylhydrolase	M-type_MADS
AT3G15950	985	2530	2673	6000	6217	1992	13476	3596	6305	7171	4823	4150	NAI2	3	5397541	5402653	-	2604	protein_coding	DNA topoisomerase-like protein [Source:NCBI gene (formerly Entrezgene);Acc:820839] && sp|Q9LSB4|NAI2_ARATH TSA1-like protein OS=Arabidopsis thaliana OX=3702 GN=NAI2 PE=1 SV=1 && -	-
AT1G68520	4518	3142	6647	5914	5487	6045	2776	3429	4747	5506	5918	5735	BBX14	1	25708175	25710989	-	2617	protein_coding	B-box type zinc finger protein with CCT domain-containing protein [Source:NCBI gene (formerly Entrezgene);Acc:843181] && sp|Q8LG76|COL6_ARATH Zinc finger protein CONSTANS-LIKE 6 OS=Arabidopsis thaliana OX=3702 GN=COL6 PE=2 SV=2 && PF06203:CCT motif|PF00643:B-box zinc finger	CO-like
AT2G38170	6522	5651	3930	5944	5897	5286	5599	5707	3362	4212	4892	2848	CAX1	2	15989083	15993326	-	2710	protein_coding	cation exchanger 1 [Source:NCBI gene (formerly Entrezgene);Acc:818395] && sp|Q39253|CAX1_ARATH Vacuolar cation/proton exchanger 1 OS=Arabidopsis thaliana OX=3702 GN=CAX1 PE=1 SV=3 && PF01699:Sodium/calcium exchanger protein	ERF
AT3G61430	3125	3716	3990	7224	7457	3174	3810	3018	3596	7471	7446	5795	PIP1A	3	22733243	22735394	+	1556	protein_coding	plasma membrane intrinsic protein 1A [Source:NCBI gene (formerly Entrezgene);Acc:825316] && sp|P61837|PIP11_ARATH Aquaporin PIP1-1 OS=Arabidopsis thaliana OX=3702 GN=PIP1-1 PE=1 SV=1 && PF00230:Major intrinsic protein	ERF
AT2G37170	1843	2434	3844	8348	8265	2734	2372	1786	3902	8122	9095	6923	PIP2B	2	15613368	15615022	-	1345	protein_coding	plasma membrane intrinsic protein 2 [Source:NCBI gene (formerly Entrezgene);Acc:818293] && sp|P43287|PIP22_ARATH Aquaporin PIP2-2 OS=Arabidopsis thaliana OX=3702 GN=PIP2-2 PE=1 SV=2 && PF00230:Major intrinsic protein	C3H
AT3G24830	3981	4146	3871	5978	5257	5664	4779	3783	4749	6853	5618	4891	AT3G24830	3	9064525	9066180	+	1018	protein_coding	Ribosomal protein L13 family protein [Source:NCBI gene (formerly Entrezgene);Acc:822081] && sp|Q9LRX8|R13A2_ARATH 60S ribosomal protein L13a-2 OS=Arabidopsis thaliana OX=3702 GN=RPL13AB PE=2 SV=1 && PF00572:Ribosomal protein L13	bHLH
AT4G27500	4579	6312	5055	4334	4325	6014	7775	3975	4299	4386	4582	3881	PPI1	4	13743011	13746211	+	2499	protein_coding	proton pump interactor 1 [Source:NCBI gene (formerly Entrezgene);Acc:828859] && sp|O23144|PPI1_ARATH Proton pump-interactor 1 OS=Arabidopsis thaliana OX=3702 GN=PPI1 PE=1 SV=2 && -	-
AT2G43710	4310	5156	5756	4983	4978	4480	6356	4389	5272	5117	4566	4004	SSI2	2	18119873	18122889	+	1838	protein_coding	Plant stearoyl-acyl-carrier-protein desaturase family protein [Source:NCBI gene (formerly Entrezgene);Acc:818973] && sp|O22832|STAD7_ARATH Stearoyl-[acyl-carrier-protein] 9-desaturase 7, chloroplastic OS=Arabidopsis thaliana OX=3702 GN=FAB2 PE=1 SV=1 && PF03405:Fatty acid desaturase	GRAS
AT2G47730	6248	8283	4382	4573	5087	6630	2595	2860	3432	4471	6746	4047	GSTF8	2	19556326	19559485	+	2395	protein_coding	glutathione S-transferase phi 8 [Source:NCBI gene (formerly Entrezgene);Acc:819386] && sp|Q96266|GSTF8_ARATH Glutathione S-transferase F8, chloroplastic OS=Arabidopsis thaliana OX=3702 GN=GSTF8 PE=1 SV=3 && PF02798:Glutathione S-transferase, N-terminal domain|PF00043:Glutathione S-transferase, C-terminal domain	CAMTA
AT4G18700	3913	5624	6572	4551	3891	3585	7351	6247	5300	3497	4125	4564	CIPK12	4	10288798	10291058	-	2261	protein_coding	CBL-interacting protein kinase 12 [Source:NCBI gene (formerly Entrezgene);Acc:827604] && sp|Q9SN43|CIPKC_ARATH CBL-interacting serine/threonine-protein kinase 12 OS=Arabidopsis thaliana OX=3702 GN=CIPK12 PE=1 SV=1 && PF00069:Protein kinase domain|PF03822:NAF domain	C2H2
AT2G36460	6437	8580	6152	3155	3181	9758	5008	3196	3509	3259	3556	3402	FBA6	2	15296613	15298754	-	2065	protein_coding	Aldolase superfamily protein [Source:NCBI gene (formerly Entrezgene);Acc:818220] && sp|Q9SJQ9|ALFC6_ARATH Fructose-bisphosphate aldolase 6, cytosolic OS=Arabidopsis thaliana OX=3702 GN=FBA6 PE=1 SV=1 && PF00274:Fructose-bisphosphate aldolase class-I	ERF
AT3G28860	4040	3184	4451	6107	5757	5437	3829	3836	5074	5947	5835	5654	ABCB19	3	10870005	10877578	-	4333	protein_coding	ATP binding cassette subfamily B19 [Source:NCBI gene (formerly Entrezgene);Acc:822519] && sp|Q9LJX0|AB19B_ARATH ABC transporter B family member 19 OS=Arabidopsis thaliana OX=3702 GN=ABCB19 PE=1 SV=1 && PF00664:ABC transporter transmembrane region|PF00005:ABC transporter	ERF
AT1G25440	5077	4229	7847	3905	3177	6159	3305	4014	5585	5266	4826	5569	BBX15	1	8933716	8935544	-	1737	protein_coding	B-box type zinc finger protein with CCT domain-containing protein [Source:NCBI gene (formerly Entrezgene);Acc:839130] && sp|Q8RWD0|COL16_ARATH Zinc finger protein CONSTANS-LIKE 16 OS=Arabidopsis thaliana OX=3702 GN=COL16 PE=1 SV=2 && PF06203:CCT motif|PF00643:B-box zinc finger	CO-like
AT1G09620	3911	4366	4542	6002	5192	5112	6901	3918	4638	5131	5050	4045	AT1G09620	1	3112778	3116699	-	3720	protein_coding	ATP binding/leucine-tRNA ligases/aminoacyl-tRNA ligase [Source:NCBI gene (formerly Entrezgene);Acc:837489] && sp|F4I116|SYLC_ARATH Leucine--tRNA ligase, cytoplasmic OS=Arabidopsis thaliana OX=3702 GN=At1g09620 PE=1 SV=1 && PF00133:tRNA synthetases class I (I, L, M and V)|PF08264:Anticodon-binding domain of tRNA	-
AT3G13750	2213	3242	3358	8894	7924	5685	3370	2743	2999	6429	6967	4786	BGAL1	3	4510965	4516478	+	3493	protein_coding	beta galactosidase 1 [Source:NCBI gene (formerly Entrezgene);Acc:820584] && sp|Q9SCW1|BGAL1_ARATH Beta-galactosidase 1 OS=Arabidopsis thaliana OX=3702 GN=BGAL1 PE=2 SV=1 && PF01301:Glycosyl hydrolases family 35|PF02140:Galactose binding lectin domain|PF17834:Beta-sandwich domain in beta galactosidase	C2H2
AT4G17390	3810	3710	3393	5871	6207	5477	3606	3352	4945	7053	5976	5202	AT4G17390	4	9714092	9715648	-	1033	protein_coding	Ribosomal protein L23/L15e family protein [Source:NCBI gene (formerly Entrezgene);Acc:827451] && sp|Q8VYF1|RL152_ARATH 60S ribosomal protein L15-2 OS=Arabidopsis thaliana OX=3702 GN=RPL15B PE=2 SV=1 && PF00827:Ribosomal L15	-
AT3G04840	4208	3718	3527	6197	6128	5339	3164	3318	4372	7552	6079	4970	AT3G04840	3	1329571	1331642	+	1193	protein_coding	Ribosomal protein S3Ae [Source:NCBI gene (formerly Entrezgene);Acc:819644] && sp|Q9CAV0|RS3A1_ARATH 40S ribosomal protein S3a-1 OS=Arabidopsis thaliana OX=3702 GN=RPS3AA PE=1 SV=3 && PF01015:Ribosomal S3Ae family	-
AT2G39310	3423	3921	6676	8365	7707	1458	3559	2294	2175	8219	4375	6385	JAL22	2	16414034	16416845	-	2086	protein_coding	jacalin-related lectin 22 [Source:NCBI gene (formerly Entrezgene);Acc:818516] && sp|O80950|JAL22_ARATH Jacalin-related lectin 22 OS=Arabidopsis thaliana OX=3702 GN=JAL22 PE=1 SV=1 && PF01419:Jacalin-like lectin domain	B3
AT1G15930	3610	4015	3614	5657	5380	6152	6291	3367	4829	5972	5189	4403	AT1G15930	1	5471316	5473048	+	1128	protein_coding	Ribosomal protein L7Ae/L30e/S12e/Gadd45 family protein [Source:NCBI gene (formerly Entrezgene);Acc:838163] && sp|Q9S9P1|RS121_ARATH 40S ribosomal protein S12-1 OS=Arabidopsis thaliana OX=3702 GN=RPS12A PE=2 SV=1 && PF01248:Ribosomal protein L7Ae/L30e/S12e/Gadd45 family	BES1
AT2G47000	17624	11524	9561	1531	1718	4136	4532	1288	1874	1854	1727	1008	ABCB4	2	19309643	19315343	-	5046	protein_coding	ATP binding cassette subfamily B4 [Source:NCBI gene (formerly Entrezgene);Acc:819314] && sp|O80725|AB4B_ARATH ABC transporter B family member 4 OS=Arabidopsis thaliana OX=3702 GN=ABCB4 PE=1 SV=1 && PF00005:ABC transporter|PF00664:ABC transporter transmembrane region	LBD
AT5G16110	2875	5431	4521	4681	4901	5838	9354	3742	5037	3376	4049	4542	AT5G16110	5	5260522	5262840	-	1556	protein_coding	- && - && -	-
AT5G42050	5086	7527	6374	3559	2591	5416	9491	4650	3866	2902	3937	2927	AT5G42050	5	16815310	16817346	+	1784	protein_coding	DCD (Development and Cell Death) domain protein [Source:NCBI gene (formerly Entrezgene);Acc:834210] && sp|Q8RXN8|NRP_ARATH DCD domain-containing protein NRP OS=Arabidopsis thaliana OX=3702 GN=NRP PE=1 SV=1 && PF10539:Development and cell death domain	-
AT1G16180	4731	5562	5827	4437	3911	6164	7407	4411	4026	3919	4163	3767	AT1G16180	1	5540050	5542902	+	1998	protein_coding	Serinc-domain containing serine and sphingolipid biosynthesis protein [Source:NCBI gene (formerly Entrezgene);Acc:838187] && sp|A7S4N4|SERIC_NEMVE Probable serine incorporator OS=Nematostella vectensis OX=45351 GN=serinc PE=3 SV=1 && PF03348:Serine incorporator (Serinc)	NAC
AT4G16260	890	4142	3150	2301	1060	4322	25688	6066	4593	1981	2209	1887	AT4G16260	4	9199972	9201643	-	1445	protein_coding	Glycosyl hydrolase superfamily protein [Source:NCBI gene (formerly Entrezgene);Acc:827320] && sp|Q8VZJ2|BGNEM_ARATH Probable glucan endo-1,3-beta-glucosidase At4g16260 OS=Arabidopsis thaliana OX=3702 GN=At4g16260 PE=1 SV=1 && PF00332:Glycosyl hydrolases family 17	FAR1
AT1G09570	3842	6210	5828	5131	4492	5514	6693	3892	4180	4233	4170	3784	PHYA	1	3095160	3100819	-	5111	protein_coding	phytochrome A [Source:NCBI gene (formerly Entrezgene);Acc:837483] && sp|P14712|PHYA_ARATH Phytochrome A OS=Arabidopsis thaliana OX=3702 GN=PHYA PE=1 SV=2 && PF01590:GAF domain|PF00360:Phytochrome region|PF02518:Histidine kinase-, DNA gyrase B-, and HSP90-like ATPase|PF08446:PAS fold|PF00989:PAS fold	-
AT4G39400	4461	5233	5666	4264	4164	4915	6528	4666	5884	4174	4107	3848	BRI1	4	18324457	18328831	+	4375	protein_coding	Leucine-rich receptor-like protein kinase family protein [Source:NCBI gene (formerly Entrezgene);Acc:830095] && sp|O22476|BRI1_ARATH Protein BRASSINOSTEROID INSENSITIVE 1 OS=Arabidopsis thaliana OX=3702 GN=BRI1 PE=1 SV=1 && PF13855:Leucine rich repeat|PF00069:Protein kinase domain|PF08263:Leucine rich repeat N-terminal domain	STAT
AT1G53240	5030	4373	4006	5942	5915	4380	3023	3429	4111	7023	6116	4502	mMDH1	1	19854615	19857146	-	1721	protein_coding	Lactate/malate dehydrogenase family protein [Source:NCBI gene (formerly Entrezgene);Acc:841757] && sp|Q9ZP06|MDHM1_ARATH Malate dehydrogenase 1, mitochondrial OS=Arabidopsis thaliana OX=3702 GN=At1g53240 PE=1 SV=1 && PF00056:lactate/malate dehydrogenase, NAD binding domain|PF02866:lactate/malate dehydrogenase, alpha/beta C-terminal domain	GRAS
AT3G55610	4207	5847	5709	4832	4796	5494	5671	3562	3469	4584	5097	4510	P5CS2	3	20624020	20629295	-	2784	protein_coding	delta 1-pyrroline-5-carboxylate synthase 2 [Source:NCBI gene (formerly Entrezgene);Acc:824727] && sp|P54888|P5CS2_ARATH Delta-1-pyrroline-5-carboxylate synthase B OS=Arabidopsis thaliana OX=3702 GN=P5CSB PE=2 SV=1 && PF00696:Amino acid kinase family	B3
AT1G44446	4571	5475	6181	5155	5051	4714	2736	3329	4590	5785	5357	4731	CH1	1	16848308	16851271	-	2318	protein_coding	Pheophorbide a oxygenase family protein with Rieske 2Fe-2S domain-containing protein [Source:NCBI gene (formerly Entrezgene);Acc:841029] && sp|Q9MBA1|CAO_ARATH Chlorophyllide a oxygenase, chloroplastic OS=Arabidopsis thaliana OX=3702 GN=CAO PE=1 SV=1 && PF08417:Pheophorbide a oxygenase|PF00355:Rieske [2Fe-2S] domain	NF-YA
AT5G14800	5160	6155	4856	4911	4588	5336	5413	3777	4632	4631	4474	3682	P5CR	5	4785960	4787996	-	1443	protein_coding	pyrroline-5- carboxylate (P5C) reductase [Source:NCBI gene (formerly Entrezgene);Acc:831332] && sp|P54904|P5CR1_ARATH Pyrroline-5-carboxylate reductase OS=Arabidopsis thaliana OX=3702 GN=PROC1 PE=2 SV=1 && PF03807:NADP oxidoreductase coenzyme F420-dependent|PF14748:Pyrroline-5-carboxylate reductase dimerisation	B3
AT1G51980	5241	6388	5363	4565	4187	5432	5105	3892	4047	4775	4711	3836	AT1G51980	1	19323055	19326918	-	2296	protein_coding	Insulinase (Peptidase family M16) protein [Source:NCBI gene (formerly Entrezgene);Acc:841627] && sp|Q9ZU25|MPPA1_ARATH Probable mitochondrial-processing peptidase subunit alpha-1, mitochondrial OS=Arabidopsis thaliana OX=3702 GN=MPPalpha1 PE=1 SV=1 && PF05193:Peptidase M16 inactive domain|PF00675:Insulinase (Peptidase family M16)	-
AT5G57350	5397	5810	5601	4996	4230	5017	6332	3926	3840	4089	4570	3592	HA3	5	23230874	23236682	-	3603	protein_coding	H[+]-ATPase 3 [Source:NCBI gene (formerly Entrezgene);Acc:835841] && sp|P20431|PMA3_ARATH ATPase 3, plasma membrane-type OS=Arabidopsis thaliana OX=3702 GN=AHA3 PE=1 SV=2 && PF00122:E1-E2 ATPase|PF00690:Cation transporter/ATPase, N-terminus|PF00702:haloacid dehalogenase-like hydrolase	GRAS
AT3G53870	4751	4440	4405	5323	4897	5207	4227	3423	4516	6311	5391	4503	AT3G53870	3	19951424	19953018	+	1109	protein_coding	Ribosomal protein S3 family protein [Source:NCBI gene (formerly Entrezgene);Acc:824554] && sp|Q9M339|RS32_ARATH 40S ribosomal protein S3-2 OS=Arabidopsis thaliana OX=3702 GN=RPS3B PE=1 SV=1 && PF00189:Ribosomal protein S3, C-terminal domain|PF07650:KH domain	MYB_related
AT1G67430	4378	4261	4134	5446	5342	4886	4378	3221	4525	6479	5499	4770	AT1G67430	1	25262134	25263857	+	833	protein_coding	Ribosomal protein L22p/L17e family protein [Source:NCBI gene (formerly Entrezgene);Acc:843063] && sp|P51413|RL172_ARATH 60S ribosomal protein L17-2 OS=Arabidopsis thaliana OX=3702 GN=RPL17B PE=2 SV=2 && PF00237:Ribosomal protein L22p/L17e	-
AT1G42550	4528	5679	6077	5088	4860	5172	3607	3740	4631	4503	5365	4063	PMI1	1	15976805	15979952	+	3076	protein_coding	plastid movement impaired1 [Source:NCBI gene (formerly Entrezgene);Acc:840860] && sp|Q9C8E6|PMI1_ARATH Protein PLASTID MOVEMENT IMPAIRED 1 OS=Arabidopsis thaliana OX=3702 GN=PMI1 PE=1 SV=1 && PF10358:N-terminal C2 in EEIG1 and EHBP1 proteins	WRKY
AT1G50010	2230	3039	3080	6067	6365	3949	1825	4292	5704	8384	6460	5884	TUA2	1	18517586	18520000	+	1775	protein_coding	tubulin alpha-2 chain [Source:NCBI gene (formerly Entrezgene);Acc:841425] && sp|B9DGT7|TBA2_ARATH Tubulin alpha-2 chain OS=Arabidopsis thaliana OX=3702 GN=TUBA2 PE=2 SV=2 && PF00091:Tubulin/FtsZ family, GTPase domain|PF03953:Tubulin C-terminal domain	Nin-like
AT1G76010	4218	5004	4855	5176	5509	4945	5114	3251	4386	5258	5140	4159	AT1G76010	1	28528059	28531771	-	1814	protein_coding	Alba DNA/RNA-binding protein [Source:NCBI gene (formerly Entrezgene);Acc:843932] && sp|Q99JH1|RP25L_MOUSE Ribonuclease P protein subunit p25-like protein OS=Mus musculus OX=10090 GN=Rpp25l PE=1 SV=1 && PF01918:Alba	-
AT3G18080	6300	5837	6099	2972	1725	5427	5143	10297	4663	2959	2710	2711	BGLU44	3	6191461	6194452	+	1992	protein_coding	B-S glucosidase 44 [Source:NCBI gene (formerly Entrezgene);Acc:821333] && sp|Q9LV33|BGL44_ARATH Beta-glucosidase 44 OS=Arabidopsis thaliana OX=3702 GN=BGLU44 PE=2 SV=1 && PF00232:Glycosyl hydrolase family 1	B3
AT4G02570	4353	6086	5277	4575	4299	5960	5349	3889	4169	4277	4683	3884	CUL1	4	1128515	1133774	+	2932	protein_coding	cullin 1 [Source:NCBI gene (formerly Entrezgene);Acc:825648] && sp|Q94AH6|CUL1_ARATH Cullin-1 OS=Arabidopsis thaliana OX=3702 GN=CUL1 PE=1 SV=1 && PF00888:Cullin family|PF10557:Cullin protein neddylation domain	TCP
AT5G40850	8249	6770	7422	4695	5610	6304	2156	1538	1830	2759	6313	3081	UPM1	5	16365900	16369316	+	2723	protein_coding	urophorphyrin methylase 1 [Source:NCBI gene (formerly Entrezgene);Acc:834085] && sp|Q42606|UPM1_ARATH S-adenosyl-L-methionine-dependent uroporphyrinogen III methyltransferase, chloroplastic OS=Arabidopsis thaliana OX=3702 GN=UPM1 PE=1 SV=1 && PF00590:Tetrapyrrole (Corrin/Porphyrin) Methylases	MIKC_MADS
AT3G19170	6091	7209	5708	5032	4978	4796	3117	3112	3406	4780	5136	3350	PREP1	3	6625377	6632164	-	3772	protein_coding	presequence protease 1 [Source:NCBI gene (formerly Entrezgene);Acc:821451] && sp|Q9LJL3|PREP1_ARATH Presequence protease 1, chloroplastic/mitochondrial OS=Arabidopsis thaliana OX=3702 GN=PREP1 PE=1 SV=2 && PF05193:Peptidase M16 inactive domain|PF00675:Insulinase (Peptidase family M16)|PF08367:Peptidase M16C associated	-
AT1G58030	3164	7430	5570	4211	3784	6125	7887	3644	4664	2926	3756	3406	CAT2	1	21464001	21468505	-	2456	protein_coding	cationic amino acid transporter 2 [Source:NCBI gene (formerly Entrezgene);Acc:842170] && sp|Q9ASS7|CAAT2_ARATH Cationic amino acid transporter 2, vacuolar OS=Arabidopsis thaliana OX=3702 GN=CAT2 PE=1 SV=1 && PF13906:C-terminus of AA_permease|PF13520:Amino acid permease	FAR1
AT3G48690	5362	7129	6445	4014	2973	5650	6971	4100	3866	2957	3852	3048	CXE12	3	18037046	18038234	-	1189	protein_coding	alpha/beta-Hydrolases superfamily protein [Source:NCBI gene (formerly Entrezgene);Acc:824030] && sp|Q9SMN0|CXE12_ARATH Probable carboxylesterase 12 OS=Arabidopsis thaliana OX=3702 GN=CXE12 PE=1 SV=1 && PF07859:alpha/beta hydrolase fold	NAC
AT3G51550	3733	5408	4580	4669	4294	4799	6259	4311	4492	4608	5047	4089	FER	3	19117584	19120949	-	3191	protein_coding	Malectin/receptor-like protein kinase family protein [Source:NCBI gene (formerly Entrezgene);Acc:824318] && sp|Q9SCZ4|FERON_ARATH Receptor-like protein kinase FERONIA OS=Arabidopsis thaliana OX=3702 GN=FER PE=1 SV=1 && PF12819:Malectin-like domain|PF07714:Protein tyrosine kinase	Dof
AT2G23350	3711	4086	3490	6359	5935	4891	3489	3239	4354	6235	5811	4686	PAB4	2	9942915	9946347	+	2589	protein_coding	poly(A) binding protein 4 [Source:NCBI gene (formerly Entrezgene);Acc:816867] && sp|O22173|PABP4_ARATH Polyadenylate-binding protein 4 OS=Arabidopsis thaliana OX=3702 GN=PAB4 PE=1 SV=1 && PF00658:Poly-adenylate binding protein, unique domain|PF00076:RNA recognition motif. (a.k.a. RRM, RBD, or RNP domain)	NF-YA
AT4G01610	4571	5259	5126	3329	2669	4510	10894	5742	4514	3482	3045	3134	AT4G01610	4	694582	697206	+	1629	protein_coding	Cysteine proteinases superfamily protein [Source:NCBI gene (formerly Entrezgene);Acc:826792] && sp|Q94K85|CATB3_ARATH Cathepsin B-like protease 3 OS=Arabidopsis thaliana OX=3702 GN=CATHB3 PE=1 SV=1 && PF08127:Peptidase family C1 propeptide|PF00112:Papain family cysteine protease	BBR-BPC
AT1G07320	3721	3873	4222	5857	6845	4837	2974	2723	4012	6601	6048	4523	RPL4	1	2248967	2250529	+	1563	protein_coding	ribosomal protein L4 [Source:NCBI gene (formerly Entrezgene);Acc:837243] && sp|O50061|RK4_ARATH 50S ribosomal protein L4, chloroplastic OS=Arabidopsis thaliana OX=3702 GN=RPL4 PE=2 SV=2 && PF00573:Ribosomal protein L4/L1 family	TALE
AT5G52470	4326	4909	4420	5064	4464	5666	5402	3433	4535	5208	4472	4283	FIB1	5	21294147	21296819	+	1380	protein_coding	fibrillarin 1 [Source:NCBI gene (formerly Entrezgene);Acc:835323] && sp|Q9FEF8|FBRL1_ARATH rRNA 2'-O-methyltransferase fibrillarin 1 OS=Arabidopsis thaliana OX=3702 GN=FIB1 PE=1 SV=1 && PF01269:Fibrillarin	SRS
AT4G25080	3671	4016	3940	6044	7491	5048	1912	2609	3646	6557	6415	4817	CHLM	4	12876822	12878703	+	1707	protein_coding	magnesium-protoporphyrin IX methyltransferase [Source:NCBI gene (formerly Entrezgene);Acc:828611] && sp|Q9SW18|CHLM_ARATH Magnesium protoporphyrin IX methyltransferase, chloroplastic OS=Arabidopsis thaliana OX=3702 GN=CHLM PE=1 SV=1 && PF07109:Magnesium-protoporphyrin IX methyltransferase C-terminus	Trihelix
AT3G59970	3762	3653	3635	5931	5484	4943	3365	3803	4002	6686	6325	4476	MTHFR1	3	22151164	22154483	+	2173	protein_coding	methylenetetrahydrofolate reductase 1 [Source:NCBI gene (formerly Entrezgene);Acc:825167] && sp|Q9SE60|MTHR1_ARATH Methylenetetrahydrofolate reductase 1 OS=Arabidopsis thaliana OX=3702 GN=MTHFR1 PE=1 SV=1 && PF02219:Methylenetetrahydrofolate reductase	HD-ZIP
AT2G41220	4694	5023	6127	4528	3787	3945	6301	4944	4279	4639	4157	3507	GLU2	2	17177539	17188836	+	5733	protein_coding	glutamate synthase 2 [Source:NCBI gene (formerly Entrezgene);Acc:818721] && sp|Q9T0P4|GLTB2_ARATH Ferredoxin-dependent glutamate synthase 2, chloroplastic OS=Arabidopsis thaliana OX=3702 GN=GLU2 PE=1 SV=2 && PF01493:GXGXG motif|PF04898:Glutamate synthase central domain|PF01645:Conserved region in glutamate synthase|PF00310:Glutamine amidotransferases class-II	C3H
AT1G75500	4005	2867	4575	5570	5387	2932	3579	4288	5524	6342	5470	5349	WAT1	1	28337726	28340275	-	1910	protein_coding	Walls Are Thin 1 [Source:NCBI gene (formerly Entrezgene);Acc:843886] && sp|Q94AP3|WAT1_ARATH Protein WALLS ARE THIN 1 OS=Arabidopsis thaliana OX=3702 GN=WAT1 PE=1 SV=1 && PF00892:EamA-like transporter family	MYB_related
AT2G21870	4220	4016	4561	4977	4639	5070	4160	4136	4411	5603	5337	4533	MGP1	2	9320190	9322867	-	1242	protein_coding	MALE GAMETOPHYTE DEFECTIVE 1 [Source:NCBI gene (formerly Entrezgene);Acc:816723] && sp|Q9SJ12|ATP7_ARATH Probable ATP synthase 24 kDa subunit, mitochondrial OS=Arabidopsis thaliana OX=3702 GN=At2g21870 PE=1 SV=1 && PF15704:Mitochondrial ATP synthase subunit	C3H
AT1G26850	3912	4345	4326	5161	4892	4415	4493	4018	4470	5646	5245	4585	AT1G26850	1	9300806	9304328	-	2682	protein_coding	S-adenosyl-L-methionine-dependent methyltransferases superfamily protein [Source:NCBI gene (formerly Entrezgene);Acc:839229] && sp|B9DFI7|PMT2_ARATH Probable methyltransferase PMT2 OS=Arabidopsis thaliana OX=3702 GN=At1g26850 PE=2 SV=2 && PF03141:Putative S-adenosyl-L-methionine-dependent methyltransferase	HB-other
AT2G42490	5806	6700	6442	3966	3395	4014	3819	5181	4673	3811	4185	3511	AT2G42490	2	17691407	17696023	-	3021	protein_coding	Copper amine oxidase family protein [Source:NCBI gene (formerly Entrezgene);Acc:818849] && sp|Q07121|AMO1_ARTS1 Primary amine oxidase OS=Arthrobacter sp. (strain P1) OX=47915 GN=maoI PE=1 SV=1 && PF02728:Copper amine oxidase, N3 domain|PF01179:Copper amine oxidase, enzyme domain	-
AT5G62690	3606	3664	3750	5452	5574	4548	3832	4059	4756	6318	5240	4655	TUB2	5	25181296	25183811	+	1927	protein_coding	tubulin beta chain 2 [Source:NCBI gene (formerly Entrezgene);Acc:836390] && sp|Q56YW9|TBB2_ARATH Tubulin beta-2 chain OS=Arabidopsis thaliana OX=3702 GN=TUBB2 PE=2 SV=2 && PF00091:Tubulin/FtsZ family, GTPase domain|PF03953:Tubulin C-terminal domain	Nin-like
AT1G67870	3912	3378	4414	6214	4813	4433	1671	4238	4998	5240	6340	5742	AT1G67870	1	25449222	25451051	-	1319	protein_coding	glycine-rich protein [Source:NCBI gene (formerly Entrezgene);Acc:843115] && - && -	-
AT5G35210	4099	6039	6497	4070	4260	5456	3888	4453	4717	3947	4342	3624	PTM	5	13474196	13482591	-	6197	protein_coding	PHD type transcription factor with transmembrane domain protein (PTM) [Source:NCBI gene (formerly Entrezgene);Acc:833475] && sp|F4JYC8|PTM_ARATH DDT domain-containing protein PTM OS=Arabidopsis thaliana OX=3702 GN=PTM PE=1 SV=1 && -	MYB_related
AT2G24790	4176	4926	5915	4318	4487	5019	3849	3724	5102	4278	4489	5083	COL3	2	10566836	10568145	+	1293	protein_coding	CONSTANS-like 3 [Source:NCBI gene (formerly Entrezgene);Acc:817016] && sp|Q9SK53|COL3_ARATH Zinc finger protein CONSTANS-LIKE 3 OS=Arabidopsis thaliana OX=3702 GN=COL3 PE=1 SV=1 && PF06203:CCT motif|PF00643:B-box zinc finger	CO-like
AT2G17930	4133	4723	5164	4585	3875	4272	8526	4939	4541	3739	3847	3011	AT2G17930	2	7784288	7802604	-	12118	protein_coding	Phosphatidylinositol 3- and 4-kinase family protein with FAT domain-containing protein [Source:NCBI gene (formerly Entrezgene);Acc:816303] && sp|Q9Y4A5|TRRAP_HUMAN Transformation/transcription domain-associated protein OS=Homo sapiens OX=9606 GN=TRRAP PE=1 SV=3 && PF00454:Phosphatidylinositol 3- and 4-kinase|PF02259:FAT domain|PF02260:FATC domain	-
AT5G15230	1412	3064	1831	6383	5834	6218	3430	2920	4091	7217	6345	6607	GASA4	5	4944816	4946299	+	996	protein_coding	GAST1 protein homolog 4 [Source:NCBI gene (formerly Entrezgene);Acc:831375] && sp|P46690|GASA4_ARATH Gibberellin-regulated protein 4 OS=Arabidopsis thaliana OX=3702 GN=GASA4 PE=1 SV=2 && PF02704:Gibberellin regulated protein	ZF-HD
AT5G47690	4882	5318	5391	4729	4272	4446	5763	4427	4207	4348	4237	3310	AT5G47690	5	19317668	19327431	+	5634	protein_coding	binding protein [Source:NCBI gene (formerly Entrezgene);Acc:834820] && sp|Q04264|PDS5_YEAST Sister chromatid cohesion protein PDS5 OS=Saccharomyces cerevisiae (strain ATCC 204508 / S288c) OX=559292 GN=PDS5 PE=1 SV=1 && -	CO-like
AT1G56220	4040	4829	5362	4929	3387	4897	5988	5187	5583	3442	3379	4296	AT1G56220	1	21042951	21044998	+	1873	protein_coding	Dormancy/auxin associated family protein [Source:NCBI gene (formerly Entrezgene);Acc:842075] && sp|Q8LD26|DRMH3_ARATH Dormancy-associated protein homolog 3 OS=Arabidopsis thaliana OX=3702 GN=At1g56220 PE=1 SV=1 && PF05564:Dormancy/auxin associated protein	-
AT5G06530	5053	4714	9667	3785	2652	3375	2413	8100	7712	2892	2476	2452	ABCG22	5	1989650	1994961	-	3324	protein_coding	ABC-2 type transporter family protein [Source:NCBI gene (formerly Entrezgene);Acc:830541] && sp|Q93YS4|AB22G_ARATH ABC transporter G family member 22 OS=Arabidopsis thaliana OX=3702 GN=ABCG22 PE=1 SV=1 && PF01061:ABC-2 type transporter|PF00005:ABC transporter	MYB_related
AT4G09320	4762	4545	4753	4833	4455	4858	3545	3727	4425	5771	5092	4403	NDPK1	4	5923484	5924366	+	450	protein_coding	nucleoside diphosphate kinase [Source:NCBI gene (formerly Entrezgene);Acc:826515] && sp|P39207|NDK1_ARATH Nucleoside diphosphate kinase 1 OS=Arabidopsis thaliana OX=3702 GN=NDK1 PE=1 SV=1 && PF00334:Nucleoside diphosphate kinase	GRAS
AT2G36850	4269	6164	5979	4380	3759	4742	4835	4816	4507	3835	4535	3345	GSL8	2	15454671	15469964	-	6277	protein_coding	glucan synthase-like 8 [Source:NCBI gene (formerly Entrezgene);Acc:818258] && sp|Q9SJM0|CALSA_ARATH Callose synthase 10 OS=Arabidopsis thaliana OX=3702 GN=CALS10 PE=2 SV=5 && PF14288:1,3-beta-glucan synthase subunit FKS1, domain-1|PF02364:1,3-beta-glucan synthase component	E2F/DP
AT3G55770	2734	5122	4740	4130	4062	5174	7303	4404	5327	3649	4102	4415	WLIM2b	3	20703171	20705341	+	1671	protein_coding	GATA type zinc finger transcription factor family protein [Source:NCBI gene (formerly Entrezgene);Acc:824743] && sp|Q9M047|WLI2B_ARATH LIM domain-containing protein WLIM2b OS=Arabidopsis thaliana OX=3702 GN=WLIM2B PE=1 SV=1 && PF00412:LIM domain	MYB_related
AT3G04730	5526	5996	5409	5049	4468	4789	2468	3065	3680	4627	5182	4873	IAA16	3	1288155	1290891	-	2025	protein_coding	indoleacetic acid-induced protein 16 [Source:NCBI gene (formerly Entrezgene);Acc:819633] && sp|O24407|IAA16_ARATH Auxin-responsive protein IAA16 OS=Arabidopsis thaliana OX=3702 GN=IAA16 PE=1 SV=1 && PF02309:AUX/IAA family	ARF
AT4G29010	5686	6125	6326	3967	3088	4556	6259	4704	3707	3824	3609	3281	AIM1	4	14297044	14302287	-	2705	protein_coding	Enoyl-CoA hydratase/isomerase family [Source:NCBI gene (formerly Entrezgene);Acc:829022] && sp|Q9ZPI6|AIM1_ARATH Peroxisomal fatty acid beta-oxidation multifunctional protein AIM1 OS=Arabidopsis thaliana OX=3702 GN=AIM1 PE=1 SV=1 && PF00725:3-hydroxyacyl-CoA dehydrogenase, C-terminal domain|PF00378:Enoyl-CoA hydratase/isomerase|PF02737:3-hydroxyacyl-CoA dehydrogenase, NAD binding domain	MYB_related
AT3G60240	4721	4519	5115	4456	3953	4299	7347	4456	4079	4436	4374	3355	EIF4G	3	22261648	22268496	+	5579	protein_coding	eukaryotic translation initiation factor 4G [Source:NCBI gene (formerly Entrezgene);Acc:825194] && sp|Q76E23|IF4G_ARATH Eukaryotic translation initiation factor 4G OS=Arabidopsis thaliana OX=3702 GN=EIF4G PE=1 SV=2 && PF02854:MIF4G domain|PF02847:MA3 domain	C3H
AT3G52300	4195	4636	5228	4490	4307	4959	5666	3463	4353	5083	4763	3948	ATPQ	3	19396424	19398444	+	1101	protein_coding	ATP synthase D chain [Source:NCBI gene (formerly Entrezgene);Acc:824395] && sp|Q9FT52|ATP5H_ARATH ATP synthase subunit d, mitochondrial OS=Arabidopsis thaliana OX=3702 GN=At3g52300 PE=1 SV=3 && PF05873:ATP synthase D chain, mitochondrial (ATP5H)	LBD
AT3G02360	4454	6347	5504	3740	3184	6209	8008	3627	3888	3498	3628	3003	AT3G02360	3	481776	484152	+	2186	protein_coding	6-phosphogluconate dehydrogenase family protein [Source:NCBI gene (formerly Entrezgene);Acc:821163] && sp|Q9FWA3|6PGD2_ARATH 6-phosphogluconate dehydrogenase, decarboxylating 2 OS=Arabidopsis thaliana OX=3702 GN=PGD2 PE=1 SV=1 && PF00393:6-phosphogluconate dehydrogenase, C-terminal domain|PF03446:NAD binding domain of 6-phosphogluconate dehydrogenase	-
AT3G16470	3313	3278	4541	4086	2702	2528	13619	6435	5029	4483	2520	2512	JR1	3	5595282	5599224	-	2653	protein_coding	Mannose-binding lectin superfamily protein [Source:NCBI gene (formerly Entrezgene);Acc:820895] && sp|O04309|JAL35_ARATH Jacalin-related lectin 35 OS=Arabidopsis thaliana OX=3702 GN=JAL35 PE=1 SV=1 && PF01419:Jacalin-like lectin domain	B3
AT2G28840	2987	4904	4685	3848	3406	5053	8799	4819	6456	2841	3616	3592	XBAT31	2	12378272	12380809	+	2064	protein_coding	- && sp|Q94B55|XB31_ARATH Putative E3 ubiquitin-protein ligase XBAT31 OS=Arabidopsis thaliana OX=3702 GN=XBAT31 PE=2 SV=1 && PF12796:Ankyrin repeats (3 copies)	-
AT5G41520	4047	4238	3971	5006	4910	4645	4463	3373	4519	5941	5240	4635	RPS10B	5	16609021	16610692	-	1008	protein_coding	RNA binding Plectin/S10 domain-containing protein [Source:NCBI gene (formerly Entrezgene);Acc:834154] && sp|Q9FFS8|RS102_ARATH 40S ribosomal protein S10-2 OS=Arabidopsis thaliana OX=3702 GN=RPS10B PE=2 SV=1 && PF03501:Plectin/S10 domain	MYB
AT5G03280	4844	5826	5766	4364	4252	3909	6112	4304	4539	3881	3850	3328	EIN2	5	787428	793404	+	4851	protein_coding	NRAMP metal ion transporter family protein [Source:NCBI gene (formerly Entrezgene);Acc:831889] && sp|Q9S814|EIN2_ARATH Ethylene-insensitive protein 2 OS=Arabidopsis thaliana OX=3702 GN=EIN2 PE=1 SV=1 && PF01566:Natural resistance-associated macrophage protein	-
AT3G52140	4879	5115	4945	5394	4802	4603	5340	3162	3653	4467	4837	3769	NOXY38	3	19332828	19341739	+	4905	protein_coding	tetratricopeptide repeat (TPR)-containing protein [Source:NCBI gene (formerly Entrezgene);Acc:824378] && sp|F4J5S1|CLU_ARATH Clustered mitochondria protein OS=Arabidopsis thaliana OX=3702 GN=FMT PE=2 SV=1 && PF13424:Tetratricopeptide repeat|PF15044:Mitochondrial function, CLU-N-term|PF13236:Clustered mitochondria|PF12807:Translation initiation factor eIF3 subunit 135	MYB_related
AT5G24690	4575	5576	4991	4256	4106	4949	7151	4142	4150	3924	3804	3179	AT5G24690	5	8455457	8458756	-	2135	protein_coding	plant/protein, putative (DUF3411) [Source:NCBI gene (formerly Entrezgene);Acc:832541] && - && PF11891:Protein RETICULATA-related	-
AT2G46020	3857	4111	4691	4788	4237	4662	7420	4549	4578	4070	4285	3495	BRM	2	18922533	18932055	+	7578	protein_coding	transcription regulatory protein SNF2 [Source:NCBI gene (formerly Entrezgene);Acc:819210] && sp|Q6EVK6|BRM_ARATH ATP-dependent helicase BRM OS=Arabidopsis thaliana OX=3702 GN=BRM PE=1 SV=1 && PF00271:Helicase conserved C-terminal domain|PF00176:SNF2 family N-terminal domain	GeBP
AT1G19000	4142	4169	4670	4467	4081	3798	5455	4894	5120	4905	4425	4597	AT1G19000	1	6560491	6562791	-	1809	protein_coding	Homeodomain-like superfamily protein [Source:NCBI gene (formerly Entrezgene);Acc:838481] && sp|Q2V9B0|MY1R1_SOLTU Transcription factor MYB1R1 OS=Solanum tuberosum OX=4113 PE=2 SV=1 && PF00249:Myb-like DNA-binding domain	MYB_related
AT5G65670	3909	3376	4818	4927	4275	3359	4404	4585	5114	5492	5317	5014	IAA9	5	26253408	26256544	+	2139	protein_coding	indole-3-acetic acid inducible 9 [Source:NCBI gene (formerly Entrezgene);Acc:836693] && sp|Q38827|IAA9_ARATH Auxin-responsive protein IAA9 OS=Arabidopsis thaliana OX=3702 GN=IAA9 PE=1 SV=1 && PF02309:AUX/IAA family	ARF
AT3G49220	3360	4387	4536	4041	4699	4559	3814	4273	4754	5405	5092	5649	AT3G49220	3	18249663	18253911	+	3980	protein_coding	Plant invertase/pectin methylesterase inhibitor superfamily [Source:NCBI gene (formerly Entrezgene);Acc:824083] && sp|Q9M3B0|PME34_ARATH Probable pectinesterase/pectinesterase inhibitor 34 OS=Arabidopsis thaliana OX=3702 GN=PME34 PE=2 SV=1 && PF01095:Pectinesterase	NAC
AT5G21105	3104	5304	5297	2786	2538	2236	14404	5581	4655	2824	2831	2958	AT5G21105	5	7172604	7177985	+	2870	protein_coding	Plant L-ascorbate oxidase [Source:NCBI gene (formerly Entrezgene);Acc:832235] && sp|M4DUF2|ASO_BRARP L-ascorbate oxidase OS=Brassica rapa subsp. pekinensis OX=51351 GN=AO PE=2 SV=1 && PF07732:Multicopper oxidase|PF07731:Multicopper oxidase|PF00394:Multicopper oxidase	Dof
AT4G15000	3339	3494	3395	5387	5656	4810	4253	3014	4176	6690	5548	4739	AT4G15000	4	8571816	8572681	+	866	protein_coding	Ribosomal L27e protein family [Source:NCBI gene (formerly Entrezgene);Acc:827159] && sp|P51419|RL273_ARATH 60S ribosomal protein L27-3 OS=Arabidopsis thaliana OX=3702 GN=RPL27C PE=2 SV=2 && PF01777:Ribosomal L27e protein family	GRAS
novel.44	4041	6766	6965	3689	3250	5418	2103	4824	5760	3612	3852	4164	-	2	4005904	4008537	+	1539	-	- && - && -	GRAS
AT1G64790	4549	4563	4318	5200	4459	4595	6065	3669	4015	4856	4808	3319	ILA	1	24064822	24083428	-	8762	protein_coding	ILITYHIA [Source:NCBI gene (formerly Entrezgene);Acc:842787] && sp|F4I893|ILA_ARATH Protein ILITYHIA OS=Arabidopsis thaliana OX=3702 GN=ILA PE=1 SV=1 && -	M-type_MADS
AT3G62030	5033	3342	3571	6237	7185	4822	1584	1911	2277	7620	7054	3683	ROC4	3	22973004	22975378	+	1276	protein_coding	rotamase CYP 4 [Source:NCBI gene (formerly Entrezgene);Acc:825376] && sp|P34791|CP20C_ARATH Peptidyl-prolyl cis-trans isomerase CYP20-3, chloroplastic OS=Arabidopsis thaliana OX=3702 GN=CYP20-3 PE=1 SV=1 && PF00160:Cyclophilin type peptidyl-prolyl cis-trans isomerase/CLD	C3H
AT4G26630	5340	5018	6208	3990	3612	3955	6334	4418	4120	4300	3748	3154	AT4G26630	4	13430405	13435770	-	2983	protein_coding	DEK domain-containing chromatin associated protein [Source:NCBI gene (formerly Entrezgene);Acc:828770] && - && -	ERF
AT5G20960	3396	5363	3522	3339	3034	9818	10947	2147	2733	3444	3318	3091	AO1	5	7116455	7122774	+	4871	protein_coding	aldehyde oxidase 1 [Source:NCBI gene (formerly Entrezgene);Acc:832221] && sp|Q7G193|ALDO1_ARATH Indole-3-acetaldehyde oxidase OS=Arabidopsis thaliana OX=3702 GN=AAO1 PE=1 SV=2 && PF01799:[2Fe-2S] binding domain|PF01315:Aldehyde oxidase and xanthine dehydrogenase, a/b hammerhead domain|PF02738:Molybdopterin-binding domain of aldehyde dehydrogenase|PF03450:CO dehydrogenase flavoprotein C-terminal d…	-
AT3G56240	2694	2810	4200	5301	4327	4857	4444	4528	5183	5345	5520	4903	CCH	3	20863139	20864727	-	1315	protein_coding	copper chaperone [Source:NCBI gene (formerly Entrezgene);Acc:824790] && sp|O82089|CCH_ARATH Copper transport protein CCH OS=Arabidopsis thaliana OX=3702 GN=CCH PE=1 SV=1 && PF00403:Heavy-metal-associated domain	MIKC_MADS
AT5G47030	4315	4590	5037	4600	4419	4269	6115	3240	3804	5130	4704	3806	AT5G47030	5	19090150	19092416	+	1228	protein_coding	ATPase, F1 complex, delta/epsilon subunit [Source:NCBI gene (formerly Entrezgene);Acc:834749] && sp|Q96252|ATP4_ARATH ATP synthase subunit delta', mitochondrial OS=Arabidopsis thaliana OX=3702 GN=At5g47030 PE=1 SV=1 && PF02823:ATP synthase, Delta/Epsilon chain, beta-sandwich domain	-
AT4G37910	8873	7134	5032	3826	3678	4300	4335	2655	3130	4033	3975	2988	mtHsc70-1	4	17824777	17828192	-	2733	protein_coding	mitochondrial heat shock protein 70-1 [Source:NCBI gene (formerly Entrezgene);Acc:829947] && sp|Q8GUM2|HSP7I_ARATH Heat shock 70 kDa protein 9, mitochondrial OS=Arabidopsis thaliana OX=3702 GN=HSP70-9 PE=1 SV=1 && PF00012:Hsp70 protein	TCP
AT5G44790	3164	4429	4175	4825	4249	5209	7848	3654	3983	4124	4483	3741	RAN1	5	18075562	18080160	-	3633	protein_coding	copper-exporting ATPase / responsive-to-antagonist 1 / copper-transporting ATPase (RAN1) [Source:NCBI gene (formerly Entrezgene);Acc:834509] && sp|Q9S7J8|HMA7_ARATH Copper-transporting ATPase RAN1 OS=Arabidopsis thaliana OX=3702 GN=RAN1 PE=1 SV=1 && PF00702:haloacid dehalogenase-like hydrolase|PF00403:Heavy-metal-associated domain|PF00122:E1-E2 ATPase	GRAS
AT3G52590	3945	4267	3957	4852	4583	5202	5860	3110	3969	5343	4648	4064	UBQ1	3	19505379	19506932	+	927	protein_coding	ubiquitin extension protein 1 [Source:NCBI gene (formerly Entrezgene);Acc:824425] && sp|B9DHA6|RL40A_ARATH Ubiquitin-60S ribosomal protein L40-1 OS=Arabidopsis thaliana OX=3702 GN=RPL40A PE=2 SV=1 && PF01020:Ribosomal L40e family|PF00240:Ubiquitin family	YABBY
AT1G80300	5297	7016	6590	2653	2395	4710	8106	5225	4132	2514	2942	2196	NTT1	1	30191538	30194605	+	2616	protein_coding	nucleotide transporter 1 [Source:NCBI gene (formerly Entrezgene);Acc:844370] && sp|Q39002|TLC1_ARATH ADP,ATP carrier protein 1, chloroplastic OS=Arabidopsis thaliana OX=3702 GN=AATP1 PE=1 SV=2 && PF03219:TLC ATP/ADP transporter	bZIP
AT2G38800	3350	4440	5196	4259	3710	4647	7722	4475	3991	4032	4041	3818	AT2G38800	2	16216752	16219159	+	2325	protein_coding	- && sp|A0A1P8BH59|PICBP_ARATH Calmodulin binding protein PICBP OS=Arabidopsis thaliana OX=3702 GN=PICBP PE=2 SV=1 && PF07839:Plant calmodulin-binding domain	M-type_MADS
AT2G02160	3978	5476	4723	4634	3918	4959	8694	3321	3776	3279	3581	3238	AT2G02160	2	553086	556131	-	2563	protein_coding	CCCH-type zinc finger family protein [Source:NCBI gene (formerly Entrezgene);Acc:814747] && sp|Q9ZUM0|C3H17_ARATH Zinc finger CCCH domain-containing protein 17 OS=Arabidopsis thaliana OX=3702 GN=At2g02160 PE=1 SV=1 && PF15663:Zinc-finger containing family	C3H
AT5G42020	4084	4294	3663	4551	4442	4161	5142	3329	4234	6216	5258	4178	BIP2	5	16807342	16810693	-	2726	protein_coding	Heat shock protein 70 (Hsp 70) family protein [Source:NCBI gene (formerly Entrezgene);Acc:834207] && sp|Q39043|BIP2_ARATH Heat shock 70 kDa protein BIP2 OS=Arabidopsis thaliana OX=3702 GN=BIP2 PE=1 SV=2 && PF00012:Hsp70 protein	TCP
AT4G31700	3866	3628	3354	5561	5336	4709	3156	2673	3924	6870	5890	4552	RPS6	4	15345979	15347804	-	1180	protein_coding	ribosomal protein S6 [Source:NCBI gene (formerly Entrezgene);Acc:829298] && sp|O48549|RS61_ARATH 40S ribosomal protein S6-1 OS=Arabidopsis thaliana OX=3702 GN=RPS6A PE=1 SV=2 && PF01092:Ribosomal protein S6e	B3
AT5G66040	5286	5707	6525	4726	3152	2697	2507	5582	5280	3098	4372	4577	STR16	5	26410344	26411355	+	855	protein_coding	sulfurtransferase protein 16 [Source:NCBI gene (formerly Entrezgene);Acc:836734] && sp|Q39129|STR16_ARATH Thiosulfate sulfurtransferase 16, chloroplastic OS=Arabidopsis thaliana OX=3702 GN=STR16 PE=1 SV=2 && PF00581:Rhodanese-like domain	-
AT3G11630	5150	3893	4311	5903	6395	4291	1618	2281	2520	6846	6397	3814	AT3G11630	3	3672036	3674159	+	1176	protein_coding	Thioredoxin superfamily protein [Source:NCBI gene (formerly Entrezgene);Acc:820335] && sp|Q96291|BAS1A_ARATH 2-Cys peroxiredoxin BAS1, chloroplastic OS=Arabidopsis thaliana OX=3702 GN=BAS1 PE=1 SV=2 && PF10417:C-terminal domain of 1-Cys peroxiredoxin|PF00578:AhpC/TSA family	-
AT1G65440	4267	5367	5535	4278	3816	4941	6171	3957	3896	3786	3903	3141	GTB1	1	24306545	24314639	-	5618	protein_coding	global transcription factor group B1 [Source:NCBI gene (formerly Entrezgene);Acc:842855] && sp|A8MS85|SPT61_ARATH Transcription elongation factor SPT6 homolog OS=Arabidopsis thaliana OX=3702 GN=SPT6 PE=1 SV=1 && PF17674:HHH domain|PF14633:SH2 domain|PF14632:Acidic N-terminal SPT6|PF14639:Holliday-junction resolvase-like of SPT6|PF14635:Helix-hairpin-helix motif	-
AT5G49910	4962	4668	4565	4743	4392	5037	3388	2864	3464	5605	5328	4038	cpHsc70-2	5	20303334	20306469	+	2467	protein_coding	chloroplast heat shock protein 70-2 [Source:NCBI gene (formerly Entrezgene);Acc:835054] && sp|Q9LTX9|HSP7G_ARATH Heat shock 70 kDa protein 7, chloroplastic OS=Arabidopsis thaliana OX=3702 GN=HSP70-7 PE=2 SV=1 && PF00012:Hsp70 protein	TCP
AT2G20570	4729	3958	6967	3053	1954	4430	2322	5838	6881	4322	4173	4271	GPRI1	2	8855302	8857758	+	1731	protein_coding	GBF's pro-rich region-interacting factor 1 [Source:NCBI gene (formerly Entrezgene);Acc:816579] && sp|Q9SIV3|GLK1_ARATH Transcription activator GLK1 OS=Arabidopsis thaliana OX=3702 GN=GLK1 PE=1 SV=2 && PF00249:Myb-like DNA-binding domain	G2-like
AT2G34660	8172	6091	6202	3679	3275	3556	4439	4314	3671	3292	3774	2381	ABCC2	2	14602470	14612565	+	6023	protein_coding	multidrug resistance-associated protein 2 [Source:NCBI gene (formerly Entrezgene);Acc:818031] && sp|Q42093|AB2C_ARATH ABC transporter C family member 2 OS=Arabidopsis thaliana OX=3702 GN=ABCC2 PE=1 SV=2 && PF00664:ABC transporter transmembrane region|PF00005:ABC transporter	LBD
AT3G07160	4439	5592	5545	4407	3881	4420	4543	4441	3988	4107	4213	3260	GSL10	3	2264862	2279916	-	6204	protein_coding	glucan synthase-like 10 [Source:NCBI gene (formerly Entrezgene);Acc:819903] && sp|Q9SFU6|CALS9_ARATH Callose synthase 9 OS=Arabidopsis thaliana OX=3702 GN=CALS9 PE=2 SV=2 && PF14288:1,3-beta-glucan synthase subunit FKS1, domain-1|PF02364:1,3-beta-glucan synthase component	M-type_MADS
AT5G44020	1679	2623	2263	5952	6948	4194	1847	1843	2926	7892	8161	6443	AT5G44020	5	17712203	17714406	+	1409	protein_coding	HAD superfamily, subfamily IIIB acid phosphatase [Source:NCBI gene (formerly Entrezgene);Acc:834425] && sp|P27061|PPA1_SOLLC Acid phosphatase 1 OS=Solanum lycopersicum OX=4081 GN=APS1 PE=2 SV=1 && PF03767:HAD superfamily, subfamily IIIB (Acid phosphatase)	MYB
AT1G65980	4360	5686	5654	3740	3229	5584	5179	3963	4192	3922	4012	3176	TPX1	1	24559253	24560980	-	1325	protein_coding	thioredoxin-dependent peroxidase 1 [Source:NCBI gene (formerly Entrezgene);Acc:842910] && sp|Q9XEX2|PRX2B_ARATH Peroxiredoxin-2B OS=Arabidopsis thaliana OX=3702 GN=PRXIIB PE=1 SV=1 && -	ZF-HD
AT3G43300	3748	4653	4527	4504	4191	4745	6352	3828	4366	4152	4341	3216	ATMIN7	3	15233845	15245281	-	5945	protein_coding	HOPM interactor 7 [Source:NCBI gene (formerly Entrezgene);Acc:823405] && sp|F4IXW2|BIG5_ARATH Brefeldin A-inhibited guanine nucleotide-exchange protein 5 OS=Arabidopsis thaliana OX=3702 GN=BIG5 PE=1 SV=2 && PF12783:Guanine nucleotide exchange factor in Golgi transport N-terminal|PF01369:Sec7 domain|PF09324:Domain of unknown function (DUF1981)|PF16213:Dimerisation and cyclophilin-binding domain of…	-
AT2G30110	4326	4708	4725	4687	3832	4790	4458	4034	4430	4487	4515	3627	UBA1	2	12852329	12857727	-	3779	protein_coding	ubiquitin-activating enzyme 1 [Source:NCBI gene (formerly Entrezgene);Acc:817562] && sp|P93028|UBE11_ARATH Ubiquitin-activating enzyme E1 1 OS=Arabidopsis thaliana OX=3702 GN=UBA1 PE=1 SV=1 && PF16191:Ubiquitin-activating enzyme E1 four-helix bundle|PF16190:Ubiquitin-activating enzyme E1 FCCH domain|PF09358:Ubiquitin fold domain|PF00899:ThiF family|PF10585:Ubiquitin-activating enzyme active site	LBD
AT3G14660	6987	8113	6628	4145	3709	4287	4000	2821	2506	2674	4035	2678	CYP72A13	3	4924777	4927607	+	2593	protein_coding	cytochrome P450, family 72, subfamily A, polypeptide 13 [Source:NCBI gene (formerly Entrezgene);Acc:820694] && sp|Q9LUC8|C7A13_ARATH Cytochrome P450 72A13 OS=Arabidopsis thaliana OX=3702 GN=CYP72A13 PE=2 SV=1 && PF00067:Cytochrome P450	bHLH
AT2G19480	3722	5010	3826	4587	4310	4967	6568	2905	3736	4516	4577	3839	NAP1;2	2	8438393	8441501	+	1809	protein_coding	nucleosome assembly protein 1;2 [Source:NCBI gene (formerly Entrezgene);Acc:816467] && sp|Q9ZUP3|NAP1B_ARATH Nucleosome assembly protein 1;2 OS=Arabidopsis thaliana OX=3702 GN=NAP1;2 PE=1 SV=1 && PF00956:Nucleosome assembly protein (NAP)	TCP
AT4G38800	3515	4951	5049	4345	4070	4780	4341	3555	4595	4238	4796	4318	MTN1	4	18113161	18115176	-	1178	protein_coding	methylthioadenosine nucleosidase 1 [Source:NCBI gene (formerly Entrezgene);Acc:830035] && sp|Q9T0I8|MTN1_ARATH 5'-methylthioadenosine nucleosidase OS=Arabidopsis thaliana OX=3702 GN=MTN1 PE=1 SV=1 && PF01048:Phosphorylase superfamily	B3
AT2G05920	3534	2867	4009	5279	5260	3669	3888	4002	4489	6103	5212	4240	AT2G05920	2	2269315	2272452	-	3026	protein_coding	Subtilase family protein [Source:NCBI gene (formerly Entrezgene);Acc:815145] && sp|Q9ZUF6|SBT18_ARATH Subtilisin-like protease SBT1.8 OS=Arabidopsis thaliana OX=3702 GN=SBT1.8 PE=1 SV=1 && PF17766:Fibronectin type-III domain|PF02225:PA domain|PF00082:Subtilase family|PF05922:Peptidase inhibitor I9	ERF
AT1G09770	3592	4759	4277	4519	4269	5003	8408	3626	3731	3441	3667	3235	CDC5	1	3161832	3165616	+	3199	protein_coding	cell division cycle 5 [Source:NCBI gene (formerly Entrezgene);Acc:837506] && sp|P92948|CDC5L_ARATH Cell division cycle 5-like protein OS=Arabidopsis thaliana OX=3702 GN=CDC5 PE=1 SV=2 && PF13921:Myb-like DNA-binding domain|PF11831:pre-mRNA splicing factor component	MYB
AT5G01220	2477	4888	6629	1801	1132	1038	3971	15100	7103	1927	2818	3602	SQD2	5	86543	90117	-	2275	protein_coding	sulfoquinovosyldiacylglycerol 2 [Source:NCBI gene (formerly Entrezgene);Acc:831888] && sp|Q8S4F6|SQD2_ARATH Sulfoquinovosyl transferase SQD2 OS=Arabidopsis thaliana OX=3702 GN=SQD2 PE=1 SV=1 && PF13692:Glycosyl transferases group 1|PF13439:Glycosyltransferase Family 4	-
AT3G48740	3500	4272	6836	4138	3553	5263	6566	3270	4130	2807	4348	3640	SWEET11	3	18052466	18054832	-	1387	protein_coding	Nodulin MtN3 family protein [Source:NCBI gene (formerly Entrezgene);Acc:824035] && sp|Q9SMM5|SWT11_ARATH Bidirectional sugar transporter SWEET11 OS=Arabidopsis thaliana OX=3702 GN=SWEET11 PE=1 SV=1 && PF03083:Sugar efflux transporter for intercellular exchange	DBB
AT4G15545	4140	4797	4510	4595	4671	4816	4758	2936	3874	4613	4878	3729	AT4G15545	4	8875656	8877799	+	1522	protein_coding	PH-response transcription factor [Source:NCBI gene (formerly Entrezgene);Acc:827228] && sp|Q93W28|Y4554_ARATH Uncharacterized protein At4g15545 OS=Arabidopsis thaliana OX=3702 GN=At4g15545 PE=1 SV=1 && -	-
AT3G52850	4068	5548	5491	3473	3051	4481	7523	4675	4072	3172	3587	3162	VSR1	3	19587756	19591947	+	2372	protein_coding	vacuolar sorting receptor homolog 1 [Source:NCBI gene (formerly Entrezgene);Acc:824451] && sp|P93026|VSR1_ARATH Vacuolar-sorting receptor 1 OS=Arabidopsis thaliana OX=3702 GN=VSR1 PE=1 SV=2 && PF02225:PA domain	WRKY
AT2G45540	3566	3912	4384	4770	4301	4110	6508	4318	4408	4190	4417	3393	AT2G45540	2	18757489	18772906	-	9932	protein_coding	WD-40 repeat family protein / beige-like protein [Source:NCBI gene (formerly Entrezgene);Acc:819162] && sp|F4IG73|BCHC2_ARATH BEACH domain-containing protein C2 OS=Arabidopsis thaliana OX=3702 GN=BCHC2 PE=1 SV=1 && PF02138:Beige/BEACH domain|PF00400:WD domain, G-beta repeat|PF15787:Domain of unknown function (DUF4704)|PF14844:PH domain associated with Beige/BEACH	LSD
AT2G38530	2591	8370	4209	3833	1948	8597	3760	5785	4170	2591	2832	3573	LTP2	2	16128176	16129399	+	1113	protein_coding	lipid transfer protein 2 [Source:NCBI gene (formerly Entrezgene);Acc:818435] && sp|Q9S7I3|NLTP2_ARATH Non-specific lipid-transfer protein 2 OS=Arabidopsis thaliana OX=3702 GN=LTP2 PE=3 SV=1 && PF00234:Protease inhibitor/seed storage/LTP family	ARF
AT2G15620	5836	3643	4980	5495	5470	8248	1253	1224	1379	4093	6769	3788	NIR1	2	6810395	6812941	+	2193	protein_coding	nitrite reductase 1 [Source:NCBI gene (formerly Entrezgene);Acc:816055] && sp|Q39161|NIR_ARATH Ferredoxin--nitrite reductase, chloroplastic OS=Arabidopsis thaliana OX=3702 GN=NIR1 PE=1 SV=1 && PF01077:Nitrite and sulphite reductase 4Fe-4S domain|PF03460:Nitrite/Sulfite reductase ferredoxin-like half domain	-
AT3G03380	3132	4963	4416	4815	4615	5614	4417	3444	4228	4051	4611	3836	DEG7	3	799500	808540	+	3735	protein_coding	DegP protease 7 [Source:NCBI gene (formerly Entrezgene);Acc:821268] && sp|Q8RY22|DEGP7_ARATH Protease Do-like 7 OS=Arabidopsis thaliana OX=3702 GN=DEGP7 PE=2 SV=1 && PF13180:PDZ domain|PF12812:PDZ-like domain|PF13365:Trypsin-like peptidase domain	-
AT5G07090	3731	3202	3434	4948	4766	4271	4486	3169	4481	6001	5317	4225	AT5G07090	5	2202364	2204150	+	1400	protein_coding	Ribosomal protein S4 (RPS4A) family protein [Source:NCBI gene (formerly Entrezgene);Acc:830600] && sp|P49204|RS42_ARATH 40S ribosomal protein S4-2 OS=Arabidopsis thaliana OX=3702 GN=RPS4B PE=2 SV=4 && PF01479:S4 domain|PF16121:40S ribosomal protein S4 C-terminus|PF00900:Ribosomal family S4e|PF00467:KOW motif|PF08071:RS4NT (NUC023) domain	NAC
AT5G05690	3691	5487	5483	5131	4651	5146	3292	3311	4060	3887	4041	3781	CPD	5	1702640	1706948	-	1929	protein_coding	Cytochrome P450 superfamily protein [Source:NCBI gene (formerly Entrezgene);Acc:830453] && sp|Q42569|C90A1_ARATH Cytochrome P450 90A1 OS=Arabidopsis thaliana OX=3702 GN=CYP90A1 PE=1 SV=1 && PF00067:Cytochrome P450	bHLH
AT4G34180	4099	5766	5223	3181	2488	6778	7973	4244	3253	3027	3285	2603	AT4G34180	4	16369357	16371529	-	1518	protein_coding	Cyclase family protein [Source:NCBI gene (formerly Entrezgene);Acc:829566] && sp|Q93V74|CYL1_ARATH Cyclase-like protein 1 OS=Arabidopsis thaliana OX=3702 GN=CYCLASE1 PE=1 SV=1 && PF04199:Putative cyclase	G2-like
AT1G22410	3790	5781	4306	3587	2981	4119	7220	5469	3725	4014	3799	3057	AT1G22410	1	7911843	7915004	+	2123	protein_coding	Class-II DAHP synthetase family protein [Source:NCBI gene (formerly Entrezgene);Acc:838847] && sp|P27608|AROF_TOBAC Phospho-2-dehydro-3-deoxyheptonate aldolase 1, chloroplastic OS=Nicotiana tabacum OX=4097 GN=DHAPS-1 PE=2 SV=1 && PF01474:Class-II DAHP synthetase family	-
AT3G08590	8227	8856	5879	3281	2685	4441	4090	2923	2421	3211	3230	2535	iPGAM2	3	2608308	2611555	-	2376	protein_coding	Phosphoglycerate mutase, 2,3-bisphosphoglycerate-independent [Source:NCBI gene (formerly Entrezgene);Acc:820006] && sp|Q9M9K1|PMG2_ARATH Probable 2,3-bisphosphoglycerate-independent phosphoglycerate mutase 2 OS=Arabidopsis thaliana OX=3702 GN=PGM2 PE=1 SV=1 && PF06415:BPG-independent PGAM N-terminus (iPGM_N)|PF01676:Metalloenzyme superfamily	MYB
AT1G55020	529	3455	2828	2161	1709	7844	22984	2268	2217	2560	1687	1406	LOX1	1	20525654	20530468	+	3049	protein_coding	lipoxygenase 1 [Source:NCBI gene (formerly Entrezgene);Acc:841944] && sp|Q06327|LOX1_ARATH Linoleate 9S-lipoxygenase 1 OS=Arabidopsis thaliana OX=3702 GN=LOX1 PE=1 SV=1 && PF00305:Lipoxygenase|PF01477:PLAT/LH2 domain	NF-YA
AT1G08360	4243	3766	3970	4690	4279	4526	6054	2897	3785	5078	4477	3801	AT1G08360	1	2635939	2638004	+	1110	protein_coding	Ribosomal protein L1p/L10e family [Source:NCBI gene (formerly Entrezgene);Acc:837356] && sp|Q8VZB9|R10A1_ARATH 60S ribosomal protein L10a-1 OS=Arabidopsis thaliana OX=3702 GN=RPL10AA PE=1 SV=1 && PF00687:Ribosomal protein L1p/L10e family	bZIP
AT4G40030	3466	3716	4802	4455	4246	4096	4538	4008	4526	5023	4282	4202	AT4G40030	4	18555532	18557106	-	1324	protein_coding	Histone superfamily protein [Source:NCBI gene (formerly Entrezgene);Acc:830164] && sp|P59169|H33_ARATH Histone H3.3 OS=Arabidopsis thaliana OX=3702 GN=HTR4 PE=1 SV=2 && PF00125:Core histone H2A/H2B/H3/H4	BBR-BPC
AT4G35450	4205	5285	4597	4027	4251	4493	3637	3356	3668	4957	4812	4016	AKR2	4	16839526	16842173	+	1870	protein_coding	ankyrin repeat-containing protein 2 [Source:NCBI gene (formerly Entrezgene);Acc:829697] && sp|Q9SAR5|AKR2A_ARATH Ankyrin repeat domain-containing protein 2A OS=Arabidopsis thaliana OX=3702 GN=AKR2A PE=1 SV=2 && PF13637:Ankyrin repeats (many copies)|PF17830:STI1 domain	-
AT5G07350	3688	5046	4204	4221	4080	4639	5224	3292	3993	4823	4421	3664	Tudor1	5	2319994	2325535	-	3600	protein_coding	TUDOR-SN protein 1 [Source:NCBI gene (formerly Entrezgene);Acc:830626] && sp|Q8VZG7|TSN1_ARATH Ribonuclease TUDOR 1 OS=Arabidopsis thaliana OX=3702 GN=TSN1 PE=1 SV=1 && PF00565:Staphylococcal nuclease homologue|PF00567:Tudor domain	-
AT1G10670	3811	4250	4235	4494	4458	4141	4268	3797	4060	5086	4907	3769	ACLA-1	1	3535288	3538439	+	2054	protein_coding	ATP-citrate lyase A-1 [Source:NCBI gene (formerly Entrezgene);Acc:837610] && sp|Q9SGY2|ACLA1_ARATH ATP-citrate synthase alpha chain protein 1 OS=Arabidopsis thaliana OX=3702 GN=ACLA-1 PE=1 SV=1 && PF08442:ATP-grasp domain|PF16114:ATP citrate lyase citrate-binding	-
AT1G06430	5530	7713	6520	3530	3455	4750	2945	3378	3416	3146	3900	2989	FTSH8	1	1960031	1963189	-	2900	protein_coding	FTSH protease 8 [Source:NCBI gene (formerly Entrezgene);Acc:837154] && sp|Q8W585|FTSH8_ARATH ATP-dependent zinc metalloprotease FTSH 8, chloroplastic OS=Arabidopsis thaliana OX=3702 GN=FTSH8 PE=1 SV=1 && PF00004:ATPase family associated with various cellular activities (AAA)|PF17862:AAA+ lid domain|PF01434:Peptidase family M41|PF06480:FtsH Extracellular	C2H2
AT3G29240	3209	5974	4313	4447	4521	7905	2421	2857	3292	3936	4368	3916	AT3G29240	3	11191263	11193044	+	1647	protein_coding	PPR containing protein (DUF179) [Source:NCBI gene (formerly Entrezgene);Acc:822579] && - && PF02622:Uncharacterized ACR, COG1678	M-type_MADS
AT3G03780	2508	2031	3004	5824	4178	3410	3650	3542	3760	6871	6431	5931	MS2	3	956862	961032	+	3042	protein_coding	methionine synthase 2 [Source:NCBI gene (formerly Entrezgene);Acc:821147] && sp|Q9SRV5|METE2_ARATH 5-methyltetrahydropteroyltriglutamate--homocysteine methyltransferase 2 OS=Arabidopsis thaliana OX=3702 GN=MS2 PE=1 SV=1 && PF08267:Cobalamin-independent synthase, N-terminal domain|PF01717:Cobalamin-independent synthase, Catalytic domain	-
AT5G64270	3980	4581	4803	4112	3845	5284	5976	3806	3955	3713	3900	3145	AT5G64270	5	25706608	25711355	+	4627	protein_coding	splicing factor [Source:NCBI gene (formerly Entrezgene);Acc:836548] && sp|O57683|SF3B1_XENLA Splicing factor 3B subunit 1 OS=Xenopus laevis OX=8355 GN=sf3b1 PE=2 SV=1 && PF08920:Splicing factor 3B subunit 1	C3H
AT1G07770	2989	3984	4520	3881	3310	3778	7008	4884	5043	4157	3600	3891	RPS15A	1	2407411	2409791	-	1653	protein_coding	ribosomal protein S15A [Source:NCBI gene (formerly Entrezgene);Acc:837291] && sp|P42798|R15A1_ARATH 40S ribosomal protein S15a-1 OS=Arabidopsis thaliana OX=3702 GN=RPS15AA PE=2 SV=2 && PF00410:Ribosomal protein S8	NF-YA
AT1G79920	4186	5845	4515	3715	3909	5278	4238	3118	3740	4349	4304	3743	Hsp70-15	1	30059302	30062824	-	2811	protein_coding	Heat shock protein 70 (Hsp 70) family protein [Source:NCBI gene (formerly Entrezgene);Acc:844332] && sp|F4HQD4|HSP7P_ARATH Heat shock 70 kDa protein 15 OS=Arabidopsis thaliana OX=3702 GN=HSP70-15 PE=1 SV=1 && PF00012:Hsp70 protein	GATA
AT3G09820	3151	2608	3306	5031	5161	3542	4243	3700	3853	6494	5251	4585	ADK1	3	3011780	3014944	+	1988	protein_coding	adenosine kinase 1 [Source:NCBI gene (formerly Entrezgene);Acc:820140] && sp|Q9SF85|ADK1_ARATH Adenosine kinase 1 OS=Arabidopsis thaliana OX=3702 GN=ADK1 PE=1 SV=1 && PF00294:pfkB family carbohydrate kinase	-
AT4G17090	2919	2319	4609	4237	4465	4808	3543	4880	4840	4475	5689	4018	CT-BMY	4	9604962	9607402	-	2103	protein_coding	chloroplast beta-amylase [Source:NCBI gene (formerly Entrezgene);Acc:827419] && sp|O23553|BAM3_ARATH Beta-amylase 3, chloroplastic OS=Arabidopsis thaliana OX=3702 GN=BAM3 PE=1 SV=3 && PF01373:Glycosyl hydrolase family 14	BES1
AT1G31580	6414	2029	4204	2047	1121	11041	6169	5925	4780	2242	2322	2439	ECS1	1	11310997	11311989	+	868	protein_coding	ECS1 [Source:NCBI gene (formerly Entrezgene);Acc:840047] && sp|Q39066|ECS1_ARATH Protein ECS1 OS=Arabidopsis thaliana OX=3702 GN=ECS1 PE=2 SV=1 && -	-
AT4G18480	4280	3862	3764	5272	5892	5013	1327	2445	3120	6628	5336	3712	CHLI1	4	10201672	10203469	-	1608	protein_coding	P-loop containing nucleoside triphosphate hydrolases superfamily protein [Source:NCBI gene (formerly Entrezgene);Acc:827580] && sp|P16127|CHLI1_ARATH Magnesium-chelatase subunit ChlI-1, chloroplastic OS=Arabidopsis thaliana OX=3702 GN=CHLI1 PE=1 SV=1 && PF17863:AAA lid domain|PF01078:Magnesium chelatase, subunit ChlI	TCP
AT2G33340	3592	4883	4384	3825	3656	4165	8057	3736	4124	3525	3451	3248	MAC3B	2	14126141	14131224	-	2250	protein_coding	MOS4-associated complex 3B [Source:NCBI gene (formerly Entrezgene);Acc:817897] && sp|O22785|PR19B_ARATH Pre-mRNA-processing factor 19 homolog 2 OS=Arabidopsis thaliana OX=3702 GN=PRP19B PE=1 SV=3 && PF08606:Prp19/Pso4-like|PF00400:WD domain, G-beta repeat	G2-like
AT3G63460	4022	4495	4474	4585	4167	4054	4397	3812	4112	4542	4514	3447	AT3G63460	3	23430623	23437374	-	3834	protein_coding	transducin family protein / WD-40 repeat family protein [Source:NCBI gene (formerly Entrezgene);Acc:825521] && sp|Q8L611|SC31B_ARATH Protein transport protein SEC31 homolog B OS=Arabidopsis thaliana OX=3702 GN=SEC31B PE=1 SV=1 && PF12931:Sec23-binding domain of Sec16	MYB
AT3G13110	4041	4711	6833	2313	1804	2427	8579	6699	4868	2296	2970	2846	SERAT2;2	3	4214399	4216302	-	1904	protein_coding	serine acetyltransferase 2;2 [Source:NCBI gene (formerly Entrezgene);Acc:820499] && sp|Q39218|SAT3_ARATH Serine acetyltransferase 3, mitochondrial OS=Arabidopsis thaliana OX=3702 GN=SAT3 PE=1 SV=3 && PF06426:Serine acetyltransferase, N-terminal|PF00132:Bacterial transferase hexapeptide (six repeats)	HRT-like
AT1G66970	5353	2759	3825	5056	3520	5657	5604	4190	3999	3408	3906	3089	SVL2	1	24992386	24996359	-	3199	protein_coding	SHV3-like 2 [Source:NCBI gene (formerly Entrezgene);Acc:843015] && sp|Q7Y208|GPDL1_ARATH Glycerophosphodiester phosphodiesterase GDPDL1 OS=Arabidopsis thaliana OX=3702 GN=GDPDL1 PE=1 SV=2 && PF03009:Glycerophosphoryl diester phosphodiesterase family	FAR1
AT1G79830	3591	4834	4461	4284	4029	4165	5535	3768	3997	4071	4039	3547	GC5	1	30027569	30033907	-	3826	protein_coding	golgin Putative 5 [Source:NCBI gene (formerly Entrezgene);Acc:844322] && sp|Q0WVL7|GOGC5_ARATH Golgin candidate 5 OS=Arabidopsis thaliana OX=3702 GN=GC5 PE=1 SV=1 && PF12329:TATA element modulatory factor 1 DNA binding|PF12325:TATA element modulatory factor 1 TATA binding	-
AT3G27850	3793	4111	4081	4875	5075	4634	4068	2500	3167	5344	4918	3680	RPL12-C	3	10324788	10325746	+	959	protein_coding	ribosomal protein L12-C [Source:NCBI gene (formerly Entrezgene);Acc:822405] && sp|P36212|RK123_ARATH 50S ribosomal protein L12-3, chloroplastic OS=Arabidopsis thaliana OX=3702 GN=RPL12C PE=2 SV=2 && PF00542:Ribosomal protein L7/L12 C-terminal domain|PF16320:Ribosomal protein L7/L12 dimerisation domain	Dof
AT5G12250	2821	2421	3265	4690	4767	3927	4852	3485	3870	5961	5069	5099	TUB6	5	3960938	3963624	-	1966	protein_coding	beta-6 tubulin [Source:NCBI gene (formerly Entrezgene);Acc:831100] && sp|P29514|TBB6_ARATH Tubulin beta-6 chain OS=Arabidopsis thaliana OX=3702 GN=TUBB6 PE=2 SV=1 && PF00091:Tubulin/FtsZ family, GTPase domain|PF03953:Tubulin C-terminal domain	NAC
AT4G27000	3730	5277	4517	4393	3962	4367	5243	3511	3799	4022	3908	3480	ATRBP45C	4	13554604	13557915	-	1779	protein_coding	RNA-binding (RRM/RBD/RNP motifs) family protein [Source:NCBI gene (formerly Entrezgene);Acc:828808] && sp|Q93W34|RP45C_ARATH Polyadenylate-binding protein RBP45C OS=Arabidopsis thaliana OX=3702 GN=RBP45C PE=2 SV=1 && PF00076:RNA recognition motif. (a.k.a. RRM, RBD, or RNP domain)	bZIP
AT2G36910	3293	3068	3578	4485	4694	4385	5837	4016	4394	4443	4088	3892	ABCB1	2	15501726	15507501	+	4748	protein_coding	ATP binding cassette subfamily B1 [Source:NCBI gene (formerly Entrezgene);Acc:818265] && sp|Q9ZR72|AB1B_ARATH ABC transporter B family member 1 OS=Arabidopsis thaliana OX=3702 GN=ABCB1 PE=1 SV=1 && PF00005:ABC transporter|PF00664:ABC transporter transmembrane region	WRKY
AT4G37800	5464	4441	4982	3439	3305	3110	4162	4115	5264	4036	3728	4113	XTH7	4	17775370	17777445	-	1288	protein_coding	xyloglucan endotransglucosylase/hydrolase 7 [Source:NCBI gene (formerly Entrezgene);Acc:829936] && sp|Q8LER3|XTH7_ARATH Probable xyloglucan endotransglucosylase/hydrolase protein 7 OS=Arabidopsis thaliana OX=3702 GN=XTH7 PE=2 SV=2 && PF06955:Xyloglucan endo-transglycosylase (XET) C-terminus|PF00722:Glycosyl hydrolases family 16	MYB_related
AT3G62700	3553	5351	6063	3552	2726	4175	6761	4730	3961	3363	3036	2884	ABCC14	3	23190265	23195917	-	4973	protein_coding	multidrug resistance-associated protein 10 [Source:NCBI gene (formerly Entrezgene);Acc:825444] && sp|Q9LZJ5|AB14C_ARATH ABC transporter C family member 14 OS=Arabidopsis thaliana OX=3702 GN=ABCC14 PE=1 SV=1 && PF00664:ABC transporter transmembrane region|PF00005:ABC transporter	NAC
AT4G00100	3603	3504	3222	4999	4613	4826	4192	3079	3950	5308	4812	4031	RPS13A	4	36916	38384	+	973	protein_coding	ribosomal protein S13A [Source:NCBI gene (formerly Entrezgene);Acc:828167] && sp|P59224|RS132_ARATH 40S ribosomal protein S13-2 OS=Arabidopsis thaliana OX=3702 GN=RPS13B PE=2 SV=1 && PF00312:Ribosomal protein S15|PF08069:Ribosomal S13/S15 N-terminal domain	TCP
AT2G47070	3885	4347	4660	3871	3349	4167	5183	4248	4426	4063	4041	3878	SPL1	2	19336653	19340869	+	3454	protein_coding	squamosa promoter binding protein-like 1 [Source:NCBI gene (formerly Entrezgene);Acc:819321] && sp|Q9SMX9|SPL1_ARATH Squamosa promoter-binding-like protein 1 OS=Arabidopsis thaliana OX=3702 GN=SPL1 PE=1 SV=2 && PF03110:SBP domain	SBP
AT3G63490	4563	4111	4360	5570	5646	3883	1236	2837	2895	5796	5901	3267	EMB3126	3	23444203	23446355	+	1442	protein_coding	Ribosomal protein L1p/L10e family [Source:NCBI gene (formerly Entrezgene);Acc:825524] && sp|Q9LY66|RK1_ARATH 50S ribosomal protein L1, chloroplastic OS=Arabidopsis thaliana OX=3702 GN=RPL1 PE=1 SV=1 && PF00687:Ribosomal protein L1p/L10e family	-
AT5G03630	5053	7529	5790	2427	2132	3472	6842	4733	4923	2409	2468	2276	ATMDAR2	5	922048	924728	-	1750	protein_coding	Pyridine nucleotide-disulfide oxidoreductase family protein [Source:NCBI gene (formerly Entrezgene);Acc:831774] && sp|Q93WJ8|MDAR2_ARATH Monodehydroascorbate reductase 2 OS=Arabidopsis thaliana OX=3702 GN=MDAR2 PE=1 SV=1 && PF07992:Pyridine nucleotide-disulphide oxidoreductase	WRKY
AT5G19820	3682	4301	3794	5380	5283	4872	2483	3115	3613	4849	4969	3710	emb2734	5	6695174	6701355	-	4016	protein_coding	ARM repeat superfamily protein [Source:NCBI gene (formerly Entrezgene);Acc:832102] && sp|Q8BKC5|IPO5_MOUSE Importin-5 OS=Mus musculus OX=10090 GN=Ipo5 PE=1 SV=3 && PF13646:HEAT repeats|PF18808:Importin repeat|PF02985:HEAT repeat	ERF
AT3G02080	2976	3361	3228	4465	4624	5442	5427	2837	3941	5144	4454	4020	AT3G02080	3	363881	365376	-	904	protein_coding	Ribosomal protein S19e family protein [Source:NCBI gene (formerly Entrezgene);Acc:821120] && sp|Q9SGA6|RS191_ARATH 40S ribosomal protein S19-1 OS=Arabidopsis thaliana OX=3702 GN=RPS19A PE=2 SV=1 && PF01090:Ribosomal protein S19e	NAC
AT3G16140	3654	4000	4394	4750	5221	4306	1422	2790	3532	6062	5153	4547	PSAH-1	3	5467987	5469594	-	1300	protein_coding	photosystem I subunit H-1 [Source:NCBI gene (formerly Entrezgene);Acc:820859] && sp|Q9SUI7|PSAH1_ARATH Photosystem I reaction center subunit VI-1, chloroplastic OS=Arabidopsis thaliana OX=3702 GN=PSAH1 PE=2 SV=1 && PF03244:Photosystem I reaction centre subunit VI	CPP
AT2G03890	3647	4003	4825	4368	3532	3701	6318	4345	4967	3398	3417	3265	PI4K GAMMA 7	2	1185458	1188681	+	3093	protein_coding	phosphoinositide 4-kinase gamma 7 [Source:NCBI gene (formerly Entrezgene);Acc:814915] && sp|Q9SI52|P4KG7_ARATH Phosphatidylinositol 4-kinase gamma 7 OS=Arabidopsis thaliana OX=3702 GN=PI4KG7 PE=1 SV=2 && PF00454:Phosphatidylinositol 3- and 4-kinase	bHLH
AT4G28750	4451	3763	4064	5036	5822	3911	587	2273	2997	6403	5912	4540	PSAE-1	4	14202758	14204061	-	798	protein_coding	Photosystem I reaction centre subunit IV / PsaE protein [Source:NCBI gene (formerly Entrezgene);Acc:828996] && sp|Q9S831|PSAE1_ARATH Photosystem I reaction center subunit IV A, chloroplastic OS=Arabidopsis thaliana OX=3702 GN=PSAE1 PE=1 SV=1 && PF02427:Photosystem I reaction centre subunit IV / PsaE	-
AT5G58950	3322	4574	4467	4361	4015	4313	5929	3677	3931	3748	3736	3607	AT5G58950	5	23800856	23803684	-	2393	protein_coding	Protein kinase superfamily protein [Source:NCBI gene (formerly Entrezgene);Acc:836012] && sp|Q2MHE4|HT1_ARATH Serine/threonine/tyrosine-protein kinase HT1 OS=Arabidopsis thaliana OX=3702 GN=HT1 PE=1 SV=1 && PF07714:Protein tyrosine kinase	HD-ZIP
AT1G03080	3582	4985	5798	3385	2504	3763	8030	4604	4392	2888	3172	2531	NET1D	1	731554	738306	-	6167	protein_coding	kinase interacting (KIP1-like) family protein [Source:NCBI gene (formerly Entrezgene);Acc:838350] && sp|F4HZB5|NET1D_ARATH Protein NETWORKED 1D OS=Arabidopsis thaliana OX=3702 GN=NET1D PE=3 SV=1 && PF07765:KIP1-like protein	bHLH
AT2G17360	3312	3655	3569	4306	4224	5079	4734	2959	4206	4993	4522	3936	AT2G17360	2	7546440	7548406	+	1212	protein_coding	Ribosomal protein S4 (RPS4A) family protein [Source:NCBI gene (formerly Entrezgene);Acc:816243] && sp|Q93VH9|RS41_ARATH 40S ribosomal protein S4-1 OS=Arabidopsis thaliana OX=3702 GN=RPS4A PE=2 SV=1 && PF16121:40S ribosomal protein S4 C-terminus|PF08071:RS4NT (NUC023) domain|PF00467:KOW motif|PF01479:S4 domain|PF00900:Ribosomal family S4e	NAC
AT4G29900	4657	5289	4425	4178	3337	5457	5182	3914	3353	2772	4203	2616	ACA10	4	14610883	14619685	-	4296	protein_coding	autoinhibited Ca(2+)-ATPase 10 [Source:NCBI gene (formerly Entrezgene);Acc:829112] && sp|Q9SZR1|ACA10_ARATH Calcium-transporting ATPase 10, plasma membrane-type OS=Arabidopsis thaliana OX=3702 GN=ACA10 PE=1 SV=2 && PF00690:Cation transporter/ATPase, N-terminus|PF00689:Cation transporting ATPase, C-terminus|PF00702:haloacid dehalogenase-like hydrolase|PF00122:E1-E2 ATPase|PF12515:Ca2+-ATPase N ter…	NF-YB
AT3G13870	3373	4019	4195	4717	4183	4325	4495	3544	3926	4271	4600	3728	RHD3	3	4565370	4571355	-	3051	protein_coding	Root hair defective 3 GTP-binding protein (RHD3) [Source:NCBI gene (formerly Entrezgene);Acc:820600] && sp|P93042|RHD3_ARATH Protein ROOT HAIR DEFECTIVE 3 OS=Arabidopsis thaliana OX=3702 GN=RHD3 PE=1 SV=1 && PF05879:Root hair defective 3 GTP-binding protein (RHD3)	G2-like
AT2G11225	3388	5182	5102	3952	4184	4728	1251	4379	4561	4112	4444	3986	AT2G11225	2	4478424	4483467	+	963	protein_coding	- && - && -	HSF
AT2G33800	4015	4387	4077	4982	5796	4525	2225	2260	2729	5374	5479	3367	EMB3113	2	14300672	14302496	-	1309	protein_coding	Ribosomal protein S5 family protein [Source:NCBI gene (formerly Entrezgene);Acc:817947] && sp|P93014|RR5_ARATH 30S ribosomal protein S5, chloroplastic OS=Arabidopsis thaliana OX=3702 GN=rps5 PE=2 SV=1 && PF00333:Ribosomal protein S5, N-terminal domain|PF03719:Ribosomal protein S5, C-terminal domain	C2H2
AT1G04120	3490	4471	5108	3710	3094	4079	5880	4562	4187	3741	3897	2962	ABCC5	1	1064264	1071080	-	5620	protein_coding	multidrug resistance-associated protein 5 [Source:NCBI gene (formerly Entrezgene);Acc:839277] && sp|Q7GB25|AB5C_ARATH ABC transporter C family member 5 OS=Arabidopsis thaliana OX=3702 GN=ABCC5 PE=2 SV=2 && PF00005:ABC transporter|PF00664:ABC transporter transmembrane region	bZIP
AT5G11770	4461	5763	5500	3871	3320	4371	3846	3513	3457	3637	3991	3359	AT5G11770	5	3790708	3793026	-	1194	protein_coding	NADH-ubiquinone oxidoreductase 20 kDa subunit [Source:NCBI gene (formerly Entrezgene);Acc:831049] && sp|Q42577|NDUS7_ARATH NADH dehydrogenase [ubiquinone] iron-sulfur protein 7, mitochondrial OS=Arabidopsis thaliana OX=3702 GN=At5g11770 PE=1 SV=1 && PF01058:NADH ubiquinone oxidoreductase, 20 Kd subunit	-
AT1G78570	4439	4393	4494	3240	3027	3595	4105	4870	4009	4995	4543	3337	RHM1	1	29549540	29552438	+	2572	protein_coding	rhamnose biosynthesis 1 [Source:NCBI gene (formerly Entrezgene);Acc:844193] && sp|Q9SYM5|RHM1_ARATH Trifunctional UDP-glucose 4,6-dehydratase/UDP-4-keto-6-deoxy-D-glucose 3,5-epimerase/UDP-4-keto-L-rhamnose-reductase RHM1 OS=Arabidopsis thaliana OX=3702 GN=RHM1 PE=1 SV=1 && PF16363:GDP-mannose 4,6 dehydratase|PF04321:RmlD substrate binding domain	FAR1
AT5G52640	3913	16250	6497	817	1368	8971	2641	1108	1407	1613	2556	1799	HSP90.1	5	21352557	21355147	+	2103	protein_coding	heat shock-like protein [Source:NCBI gene (formerly Entrezgene);Acc:835341] && sp|P27323|HS901_ARATH Heat shock protein 90-1 OS=Arabidopsis thaliana OX=3702 GN=HSP90-1 PE=1 SV=3 && PF00183:Hsp90 protein|PF02518:Histidine kinase-, DNA gyrase B-, and HSP90-like ATPase	bZIP
AT1G21580	4005	5450	4874	3781	3437	4684	4613	4110	3966	3409	3593	2994	AT1G21580	1	7557140	7565914	-	7852	protein_coding	Zinc finger C-x8-C-x5-C-x3-H type family protein [Source:NCBI gene (formerly Entrezgene);Acc:838759] && sp|P0C945|Y1158_ARATH Uncharacterized protein At1g21580 OS=Arabidopsis thaliana OX=3702 GN=At1g21580 PE=1 SV=1 && -	C3H
AT2G36380	3410	6344	4395	3391	2937	2646	7725	4662	3969	3870	3074	2389	ABCG34	2	15257418	15263808	+	4708	protein_coding	pleiotropic drug resistance 6 [Source:NCBI gene (formerly Entrezgene);Acc:818211] && sp|Q7PC87|AB34G_ARATH ABC transporter G family member 34 OS=Arabidopsis thaliana OX=3702 GN=ABCG34 PE=2 SV=1 && PF14510:ABC-transporter N-terminal|PF01061:ABC-2 type transporter|PF00005:ABC transporter|PF08370:Plant PDR ABC transporter associated	MYB_related
AT4G08850	3135	4513	3709	4640	2544	9097	5061	4218	3298	2375	3528	2670	AT4G08850	4	5636479	5640952	-	4162	protein_coding	Leucine-rich repeat receptor-like protein kinase family protein [Source:NCBI gene (formerly Entrezgene);Acc:826456] && sp|Q8VZG8|MIK2_ARATH MDIS1-interacting receptor like kinase 2 OS=Arabidopsis thaliana OX=3702 GN=MIK2 PE=1 SV=3 && PF08263:Leucine rich repeat N-terminal domain|PF00069:Protein kinase domain|PF13855:Leucine rich repeat	STAT
AT5G10960	2950	4202	3969	3843	3308	5169	6997	3554	3769	3875	3701	3427	AT5G10960	5	3464098	3466314	+	2103	protein_coding	Polynucleotidyl transferase, ribonuclease H-like superfamily protein [Source:NCBI gene (formerly Entrezgene);Acc:830963] && sp|Q9LEU4|CAF1J_ARATH Probable CCR4-associated factor 1 homolog 10 OS=Arabidopsis thaliana OX=3702 GN=CAF1-10 PE=2 SV=1 && PF04857:CAF1 family ribonuclease	-
AT1G21680	3988	4788	4049	5362	4770	4422	5927	2916	2695	2487	4239	3042	AT1G21680	1	7612834	7615374	+	2541	protein_coding	DPP6 N-terminal domain-like protein [Source:NCBI gene (formerly Entrezgene);Acc:838770] && - && PF07676:WD40-like Beta Propeller Repeat	-
AT1G75950	3822	4940	4376	3747	3447	4707	5704	3274	3708	3854	3904	3178	SKP1	1	28516519	28517896	+	1121	protein_coding	S phase kinase-associated protein 1 [Source:NCBI gene (formerly Entrezgene);Acc:843928] && sp|Q39255|SKP1A_ARATH SKP1-like protein 1A OS=Arabidopsis thaliana OX=3702 GN=SKP1A PE=1 SV=1 && PF03931:Skp1 family, tetramerisation domain|PF01466:Skp1 family, dimerisation domain	NAC
AT1G29400	4571	4962	6537	3404	2553	3775	5093	4670	4330	2392	3423	2947	ML5	1	10289998	10294630	-	3317	protein_coding	MEI2-like protein 5 [Source:NCBI gene (formerly Entrezgene);Acc:839816] && sp|Q8VWF5|AML5_ARATH Protein MEI2-like 5 OS=Arabidopsis thaliana OX=3702 GN=ML5 PE=1 SV=1 && PF00076:RNA recognition motif. (a.k.a. RRM, RBD, or RNP domain)|PF04059:RNA recognition motif 2	WOX
AT2G38040	3313	3635	3555	5313	4890	4222	2774	3640	3572	4939	4883	3779	CAC3	2	15917032	15921170	+	3032	protein_coding	acetyl Co-enzyme a carboxylase carboxyltransferase alpha subunit [Source:NCBI gene (formerly Entrezgene);Acc:818382] && sp|Q9LD43|ACCA_ARATH Acetyl-coenzyme A carboxylase carboxyl transferase subunit alpha, chloroplastic OS=Arabidopsis thaliana OX=3702 GN=CAC3 PE=1 SV=1 && PF03255:Acetyl co-enzyme A carboxylase carboxyltransferase alpha subunit	-
AT2G47610	3158	3368	3177	4866	4610	4645	3246	2699	3993	5679	5058	3986	AT2G47610	2	19529743	19531677	+	1161	protein_coding	Ribosomal protein L7Ae/L30e/S12e/Gadd45 family protein [Source:NCBI gene (formerly Entrezgene);Acc:819374] && sp|P49692|RL7A1_ARATH 60S ribosomal protein L7a-1 OS=Arabidopsis thaliana OX=3702 GN=RPL7AA PE=2 SV=2 && PF01248:Ribosomal protein L7Ae/L30e/S12e/Gadd45 family	MYB_related
AT5G20250	2099	6764	3438	4087	6607	10497	1428	671	1089	2053	7945	1755	DIN10	5	6833564	6836862	+	3120	protein_coding	Raffinose synthase family protein [Source:NCBI gene (formerly Entrezgene);Acc:832147] && sp|Q8RX87|RFS6_ARATH Probable galactinol--sucrose galactosyltransferase 6 OS=Arabidopsis thaliana OX=3702 GN=RFS6 PE=2 SV=2 && -	-
AT3G53260	3107	3817	4116	4187	4687	4133	5677	3285	2727	4908	4585	3165	PAL2	3	19744018	19747114	-	2887	protein_coding	phenylalanine ammonia-lyase 2 [Source:NCBI gene (formerly Entrezgene);Acc:824493] && sp|P45724|PAL2_ARATH Phenylalanine ammonia-lyase 2 OS=Arabidopsis thaliana OX=3702 GN=PAL2 PE=1 SV=2 && PF00221:Aromatic amino acid lyase	-
AT4G31480	3165	3858	3725	4100	3883	3843	6866	3580	3898	4110	3985	3345	AT4G31480	4	15263016	15267891	+	4400	protein_coding	Coatomer, beta subunit [Source:NCBI gene (formerly Entrezgene);Acc:829275] && sp|Q9SV21|COPB1_ARATH Coatomer subunit beta-1 OS=Arabidopsis thaliana OX=3702 GN=At4g31480 PE=3 SV=2 && PF01602:Adaptin N terminal region|PF14806:Coatomer beta subunit appendage platform|PF07718:Coatomer beta C-terminal region	ARF
AT3G14230	3445	6871	4231	3235	3716	4551	5931	4296	3925	2750	2785	2558	RAP2.2	3	4737120	4739298	-	1832	protein_coding	related to AP2 2 [Source:NCBI gene (formerly Entrezgene);Acc:820643] && sp|Q9LUM4|RAP22_ARATH Ethylene-responsive transcription factor RAP2-2 OS=Arabidopsis thaliana OX=3702 GN=RAP2-2 PE=1 SV=2 && PF00847:AP2 domain	ERF
AT1G06950	4368	4301	3632	5636	5096	4123	2362	2665	3146	5015	4833	3116	TIC110	1	2130053	2135703	-	3441	protein_coding	translocon at the inner envelope membrane of chloroplasts 110 [Source:NCBI gene (formerly Entrezgene);Acc:837205] && sp|Q8LPR9|TI110_ARATH Protein TIC110, chloroplastic OS=Arabidopsis thaliana OX=3702 GN=TIC110 PE=1 SV=1 && PF16940:Chloroplast envelope transporter	LBD
AT1G12090	3297	3466	5075	3543	4329	3783	4623	3332	4167	4426	4185	4007	ELP	1	4089664	4090857	-	1194	protein_coding	extensin-like protein [Source:NCBI gene (formerly Entrezgene);Acc:837761] && sp|P14009|14KD_DAUCA 14 kDa proline-rich protein DC2.15 OS=Daucus carota OX=4039 PE=2 SV=1 && PF14547:Hydrophobic seed protein	Trihelix
AT2G29980	3158	3734	3526	4170	4228	5267	3590	3509	4284	4408	4336	3935	FAD3	2	12781524	12785190	-	1746	protein_coding	fatty acid desaturase 3 [Source:NCBI gene (formerly Entrezgene);Acc:817548] && sp|P48623|FAD3E_ARATH Acyl-lipid omega-3 desaturase (cytochrome b5), endoplasmic reticulum OS=Arabidopsis thaliana OX=3702 GN=FAD3 PE=1 SV=1 && PF11960:Domain of unknown function (DUF3474)|PF00487:Fatty acid desaturase	HSF
AT1G22710	4694	4068	5607	3403	2738	3794	3982	4535	4126	3498	4025	3628	SUC2	1	8030587	8033156	-	2049	protein_coding	sucrose-proton symporter 2 [Source:NCBI gene (formerly Entrezgene);Acc:838877] && sp|Q39231|SUC2_ARATH Sucrose transport protein SUC2 OS=Arabidopsis thaliana OX=3702 GN=SUC2 PE=1 SV=2 && PF13347:MFS/sugar transport protein	HD-ZIP
AT5G28840	3432	4374	4035	4572	4857	4917	2089	2781	3595	4794	5015	3636	GME	5	10862016	10864946	-	1831	protein_coding	GDP-D-mannose 3',5'-epimerase [Source:NCBI gene (formerly Entrezgene);Acc:833002] && sp|Q93VR3|GME_ARATH GDP-mannose 3,5-epimerase OS=Arabidopsis thaliana OX=3702 GN=At5g28840 PE=1 SV=1 && PF01370:NAD dependent epimerase/dehydratase family	ERF
AT1G51760	6359	9392	5867	1208	870	3873	13205	2589	1648	970	1106	992	IAR3	1	19199351	19201707	+	1817	protein_coding	peptidase M20/M25/M40 family protein [Source:NCBI gene (formerly Entrezgene);Acc:841602] && sp|O04373|ILL4_ARATH IAA-amino acid hydrolase ILR1-like 4 OS=Arabidopsis thaliana OX=3702 GN=ILL4 PE=1 SV=2 && PF01546:Peptidase family M20/M25/M40|PF07687:Peptidase dimerisation domain	MYB_related
AT5G13000	3399	3836	4149	4132	4208	3485	4304	3996	4523	4552	4047	3366	GSL12	5	4110171	4121489	-	6359	protein_coding	glucan synthase-like 12 [Source:NCBI gene (formerly Entrezgene);Acc:831140] && sp|Q9LXT9|CALS3_ARATH Callose synthase 3 OS=Arabidopsis thaliana OX=3702 GN=CALS3 PE=3 SV=3 && PF02364:1,3-beta-glucan synthase component|PF14288:1,3-beta-glucan synthase subunit FKS1, domain-1|PF04652:Vta1 like	E2F/DP
AT5G13930	4847	2467	4681	2863	3021	3355	4340	7398	3576	4847	4219	2383	TT4	5	4488476	4490264	+	1703	protein_coding	Chalcone and stilbene synthase family protein [Source:NCBI gene (formerly Entrezgene);Acc:831241] && sp|P13114|CHSY_ARATH Chalcone synthase OS=Arabidopsis thaliana OX=3702 GN=CHS PE=1 SV=1 && PF00195:Chalcone and stilbene synthases, N-terminal domain|PF02797:Chalcone and stilbene synthases, C-terminal domain	B3
AT2G46280	3144	3820	3490	4252	4253	4491	5670	2908	3867	4225	4039	3696	TRIP-1	2	19003158	19005732	-	1917	protein_coding	TGF-beta receptor interacting protein 1 [Source:NCBI gene (formerly Entrezgene);Acc:819236] && sp|Q38884|EIF3I_ARATH Eukaryotic translation initiation factor 3 subunit I OS=Arabidopsis thaliana OX=3702 GN=TIF3I1 PE=2 SV=2 && PF00400:WD domain, G-beta repeat	-
AT2G35630	3555	5038	4363	4078	3717	3965	4507	3739	4004	3831	4002	3043	MOR1	2	14966574	14980761	+	6958	protein_coding	ARM repeat superfamily protein [Source:NCBI gene (formerly Entrezgene);Acc:818131] && sp|Q94FN2|MOR1_ARATH Protein MOR1 OS=Arabidopsis thaliana OX=3702 GN=MOR1 PE=1 SV=1 && -	MYB_related
AT4G36690	3922	6260	5584	3766	3676	4421	1267	3749	4181	3683	3842	3478	ATU2AF65A	4	17293938	17297761	-	2348	protein_coding	U2 snRNP auxilliary factor, large subunit, splicing factor [Source:NCBI gene (formerly Entrezgene);Acc:829822] && sp|O23212|U2A2A_ARATH Splicing factor U2af large subunit A OS=Arabidopsis thaliana OX=3702 GN=U2AF65A PE=1 SV=2 && PF00076:RNA recognition motif. (a.k.a. RRM, RBD, or RNP domain)	MYB_related
AT1G50920	3449	3570	3559	4403	4147	4017	5665	2927	3961	4463	4041	3512	AT1G50920	1	18870059	18872968	+	2512	protein_coding	Nucleolar GTP-binding protein [Source:NCBI gene (formerly Entrezgene);Acc:841514] && sp|Q9C6I8|NOG1_ARATH Nucleolar GTP-binding protein 1 OS=Arabidopsis thaliana OX=3702 GN=At1g50920 PE=2 SV=1 && PF06858:Nucleolar GTP-binding protein 1 (NOG1)|PF17835:NOG1 N-terminal helical domain|PF08155:NOGCT (NUC087) domain	C3H
AT1G10950	3372	4386	4325	4236	4037	3666	5043	3421	3585	4320	3951	3368	TMN1	1	3659204	3664264	+	2530	protein_coding	transmembrane nine 1 [Source:NCBI gene (formerly Entrezgene);Acc:837638] && sp|Q940G0|TMN1_ARATH Transmembrane 9 superfamily member 1 OS=Arabidopsis thaliana OX=3702 GN=TMN1 PE=1 SV=1 && PF02990:Endomembrane protein 70	-
AT5G65750	5777	7062	5706	2787	2412	3911	5530	3842	3326	2460	2556	2326	AT5G65750	5	26303673	26308237	+	3542	protein_coding	2-oxoglutarate dehydrogenase, E1 component [Source:NCBI gene (formerly Entrezgene);Acc:836704] && sp|Q54JE4|ODO1_DICDI 2-oxoglutarate dehydrogenase, mitochondrial OS=Dictyostelium discoideum OX=44689 GN=ogdh PE=3 SV=1 && PF02779:Transketolase, pyrimidine binding domain|PF00676:Dehydrogenase E1 component|PF16078:2-oxoglutarate dehydrogenase N-terminus|PF16870:2-oxoglutarate dehydrogenase C-terminal	-
AT4G03260	3977	5281	5502	3495	3177	4658	3348	3626	4060	3569	3673	3289	AT4G03260	4	1428102	1432690	+	3901	protein_coding	Outer arm dynein light chain 1 protein [Source:NCBI gene (formerly Entrezgene);Acc:828003] && - && PF13855:Leucine rich repeat	-
AT4G33090	3798	5395	4584	3833	3421	4293	5096	3663	3242	3652	3826	2843	APM1	4	15965593	15970557	-	3101	protein_coding	aminopeptidase M1 [Source:NCBI gene (formerly Entrezgene);Acc:829446] && sp|Q8VZH2|APM1_ARATH Aminopeptidase M1 OS=Arabidopsis thaliana OX=3702 GN=APM1 PE=1 SV=1 && PF01433:Peptidase family M1 domain|PF17900:Peptidase M1 N-terminal domain|PF11838:ERAP1-like C-terminal domain	-
AT5G48160	2700	5728	3520	3851	3576	6537	6595	2795	3257	2794	3281	2954	OBE2	5	19527767	19530430	-	2271	protein_coding	potyvirus VPg interacting protein (DUF1423) [Source:NCBI gene (formerly Entrezgene);Acc:834868] && sp|Q9LUB7|OBE2_ARATH Protein OBERON 2 OS=Arabidopsis thaliana OX=3702 GN=OBE2 PE=1 SV=1 && PF07227:PHD - plant homeodomain finger protein|PF16312:Coiled-coil region of Oberon	WOX
AT3G27770	3328	5378	4767	3612	3509	5890	5712	1772	2154	3458	4020	3913	AT3G27770	3	10285657	10287931	-	1480	protein_coding	plant/protein [Source:NCBI gene (formerly Entrezgene);Acc:822398] && - && -	-
AT3G07100	3694	4766	4411	4135	3653	4113	4300	3611	3888	3620	4054	3244	ERMO2	3	2245164	2250796	-	4193	protein_coding	Sec23/Sec24 protein transport family protein [Source:NCBI gene (formerly Entrezgene);Acc:819896] && sp|Q9SFU0|SC24A_ARATH Protein transport protein Sec24-like At3g07100 OS=Arabidopsis thaliana OX=3702 GN=At3g07100 PE=2 SV=2 && PF04811:Sec23/Sec24 trunk domain|PF04815:Sec23/Sec24 helical domain|PF08033:Sec23/Sec24 beta-sandwich domain|PF04810:Sec23/Sec24 zinc finger|PF00626:Gelsolin repeat	C3H
AT5G20150	1949	8432	6636	1136	624	1056	10052	8143	4595	631	2142	2068	SPX1	5	6802282	6803655	+	1206	protein_coding	SPX domain-containing protein 1 [Source:NCBI gene (formerly Entrezgene);Acc:832137] && sp|Q8LBH4|SPX1_ARATH SPX domain-containing protein 1 OS=Arabidopsis thaliana OX=3702 GN=SPX1 PE=1 SV=2 && PF03105:SPX domain	ERF
AT3G01420	39	327	471	5486	3417	9496	9713	811	1019	8730	3802	4113	DOX1	3	159450	162905	-	2338	protein_coding	Peroxidase superfamily protein [Source:NCBI gene (formerly Entrezgene);Acc:821135] && sp|Q9SGH6|DOX1_ARATH Alpha-dioxygenase 1 OS=Arabidopsis thaliana OX=3702 GN=DOX1 PE=1 SV=1 && PF03098:Animal haem peroxidase	-
AT5G65010	2401	687	1221	10248	6768	2134	848	1112	1708	5673	8206	6217	ASN2	5	25969035	25972575	+	2226	protein_coding	asparagine synthetase 2 [Source:NCBI gene (formerly Entrezgene);Acc:836625] && sp|Q9LV77|ASNS2_ARATH Asparagine synthetase [glutamine-hydrolyzing] 2 OS=Arabidopsis thaliana OX=3702 GN=ASN2 PE=2 SV=1 && PF13537:Glutamine amidotransferase domain|PF00733:Asparagine synthase	G2-like
AT4G34100	3546	4641	4492	3854	3683	4673	4315	3701	3968	3483	3855	2900	CER9	4	16330366	16335247	+	3934	protein_coding	RING/U-box superfamily protein [Source:NCBI gene (formerly Entrezgene);Acc:829556] && sp|F4JKK0|SUD1_ARATH Probable E3 ubiquitin ligase SUD1 OS=Arabidopsis thaliana OX=3702 GN=SUD1 PE=1 SV=1 && PF12906:RING-variant domain	C2H2
AT2G17420	2983	4875	3952	3740	3757	5505	4391	2555	3785	4048	3982	3467	NTRA	2	7564240	7566601	+	2195	protein_coding	NADPH-dependent thioredoxin reductase A [Source:NCBI gene (formerly Entrezgene);Acc:816248] && sp|Q39242|TRXB2_ARATH Thioredoxin reductase 2 OS=Arabidopsis thaliana OX=3702 GN=NTR2 PE=2 SV=2 && PF07992:Pyridine nucleotide-disulphide oxidoreductase	FAR1
AT1G64140	3899	5447	6713	2865	2517	3737	4518	4586	3603	3195	3097	2752	AT1G64140	1	23803793	23807159	-	2743	protein_coding	WRKY transcription factor [Source:NCBI gene (formerly Entrezgene);Acc:842718] && sp|Q9SZ67|WRK19_ARATH Probable WRKY transcription factor 19 OS=Arabidopsis thaliana OX=3702 GN=WRKY19 PE=1 SV=1 && -	WRKY
AT1G36370	4304	4295	6283	2390	2094	3369	5396	5940	5007	1587	4683	1570	SHM7	1	13696042	13698739	-	2158	protein_coding	serine hydroxymethyltransferase 7 [Source:NCBI gene (formerly Entrezgene);Acc:840543] && sp|Q84WV0|GLYC7_ARATH Serine hydroxymethyltransferase 7 OS=Arabidopsis thaliana OX=3702 GN=SHM7 PE=2 SV=1 && PF00464:Serine hydroxymethyltransferase	MIKC_MADS
AT5G52920	3248	3274	3042	5282	5268	3328	4467	2587	2827	4931	4645	4007	PKP-BETA1	5	21463467	21466880	+	2221	protein_coding	plastidic pyruvate kinase beta subunit 1 [Source:NCBI gene (formerly Entrezgene);Acc:835369] && sp|Q9FLW9|PKP2_ARATH Plastidial pyruvate kinase 2 OS=Arabidopsis thaliana OX=3702 GN=PKP2 PE=1 SV=1 && PF00224:Pyruvate kinase, barrel domain|PF02887:Pyruvate kinase, alpha/beta domain	-
AT5G16150	3904	4557	4619	4419	4143	4458	2312	3316	3342	4092	4305	3422	PGLCT	5	5272476	5275815	+	2206	protein_coding	plastidic GLC translocator [Source:NCBI gene (formerly Entrezgene);Acc:831472] && sp|Q56ZZ7|PLST4_ARATH Plastidic glucose transporter 4 OS=Arabidopsis thaliana OX=3702 GN=At5g16150 PE=1 SV=2 && PF00083:Sugar (and other) transporter	ERF
AT5G15450	5338	5741	6623	2507	2148	3537	4842	4602	3681	2871	2606	2300	CLPB3	5	5014212	5018347	-	3186	protein_coding	casein lytic proteinase B3 [Source:NCBI gene (formerly Entrezgene);Acc:831398] && sp|Q9LF37|CLPB3_ARATH Chaperone protein ClpB3, chloroplastic OS=Arabidopsis thaliana OX=3702 GN=CLPB3 PE=1 SV=1 && PF07724:AAA domain (Cdc48 subfamily)|PF10431:C-terminal, D2-small domain, of ClpB protein|PF00004:ATPase family associated with various cellular activities (AAA)|PF02861:Clp amino terminal domain, patho…	ARF
AT3G58500	3102	4617	3798	3802	3784	4225	5418	3242	3952	3745	3748	3351	PP2A-4	3	21635162	21639136	-	1508	protein_coding	protein phosphatase 2A-4 [Source:NCBI gene (formerly Entrezgene);Acc:825019] && sp|P48578|PP2A4_ARATH Serine/threonine-protein phosphatase PP2A-4 catalytic subunit OS=Arabidopsis thaliana OX=3702 GN=PP2A4 PE=1 SV=1 && PF00149:Calcineurin-like phosphoesterase	bHLH
AT5G35530	2728	3275	3315	4134	4229	4688	4939	3011	3797	4889	4159	3617	AT5G35530	5	13710026	13712288	-	1172	protein_coding	Ribosomal protein S3 family protein [Source:NCBI gene (formerly Entrezgene);Acc:833518] && sp|Q9FJA6|RS33_ARATH 40S ribosomal protein S3-3 OS=Arabidopsis thaliana OX=3702 GN=RPS3C PE=1 SV=1 && PF07650:KH domain|PF00189:Ribosomal protein S3, C-terminal domain	MYB_related
AT5G20190	6053	6217	7559	1660	1422	2408	4670	6706	5163	1711	1581	1561	AT5G20190	5	6813762	6815873	+	1906	protein_coding	Tetratricopeptide repeat (TPR)-like superfamily protein [Source:NCBI gene (formerly Entrezgene);Acc:832142] && - && -	-
AT3G53430	3187	3410	3214	4665	4410	4190	3348	2800	3669	5460	4574	3754	AT3G53430	3	19809313	19810520	-	1208	protein_coding	Ribosomal protein L11 family protein [Source:NCBI gene (formerly Entrezgene);Acc:824511] && sp|Q9LFH5|RL122_ARATH 60S ribosomal protein L12-2 OS=Arabidopsis thaliana OX=3702 GN=RPL12B PE=1 SV=1 && PF03946:Ribosomal protein L11, N-terminal domain|PF00298:Ribosomal protein L11, RNA binding domain	B3
AT5G47700	2732	2831	2793	4953	4763	4166	2296	2933	3993	6132	4869	4151	AT5G47700	5	19327566	19328986	-	915	protein_coding	60S acidic ribosomal protein family [Source:NCBI gene (formerly Entrezgene);Acc:834821] && sp|Q8LEQ0|RLA13_ARATH 60S acidic ribosomal protein P1-3 OS=Arabidopsis thaliana OX=3702 GN=RPP1C PE=1 SV=2 && PF00428:60s Acidic ribosomal protein	-
AT4G00720	3104	4508	4181	3903	3804	3933	4137	3546	4640	3752	3788	3283	SK32	4	293588	297479	-	2424	protein_coding	shaggy-like protein kinase 32 [Source:NCBI gene (formerly Entrezgene);Acc:828023] && sp|Q96287|KSG8_ARATH Shaggy-related protein kinase theta OS=Arabidopsis thaliana OX=3702 GN=ASK8 PE=2 SV=3 && PF00069:Protein kinase domain	C3H
AT3G53020	3817	3786	3695	4097	4067	4308	2503	3015	3637	5146	4672	3822	STV1	3	19660488	19662025	-	866	protein_coding	Ribosomal protein L24e family protein [Source:NCBI gene (formerly Entrezgene);Acc:824468] && sp|P38666|RL242_ARATH 60S ribosomal protein L24-2 OS=Arabidopsis thaliana OX=3702 GN=RPL24B PE=1 SV=2 && PF01246:Ribosomal protein L24e	-
AT3G02040	2004	8577	6709	1233	948	2036	7668	7628	4125	517	2749	2345	SRG3	3	348167	350010	-	1525	protein_coding	senescence-related 3 [Source:NCBI gene (formerly Entrezgene);Acc:821175] && sp|Q9SGA2|GDPD1_ARATH Glycerophosphodiester phosphodiesterase GDPD1, chloroplastic OS=Arabidopsis thaliana OX=3702 GN=GDPD1 PE=1 SV=1 && PF03009:Glycerophosphoryl diester phosphodiesterase family	WRKY
AT2G46220	2898	4981	3855	4246	3402	4588	3696	3202	2918	3190	4606	4779	AT2G46220	2	18979399	18980940	+	1365	protein_coding	DUF2358 family protein (DUF2358) [Source:NCBI gene (formerly Entrezgene);Acc:819229] && - && PF10184:Uncharacterized conserved protein (DUF2358)	-
AT1G33590	5627	6626	6636	2737	2330	4383	4552	4063	3839	1711	2308	1530	AT1G33590	1	12177673	12179628	+	1956	protein_coding	Leucine-rich repeat (LRR) family protein [Source:NCBI gene (formerly Entrezgene);Acc:840253] && - && PF13855:Leucine rich repeat|PF08263:Leucine rich repeat N-terminal domain	ERF
AT2G30440	3726	5188	4794	3278	2794	5043	4446	4160	3580	2841	3553	2921	TPP	2	12972682	12975542	+	2100	protein_coding	thylakoid processing peptide [Source:NCBI gene (formerly Entrezgene);Acc:817595] && sp|O04348|TPP1_ARATH Thylakoidal processing peptidase 1, chloroplastic OS=Arabidopsis thaliana OX=3702 GN=TPP1 PE=2 SV=2 && PF10502:Signal peptidase, peptidase S26	M-type_MADS
AT4G04830	5240	5394	5740	2104	1303	1766	7306	6181	5000	1969	2187	2060	MSRB5	4	2445775	2447086	+	761	protein_coding	methionine sulfoxide reductase B5 [Source:NCBI gene (formerly Entrezgene);Acc:825820] && sp|Q9ZS91|MSRB5_ARATH Peptide methionine sulfoxide reductase B5 OS=Arabidopsis thaliana OX=3702 GN=MSRB5 PE=1 SV=1 && PF01641:SelR domain	STAT
AT4G18730	2891	2630	2908	4663	4466	4869	3907	2641	3887	4824	4491	4059	RPL16B	4	10302163	10303432	+	850	protein_coding	ribosomal protein L16B [Source:NCBI gene (formerly Entrezgene);Acc:827607] && sp|P42794|RL112_ARATH 60S ribosomal protein L11-2 OS=Arabidopsis thaliana OX=3702 GN=RPL11B PE=2 SV=2 && PF00673:ribosomal L5P family C-terminus|PF00281:Ribosomal protein L5	-
AT1G31812	3564	3826	5204	4055	3486	3822	3012	3231	3534	4123	4304	4068	ACBP6	1	11410766	11412233	-	779	protein_coding	acyl-CoA-binding protein 6 [Source:NCBI gene (formerly Entrezgene);Acc:840069] && sp|P57752|ACBP6_ARATH Acyl-CoA-binding domain-containing protein 6 OS=Arabidopsis thaliana OX=3702 GN=ACBP6 PE=1 SV=1 && -	MYB_related
AT4G01070	5401	4323	5305	2153	1591	2846	6637	6316	4094	2713	2581	2244	GT72B1	4	461513	463556	-	2044	protein_coding	UDP-Glycosyltransferase superfamily protein [Source:NCBI gene (formerly Entrezgene);Acc:827912] && sp|Q9M156|U72B1_ARATH UDP-glycosyltransferase 72B1 OS=Arabidopsis thaliana OX=3702 GN=UGT72B1 PE=1 SV=1 && PF00201:UDP-glucoronosyl and UDP-glucosyl transferase	ERF
AT2G44100	3888	5156	4653	3336	3105	4148	5109	3536	3401	3382	3390	3059	GDI1	2	18241469	18245008	+	1908	protein_coding	guanosine nucleotide diphosphate dissociation inhibitor 1 [Source:NCBI gene (formerly Entrezgene);Acc:819016] && sp|Q96254|GDI1_ARATH Guanosine nucleotide diphosphate dissociation inhibitor 1 OS=Arabidopsis thaliana OX=3702 GN=GDI1 PE=1 SV=1 && PF00996:GDP dissociation inhibitor	Nin-like
AT5G02840	2754	4959	3600	4416	5148	4087	3765	3080	3801	3321	3780	3443	LCL1	5	648648	651979	+	2107	protein_coding	LHY/CCA1-like 1 [Source:NCBI gene (formerly Entrezgene);Acc:831766] && sp|Q6R0G4|RVE4_ARATH Protein REVEILLE 4 OS=Arabidopsis thaliana OX=3702 GN=RVE4 PE=1 SV=1 && PF00249:Myb-like DNA-binding domain	MYB_related
AT5G66760	4855	6927	5209	3069	2930	3726	3899	3406	3119	3322	3261	2337	SDH1-1	5	26653607	26657696	+	2546	protein_coding	succinate dehydrogenase 1-1 [Source:NCBI gene (formerly Entrezgene);Acc:836809] && sp|O82663|SDHA1_ARATH Succinate dehydrogenase [ubiquinone] flavoprotein subunit 1, mitochondrial OS=Arabidopsis thaliana OX=3702 GN=SDH1-1 PE=1 SV=1 && PF02910:Fumarate reductase flavoprotein C-term|PF00890:FAD binding domain	GRAS
AT4G01870	10164	8385	4481	1624	4376	6550	1151	195	187	608	7741	578	AT4G01870	4	808376	810611	-	2236	protein_coding	tolB protein-like protein [Source:NCBI gene (formerly Entrezgene);Acc:828228] && - && -	-
AT5G47910	3005	4405	4425	2538	2396	4494	7278	5062	4149	2671	3156	2458	RBOHD	5	19397041	19402061	+	3603	protein_coding	respiratory burst oxidase homologue D [Source:NCBI gene (formerly Entrezgene);Acc:834842] && sp|Q9FIJ0|RBOHD_ARATH Respiratory burst oxidase homolog protein D OS=Arabidopsis thaliana OX=3702 GN=RBOHD PE=1 SV=1 && PF08022:FAD-binding domain|PF08030:Ferric reductase NAD binding domain|PF01794:Ferric reductase like transmembrane component|PF08414:Respiratory burst NADPH oxidase	NAC
AT5G22650	3763	3935	3608	4068	3723	3974	3820	2941	3528	4861	4106	3662	HD2B	5	7533946	7536496	+	1537	protein_coding	histone deacetylase 2B [Source:NCBI gene (formerly Entrezgene);Acc:832328] && sp|Q56WH4|HDT2_ARATH Histone deacetylase HDT2 OS=Arabidopsis thaliana OX=3702 GN=HDT2 PE=1 SV=2 && PF17800:Nucleoplasmin-like domain	C2H2
AT1G27320	3702	4549	4690	3713	3010	4755	4985	3676	3695	3134	3403	2636	HK3	1	9486889	9492632	+	4513	protein_coding	histidine kinase 3 [Source:NCBI gene (formerly Entrezgene);Acc:839621] && sp|Q9C5U1|AHK3_ARATH Histidine kinase 3 OS=Arabidopsis thaliana OX=3702 GN=AHK3 PE=1 SV=1 && PF00512:His Kinase A (phospho-acceptor) domain|PF00072:Response regulator receiver domain|PF02518:Histidine kinase-, DNA gyrase B-, and HSP90-like ATPase|PF03924:CHASE domain	ARR-B
AT1G70850	19	7	42	8418	8950	652	1461	582	2613	11559	5016	6621	MLP34	1	26714866	26716901	-	1377	protein_coding	MLP-like protein 34 [Source:NCBI gene (formerly Entrezgene);Acc:843422] && sp|Q9SSK7|MLP34_ARATH MLP-like protein 34 OS=Arabidopsis thaliana OX=3702 GN=MLP34 PE=2 SV=1 && PF00407:Pathogenesis-related protein Bet v I family	-
AT3G56360	5553	4175	5841	3576	3189	6551	1656	632	2001	4119	4290	4340	AT3G56360	3	20896332	20897747	+	1416	protein_coding	- && - && -	-
AT2G39800	5531	2597	4876	5364	2215	1790	2449	5731	2529	4601	2887	5340	P5CS1	2	16598072	16603319	-	2971	protein_coding	delta1-pyrroline-5-carboxylate synthase 1 [Source:NCBI gene (formerly Entrezgene);Acc:818566] && sp|P54887|P5CS1_ARATH Delta-1-pyrroline-5-carboxylate synthase A OS=Arabidopsis thaliana OX=3702 GN=P5CSA PE=1 SV=1 && PF00696:Amino acid kinase family|PF00171:Aldehyde dehydrogenase family	B3
AT4G22690	3480	6674	4277	1949	1646	4394	8811	4471	5237	1148	2449	1369	CYP706A1	4	11929359	11931750	+	2392	protein_coding	cytochrome P450, family 706, subfamily A, polypeptide 1 [Source:NCBI gene (formerly Entrezgene);Acc:828365] && sp|A0A2K9RG08|CYBK1_VITAC Labd-13Z-ene-9,15,16-triol synthase, chloroplastic OS=Vitex agnus-castus OX=54477 GN=CYP76BK1 PE=1 SV=1 && PF00067:Cytochrome P450	bHLH
AT3G23600	4687	4621	5292	3138	2618	3608	4995	4137	3749	3099	3132	2802	AT3G23600	3	8473627	8476024	+	1295	protein_coding	alpha/beta-Hydrolases superfamily protein [Source:NCBI gene (formerly Entrezgene);Acc:821939] && sp|Q9ZT66|E134_MAIZE Endo-1,3;1,4-beta-D-glucanase OS=Zea mays OX=4577 PE=1 SV=1 && PF01738:Dienelactone hydrolase family	-
AT1G12240	2967	4529	2814	3277	3523	3203	4589	4421	3706	4859	4205	3756	ATBETAFRUCT4	1	4153641	4157653	+	2249	protein_coding	Glycosyl hydrolases family 32 protein [Source:NCBI gene (formerly Entrezgene);Acc:837777] && sp|Q39041|INVA4_ARATH Acid beta-fructofuranosidase 4, vacuolar OS=Arabidopsis thaliana OX=3702 GN=BFRUCT4 PE=1 SV=2 && PF08244:Glycosyl hydrolases family 32 C terminal|PF11837:Domain of unknown function (DUF3357)|PF00251:Glycosyl hydrolases family 32 N-terminal domain	-
AT5G37600	3059	5852	4503	2756	1781	7169	4748	4133	4383	2781	2205	2392	GSR 1	5	14933286	14935885	-	1588	protein_coding	- && sp|Q56WN1|GLN11_ARATH Glutamine synthetase cytosolic isozyme 1-1 OS=Arabidopsis thaliana OX=3702 GN=GLN1-1 PE=1 SV=2 && PF00120:Glutamine synthetase, catalytic domain|PF03951:Glutamine synthetase, beta-Grasp domain	SBP
AT5G26360	3751	4471	4162	3956	3713	3625	3247	3473	3905	4331	3715	3301	AT5G26360	5	9255053	9259028	-	2313	protein_coding	TCP-1/cpn60 chaperonin family protein [Source:NCBI gene (formerly Entrezgene);Acc:832705] && sp|Q84WV1|TCPG_ARATH T-complex protein 1 subunit gamma OS=Arabidopsis thaliana OX=3702 GN=CCT3 PE=1 SV=1 && PF00118:TCP-1/cpn60 chaperonin family	bHLH
AT3G11170	3079	3577	3062	4858	5370	3857	4129	1956	2430	4842	4808	3650	FAD7	3	3499537	3502452	+	2089	protein_coding	fatty acid desaturase 7 [Source:NCBI gene (formerly Entrezgene);Acc:820288] && sp|P46310|FAD3C_ARATH sn-2 acyl-lipid omega-3 desaturase (ferredoxin), chloroplastic OS=Arabidopsis thaliana OX=3702 GN=FAD7 PE=1 SV=1 && PF00487:Fatty acid desaturase|PF11960:Domain of unknown function (DUF3474)	HSF
AT1G48600	4293	1280	3407	4372	4363	3073	4122	2565	3823	4858	5299	4114	PMEAMT	1	17965871	17969354	+	1989	protein_coding	S-adenosyl-L-methionine-dependent methyltransferases superfamily protein [Source:NCBI gene (formerly Entrezgene);Acc:841281] && sp|Q944H0|PEAM2_ARATH Phosphomethylethanolamine N-methyltransferase OS=Arabidopsis thaliana OX=3702 GN=NMT2 PE=1 SV=2 && PF13847:Methyltransferase domain|PF08241:Methyltransferase domain	-
AT1G02850	8822	8336	8479	1938	1391	2808	3011	4124	2283	1112	2067	1193	BGLU11	1	630374	633420	+	2196	protein_coding	beta glucosidase 11 [Source:NCBI gene (formerly Entrezgene);Acc:839435] && sp|B3H5Q1|BGL11_ARATH Beta-glucosidase 11 OS=Arabidopsis thaliana OX=3702 GN=BGLU11 PE=2 SV=2 && PF00232:Glycosyl hydrolase family 1	NF-YC
AT4G17520	3701	3881	3813	4393	4070	3850	2613	2898	3533	4808	4285	3534	AT4G17520	4	9771297	9773592	+	1561	protein_coding	Hyaluronan / mRNA binding family [Source:NCBI gene (formerly Entrezgene);Acc:827467] && sp|O23593|RGGB_ARATH RGG repeats nuclear RNA binding protein B OS=Arabidopsis thaliana OX=3702 GN=RGGB PE=1 SV=1 && PF04774:Hyaluronan / mRNA binding family|PF09598:Stm1	ERF
AT3G16450	841	2174	2896	5566	5945	606	6415	2427	3842	6827	4134	3702	JAL33	3	5588292	5590085	+	1497	protein_coding	Mannose-binding lectin superfamily protein [Source:NCBI gene (formerly Entrezgene);Acc:820893] && sp|O04311|JAL33_ARATH Jacalin-related lectin 33 OS=Arabidopsis thaliana OX=3702 GN=JAL33 PE=1 SV=1 && PF01419:Jacalin-like lectin domain	-
AT2G18790	4311	3929	5474	4089	3093	3467	3311	4115	3769	3426	3344	2965	PHYB	2	8139756	8144461	+	4528	protein_coding	phytochrome B [Source:NCBI gene (formerly Entrezgene);Acc:816394] && sp|P14713|PHYB_ARATH Phytochrome B OS=Arabidopsis thaliana OX=3702 GN=PHYB PE=1 SV=1 && PF00360:Phytochrome region|PF01590:GAF domain|PF00989:PAS fold|PF00512:His Kinase A (phospho-acceptor) domain|PF08446:PAS fold	-
AT5G19770	2360	2923	2908	4452	5223	3839	2364	2688	3425	5458	5372	4260	TUA3	5	6682420	6684744	-	1964	protein_coding	tubulin alpha-3 [Source:NCBI gene (formerly Entrezgene);Acc:832097] && sp|Q56WH1|TBA3_ARATH Tubulin alpha-3 chain OS=Arabidopsis thaliana OX=3702 GN=TUBA3 PE=1 SV=2 && PF03953:Tubulin C-terminal domain|PF00091:Tubulin/FtsZ family, GTPase domain	Nin-like
AT3G11510	3467	3181	3025	4191	4227	3619	4303	2784	3447	4867	4290	3807	AT3G11510	3	3623448	3624961	-	857	protein_coding	Ribosomal protein S11 family protein [Source:NCBI gene (formerly Entrezgene);Acc:820324] && sp|Q9CAX6|RS142_ARATH 40S ribosomal protein S14-2 OS=Arabidopsis thaliana OX=3702 GN=RPS14B PE=1 SV=1 && PF00411:Ribosomal protein S11	-
AT5G58330	4266	3700	4343	4372	4387	3725	2280	2638	2699	4788	4618	3308	AT5G58330	5	23579722	23582395	-	1732	protein_coding	lactate/malate dehydrogenase family protein [Source:NCBI gene (formerly Entrezgene);Acc:835945] && sp|Q8H1E2|MDHNP_ARATH Malate dehydrogenase [NADP], chloroplastic OS=Arabidopsis thaliana OX=3702 GN=At5g58330 PE=2 SV=1 && PF02866:lactate/malate dehydrogenase, alpha/beta C-terminal domain|PF00056:lactate/malate dehydrogenase, NAD binding domain	HSF
AT4G18710	3129	4166	4296	3864	3841	3835	4588	3424	3602	3467	3601	3259	BIN2	4	10296138	10301228	+	2665	protein_coding	Protein kinase superfamily protein [Source:NCBI gene (formerly Entrezgene);Acc:827605] && sp|Q39011|KSG7_ARATH Shaggy-related protein kinase eta OS=Arabidopsis thaliana OX=3702 GN=ASK7 PE=1 SV=2 && PF00069:Protein kinase domain	C3H
AT5G01600	2095	5871	3783	2609	1884	1350	4472	12239	4422	1391	3348	1603	FER1	5	227953	230051	-	1421	protein_coding	ferretin 1 [Source:NCBI gene (formerly Entrezgene);Acc:831720] && sp|Q39101|FRI1_ARATH Ferritin-1, chloroplastic OS=Arabidopsis thaliana OX=3702 GN=FER1 PE=1 SV=1 && PF00210:Ferritin-like domain	B3
AT1G18540	3592	3196	3036	4316	4177	3987	4138	2508	3238	5029	4251	3582	AT1G18540	1	6376639	6378580	-	1543	protein_coding	Ribosomal protein L6 family protein [Source:NCBI gene (formerly Entrezgene);Acc:838435] && sp|Q9FZ76|RL61_ARATH 60S ribosomal protein L6-1 OS=Arabidopsis thaliana OX=3702 GN=RPL6A PE=2 SV=1 && PF13499:EF-hand domain pair	FAR1
AT1G55670	3288	3390	3504	4806	5064	3802	1900	1919	2648	5561	5115	4043	PSAG	1	20802670	20803449	-	780	protein_coding	photosystem I subunit G [Source:NCBI gene (formerly Entrezgene);Acc:842016] && sp|Q9S7N7|PSAG_ARATH Photosystem I reaction center subunit V, chloroplastic OS=Arabidopsis thaliana OX=3702 GN=PSAG PE=1 SV=1 && PF01241:Photosystem I psaG / psaK	-
AT1G01100	3001	3286	3061	4084	4110	4110	4465	2725	3515	4962	4033	3682	AT1G01100	1	49909	51210	-	856	protein_coding	60S acidic ribosomal protein family [Source:NCBI gene (formerly Entrezgene);Acc:839410] && sp|Q8LCW9|RLA11_ARATH 60S acidic ribosomal protein P1-1 OS=Arabidopsis thaliana OX=3702 GN=RPP1A PE=3 SV=2 && PF00428:60s Acidic ribosomal protein	-
AT3G54210	3533	3477	3590	4922	5403	3735	2381	1909	2328	5364	5157	3218	AT3G54210	3	20067540	20068614	-	997	protein_coding	Ribosomal protein L17 family protein [Source:NCBI gene (formerly Entrezgene);Acc:824588] && sp|Q9M385|RK17_ARATH 50S ribosomal protein L17, chloroplastic OS=Arabidopsis thaliana OX=3702 GN=RPL17 PE=2 SV=1 && PF01196:Ribosomal protein L17	-
AT5G49440	1540	3456	2963	4988	4600	4126	3834	3061	4080	4103	4310	3945	AT5G49440	5	20048239	20049776	+	1538	protein_coding	- && - && -	-
AT4G39200	3012	3139	3478	4223	4167	4124	3797	2687	3688	4877	4049	3703	AT4G39200	4	18257334	18258900	+	893	protein_coding	Ribosomal protein S25 family protein [Source:NCBI gene (formerly Entrezgene);Acc:830075] && sp|Q9T029|RS254_ARATH 40S ribosomal protein S25-4 OS=Arabidopsis thaliana OX=3702 GN=RPS25E PE=3 SV=1 && PF03297:S25 ribosomal protein	-
AT1G48030	3673	3781	3543	4589	4443	4014	2298	2519	2673	5320	4815	3217	mtLPD1	1	17716893	17719500	-	2422	protein_coding	mitochondrial lipoamide dehydrogenase 1 [Source:NCBI gene (formerly Entrezgene);Acc:841221] && sp|Q9M5K3|DLDH1_ARATH Dihydrolipoyl dehydrogenase 1, mitochondrial OS=Arabidopsis thaliana OX=3702 GN=LPD1 PE=1 SV=2 && PF07992:Pyridine nucleotide-disulphide oxidoreductase|PF02852:Pyridine nucleotide-disulphide oxidoreductase, dimerisation domain	-
AT5G20020	3560	5466	3263	3851	3605	4433	4360	2284	2674	3895	4328	3062	RAN2	5	6762569	6764683	+	1216	protein_coding	RAS-related GTP-binding nuclear protein 2 [Source:NCBI gene (formerly Entrezgene);Acc:832124] && sp|P41917|RAN2_ARATH GTP-binding nuclear protein Ran-2 OS=Arabidopsis thaliana OX=3702 GN=RAN2 PE=1 SV=3 && PF00071:Ras family	MIKC_MADS
AT4G01800	3725	4392	4043	4401	4620	4152	2481	2561	2917	3886	4347	3107	AGY1	4	770722	776439	-	3689	protein_coding	Albino or Glassy Yellow 1 [Source:NCBI gene (formerly Entrezgene);Acc:827922] && sp|Q9SYI0|SECA1_ARATH Protein translocase subunit SECA1, chloroplastic OS=Arabidopsis thaliana OX=3702 GN=SECA1 PE=1 SV=2 && PF07517:SecA DEAD-like domain|PF01043:SecA preprotein cross-linking domain|PF07516:SecA Wing and Scaffold domain	-
AT4G37830	3482	4377	4152	3731	3311	4377	4650	2843	2956	3611	3817	3254	AT4G37830	4	17787524	17788834	-	789	protein_coding	cytochrome c oxidase-like protein [Source:NCBI gene (formerly Entrezgene);Acc:829939] && sp|Q9T070|COX6A_ARATH Cytochrome c oxidase subunit 6a, mitochondrial OS=Arabidopsis thaliana OX=3702 GN=COX6A PE=3 SV=1 && -	-
AT1G74050	2843	3524	2996	3996	4031	4305	5393	2539	3203	4237	4029	3451	AT1G74050	1	27847038	27849008	-	1248	protein_coding	Ribosomal protein L6 family protein [Source:NCBI gene (formerly Entrezgene);Acc:843744] && sp|Q9C9C5|RL63_ARATH 60S ribosomal protein L6-3 OS=Arabidopsis thaliana OX=3702 GN=RPL6C PE=2 SV=1 && PF03868:Ribosomal protein L6, N-terminal domain|PF01159:Ribosomal protein L6e	SBP
AT1G51680	3510	3647	4179	3695	2649	4962	4703	3934	3359	3569	3369	2945	4CL1	1	19158746	19161737	-	2558	protein_coding	4-coumarate:CoA ligase 1 [Source:NCBI gene (formerly Entrezgene);Acc:841593] && sp|Q42524|4CL1_ARATH 4-coumarate--CoA ligase 1 OS=Arabidopsis thaliana OX=3702 GN=4CL1 PE=1 SV=1 && PF00501:AMP-binding enzyme|PF13193:AMP-binding enzyme C-terminal domain	FAR1
AT3G13300	3752	4392	4302	3725	3436	3567	3780	3607	3657	3761	3669	2826	VCS	3	4303822	4310275	+	5012	protein_coding	Transducin/WD40 repeat-like superfamily protein [Source:NCBI gene (formerly Entrezgene);Acc:820530] && sp|Q9LTT8|VCS_ARATH Enhancer of mRNA-decapping protein 4 OS=Arabidopsis thaliana OX=3702 GN=VCS PE=1 SV=1 && -	-
AT4G08920	3458	3463	4434	3998	3863	4106	2475	3370	4111	3712	3848	3626	CRY1	4	5723651	5727268	+	3018	protein_coding	cryptochrome 1 [Source:NCBI gene (formerly Entrezgene);Acc:826470] && sp|Q43125|CRY1_ARATH Cryptochrome-1 OS=Arabidopsis thaliana OX=3702 GN=CRY1 PE=1 SV=2 && PF12546:Blue/Ultraviolet sensing protein C terminal|PF00875:DNA photolyase|PF03441:FAD binding domain of DNA photolyase	C2H2
AT5G11700	3768	4213	4381	3944	3527	3439	3557	3448	3619	3709	3979	2864	AT5G11700	5	3762391	3771449	-	5258	protein_coding	ephrin type-B receptor [Source:NCBI gene (formerly Entrezgene);Acc:831042] && - && -	MYB_related
AT2G25430	3095	4284	4023	3432	3481	4059	4497	3359	3777	3501	3620	3251	AT2G25430	2	10822192	10824939	+	2585	protein_coding	epsin N-terminal homology (ENTH) domain-containing protein / clathrin assembly protein-like protein [Source:NCBI gene (formerly Entrezgene);Acc:817081] && sp|Q8LF20|CAP2_ARATH Putative clathrin assembly protein At2g25430 OS=Arabidopsis thaliana OX=3702 GN=At2g25430 PE=1 SV=2 && PF07651:ANTH domain	bZIP
AT3G23050	3006	2819	3428	3808	3824	3604	2715	2976	4272	4552	4648	4691	IAA7	3	8194606	8197161	+	1908	protein_coding	indole-3-acetic acid 7 [Source:NCBI gene (formerly Entrezgene);Acc:821879] && sp|Q38825|IAA7_ARATH Auxin-responsive protein IAA7 OS=Arabidopsis thaliana OX=3702 GN=IAA7 PE=1 SV=1 && PF02309:AUX/IAA family	-
AT4G13770	808	657	2503	5759	3886	2969	3365	2358	3462	6334	5996	6224	CYP83A1	4	7990429	7992429	-	1909	protein_coding	cytochrome P450, family 83, subfamily A, polypeptide 1 [Source:NCBI gene (formerly Entrezgene);Acc:827011] && sp|P48421|C83A1_ARATH Cytochrome P450 83A1 OS=Arabidopsis thaliana OX=3702 GN=CYP83A1 PE=1 SV=2 && PF00067:Cytochrome P450	G2-like
AT4G01290	3747	4170	4407	3357	3095	3724	5305	3549	3538	3216	3335	2772	AT4G01290	4	537418	543939	-	4428	protein_coding	chorismate synthase [Source:NCBI gene (formerly Entrezgene);Acc:828103] && sp|Q9LU49|FK123_ARATH F-box/kelch-repeat protein At5g51250 OS=Arabidopsis thaliana OX=3702 GN=At5g51250 PE=2 SV=1 && -	-
AT4G13930	2532	2672	2992	4317	4298	3377	1754	3067	3297	6265	5267	4356	SHM4	4	8047692	8050157	-	1873	protein_coding	serine hydroxymethyltransferase 4 [Source:NCBI gene (formerly Entrezgene);Acc:827027] && sp|O23254|GLYC4_ARATH Serine hydroxymethyltransferase 4 OS=Arabidopsis thaliana OX=3702 GN=SHM4 PE=1 SV=1 && PF00464:Serine hydroxymethyltransferase	MIKC_MADS
AT3G54660	3702	4287	4618	3888	3898	3673	2541	2997	3384	4050	3854	3297	GR	3	20229637	20233211	-	2332	protein_coding	glutathione reductase [Source:NCBI gene (formerly Entrezgene);Acc:824631] && sp|P42770|GSHRP_ARATH Glutathione reductase, chloroplastic OS=Arabidopsis thaliana OX=3702 GN=EMB2360 PE=2 SV=1 && PF07992:Pyridine nucleotide-disulphide oxidoreductase|PF02852:Pyridine nucleotide-disulphide oxidoreductase, dimerisation domain	MYB_related
AT5G15650	2322	3392	2436	4258	3890	3174	3913	3417	3852	5184	4497	3783	RGP2	5	5092140	5095302	+	2355	protein_coding	reversibly glycosylated polypeptide 2 [Source:NCBI gene (formerly Entrezgene);Acc:831419] && sp|Q9LFW1|RGP2_ARATH UDP-arabinopyranose mutase 2 OS=Arabidopsis thaliana OX=3702 GN=RGP2 PE=1 SV=1 && PF03214:Reversibly glycosylated polypeptide	-
AT3G59780	4013	3931	4884	3871	4300	3517	668	2775	3376	4859	4321	3590	AT3G59780	3	22086333	22090529	+	2734	protein_coding	Rhodanese/Cell cycle control phosphatase superfamily protein [Source:NCBI gene (formerly Entrezgene);Acc:825147] && - && -	-
AT2G20990	3362	3683	3616	4025	3923	3850	3369	3071	3359	4176	4293	3378	SYTA	2	9014470	9018099	+	2439	protein_coding	synaptotagmin A [Source:NCBI gene (formerly Entrezgene);Acc:816633] && sp|Q9SKR2|SYT1_ARATH Synaptotagmin-1 OS=Arabidopsis thaliana OX=3702 GN=SYT1 PE=1 SV=2 && PF00168:C2 domain|PF17047:Synaptotagmin-like mitochondrial-lipid-binding domain	bZIP
AT3G21720	25	956	7684	824	888	11934	10924	744	5206	753	1522	2577	ICL	3	7652487	7656053	-	2213	protein_coding	isocitrate lyase [Source:NCBI gene (formerly Entrezgene);Acc:821726] && sp|P28297|ACEA_ARATH Isocitrate lyase OS=Arabidopsis thaliana OX=3702 GN=ICL PE=1 SV=2 && PF00463:Isocitrate lyase family	AP2
AT5G62390	2628	3939	4107	3355	3090	4895	4519	3361	3569	3980	3496	3063	BAG7	5	25051978	25054444	-	2014	protein_coding	BCL-2-associated athano 7 [Source:NCBI gene (formerly Entrezgene);Acc:836360] && sp|Q9LVA0|BAG7_ARATH BAG family molecular chaperone regulator 7 OS=Arabidopsis thaliana OX=3702 GN=BAG7 PE=1 SV=1 && -	-
AT2G35260	3745	3341	4804	3714	4064	3199	870	2522	3610	5038	4544	4478	AT2G35260	2	14849357	14852045	+	1878	protein_coding	CAAX protease self-immunity protein [Source:NCBI gene (formerly Entrezgene);Acc:818093] && - && PF02517:CPBP intramembrane metalloprotease	-
AT2G31610	3024	3333	3129	4144	4100	4088	2724	2620	3844	4982	4354	3499	AT2G31610	2	13450241	13451982	+	1209	protein_coding	Ribosomal protein S3 family protein [Source:NCBI gene (formerly Entrezgene);Acc:817719] && sp|Q9SIP7|RS31_ARATH 40S ribosomal protein S3-1 OS=Arabidopsis thaliana OX=3702 GN=RPS3A PE=1 SV=1 && PF07650:KH domain|PF00189:Ribosomal protein S3, C-terminal domain	MYB_related
AT1G14610	3546	3666	3882	4084	3913	3789	3625	3052	3103	4006	3963	3060	TWN2	1	5008153	5014533	-	3723	protein_coding	valyl-tRNA synthetase / valine-tRNA ligase (VALRS) [Source:NCBI gene (formerly Entrezgene);Acc:838023] && sp|P93736|SYVM1_ARATH Valine--tRNA ligase, mitochondrial 1 OS=Arabidopsis thaliana OX=3702 GN=TWN2 PE=1 SV=2 && PF08264:Anticodon-binding domain of tRNA|PF00133:tRNA synthetases class I (I, L, M and V)	GeBP
AT3G23920	3287	4589	4913	3290	2082	2840	5901	4893	3926	2605	2936	2411	BAM1	3	8641181	8644449	+	2519	protein_coding	beta-amylase 1 [Source:NCBI gene (formerly Entrezgene);Acc:821975] && sp|Q9LIR6|BAM1_ARATH Beta-amylase 1, chloroplastic OS=Arabidopsis thaliana OX=3702 GN=BAM1 PE=1 SV=1 && PF01373:Glycosyl hydrolase family 14	BES1
AT2G20260	3396	3564	3999	4179	4553	3406	1237	2433	3250	4940	4703	4005	PSAE-2	2	8736734	8737767	+	607	protein_coding	photosystem I subunit E-2 [Source:NCBI gene (formerly Entrezgene);Acc:816545] && sp|Q9S714|PSAE2_ARATH Photosystem I reaction center subunit IV B, chloroplastic OS=Arabidopsis thaliana OX=3702 GN=PSAE2 PE=2 SV=1 && PF02427:Photosystem I reaction centre subunit IV / PsaE	-
AT5G15950	3434	4202	3520	2577	2055	3141	5551	4147	4243	4378	3101	3278	AT5G15950	5	5205869	5208036	+	2053	protein_coding	Adenosylmethionine decarboxylase family protein [Source:NCBI gene (formerly Entrezgene);Acc:831452] && sp|Q9S7T9|DCAM2_ARATH S-adenosylmethionine decarboxylase proenzyme 2 OS=Arabidopsis thaliana OX=3702 GN=SAMDC2 PE=2 SV=1 && PF01536:Adenosylmethionine decarboxylase	-
AT4G18100	3071	2993	2815	4354	4148	3921	3846	2425	3319	5074	4104	3516	AT4G18100	4	10035468	10036647	-	821	protein_coding	Ribosomal protein L32e [Source:NCBI gene (formerly Entrezgene);Acc:827535] && sp|P49211|RL321_ARATH 60S ribosomal protein L32-1 OS=Arabidopsis thaliana OX=3702 GN=RPL32A PE=2 SV=2 && PF01655:Ribosomal protein L32	-
AT1G50250	3628	3566	4000	4085	4553	3545	1877	2812	3241	4611	4390	3262	FTSH1	1	18614201	18617155	-	2573	protein_coding	FTSH protease 1 [Source:NCBI gene (formerly Entrezgene);Acc:841447] && sp|Q39102|FTSH1_ARATH ATP-dependent zinc metalloprotease FTSH 1, chloroplastic OS=Arabidopsis thaliana OX=3702 GN=FTSH1 PE=1 SV=2 && PF17862:AAA+ lid domain|PF00004:ATPase family associated with various cellular activities (AAA)|PF01434:Peptidase family M41	WRKY
AT2G33770	3798	3918	4828	3433	3306	2887	3332	5015	7023	2428	2195	1406	PHO2	2	14277558	14283113	-	4176	protein_coding	phosphate 2 [Source:NCBI gene (formerly Entrezgene);Acc:817943] && sp|Q8VY10|UBC24_ARATH Probable ubiquitin-conjugating enzyme E2 24 OS=Arabidopsis thaliana OX=3702 GN=UBC24 PE=1 SV=1 && PF00179:Ubiquitin-conjugating enzyme	NAC
AT2G26690	3090	4500	4860	3815	3284	3085	2917	3287	3320	3701	3944	3725	AT2G26690	2	11347147	11350993	-	2421	protein_coding	Major facilitator superfamily protein [Source:NCBI gene (formerly Entrezgene);Acc:817210] && sp|Q9SZY4|PTR27_ARATH Protein NRT1/ PTR FAMILY 6.2 OS=Arabidopsis thaliana OX=3702 GN=NPF6.2 PE=1 SV=1 && PF00854:POT family	MYB_related
AT5G13010	3156	4482	3739	3901	3505	4487	5009	2993	3196	2921	3516	2583	EMB3011	5	4122400	4129005	+	4460	protein_coding	RNA helicase family protein [Source:NCBI gene (formerly Entrezgene);Acc:831141] && sp|F4K2E9|PRP16_ARATH Pre-mRNA-splicing factor ATP-dependent RNA helicase DEAH7 OS=Arabidopsis thaliana OX=3702 GN=CUV PE=1 SV=1 && PF00271:Helicase conserved C-terminal domain|PF04408:Helicase associated domain (HA2)|PF07717:Oligonucleotide/oligosaccharide-binding (OB)-fold|PF00270:DEAD/DEAH box helicase	C2H2
AT3G59920	3057	4137	4113	3612	3523	3808	3487	3128	3555	4061	3852	3133	GDI2	3	22134951	22138546	+	1866	protein_coding	RAB GDP dissociation inhibitor 2 [Source:NCBI gene (formerly Entrezgene);Acc:825162] && sp|O24653|GDI2_ARATH Guanosine nucleotide diphosphate dissociation inhibitor 2 OS=Arabidopsis thaliana OX=3702 GN=GDI2 PE=2 SV=1 && PF00996:GDP dissociation inhibitor	Nin-like
AT2G47110	3159	3089	2909	3985	3999	3606	4003	3058	3839	4352	3992	3457	UBQ6	2	19344635	19345345	+	711	protein_coding	ubiquitin 6 [Source:NCBI gene (formerly Entrezgene);Acc:819323] && sp|P59232|R27AB_ARATH Ubiquitin-40S ribosomal protein S27a-2 OS=Arabidopsis thaliana OX=3702 GN=RPS27AB PE=2 SV=2 && PF00240:Ubiquitin family|PF01599:Ribosomal protein S27a	YABBY
AT2G26910	3066	3611	4039	3711	3486	3520	4076	3788	4097	3577	3542	2920	ABCG32	2	11481326	11488270	+	4956	protein_coding	pleiotropic drug resistance 4 [Source:NCBI gene (formerly Entrezgene);Acc:817232] && sp|O81016|AB32G_ARATH ABC transporter G family member 32 OS=Arabidopsis thaliana OX=3702 GN=ABCG32 PE=1 SV=1 && PF01061:ABC-2 type transporter|PF00005:ABC transporter|PF14510:ABC-transporter N-terminal|PF08370:Plant PDR ABC transporter associated	MYB_related
AT1G72770	5912	5028	6180	3969	2621	3008	3220	2847	2440	2644	3140	2409	HAB1	1	27389948	27393327	+	2794	protein_coding	HYPERSENSITIVE TO ABA1 [Source:NCBI gene (formerly Entrezgene);Acc:843609] && sp|Q9CAJ0|P2C16_ARATH Protein phosphatase 2C 16 OS=Arabidopsis thaliana OX=3702 GN=HAB1 PE=1 SV=1 && PF00481:Protein phosphatase 2C	B3
AT5G11560	2982	3626	3600	4084	3695	3544	4245	3226	3467	3988	3840	3120	AT5G11560	5	3709442	3714124	-	3371	protein_coding	catalytics [Source:NCBI gene (formerly Entrezgene);Acc:831028] && sp|Q5ZL00|EMC1_CHICK ER membrane protein complex subunit 1 OS=Gallus gallus OX=9031 GN=EMC1 PE=2 SV=1 && PF07774:ER membrane protein complex subunit 1, C-terminal	-
AT5G58070	3787	5688	3458	2536	2536	8662	3180	1844	2447	2944	3035	3292	TIL	5	23500061	23501416	-	1272	protein_coding	temperature-induced lipocalin [Source:NCBI gene (formerly Entrezgene);Acc:835919] && sp|Q9FGT8|TIL_ARATH Temperature-induced lipocalin-1 OS=Arabidopsis thaliana OX=3702 GN=TIL PE=1 SV=1 && PF08212:Lipocalin-like domain	FAR1
AT1G53780	4343	6368	5408	2994	2786	3459	1374	4071	3918	2815	2972	2877	AT1G53780	1	20073989	20079022	-	3522	protein_coding	26S proteasome regulatory complex ATPase [Source:NCBI gene (formerly Entrezgene);Acc:841815] && sp|Q9SSB4|PRS7B_ARATH 26S proteasome regulatory subunit 7 homolog B OS=Arabidopsis thaliana OX=3702 GN=RPT1B PE=1 SV=2 && PF17862:AAA+ lid domain|PF00004:ATPase family associated with various cellular activities (AAA)|PF00160:Cyclophilin type peptidyl-prolyl cis-trans isomerase/CLD	WRKY
AT1G78630	3551	3417	3521	4365	5207	3946	1554	1773	2464	5190	5062	3301	emb1473	1	29575806	29577880	+	1391	protein_coding	Ribosomal protein L13 family protein [Source:NCBI gene (formerly Entrezgene);Acc:844199] && sp|Q9SYL9|RK13_ARATH 50S ribosomal protein L13, chloroplastic OS=Arabidopsis thaliana OX=3702 GN=RPL13 PE=2 SV=1 && PF00572:Ribosomal protein L13	-
AT3G55410	4164	4333	3484	3452	3296	3658	5655	2932	2689	3421	3715	2491	AT3G55410	3	20541269	20546053	+	3855	protein_coding	2-oxoglutarate dehydrogenase, E1 component [Source:NCBI gene (formerly Entrezgene);Acc:824707] && sp|Q54JE4|ODO1_DICDI 2-oxoglutarate dehydrogenase, mitochondrial OS=Dictyostelium discoideum OX=44689 GN=ogdh PE=3 SV=1 && PF16870:2-oxoglutarate dehydrogenase C-terminal|PF00676:Dehydrogenase E1 component|PF16078:2-oxoglutarate dehydrogenase N-terminus|PF02779:Transketolase, pyrimidine binding domain	-
AT1G62390	3165	3826	3383	3799	3488	4418	5348	2516	3130	3809	3476	2903	Phox2	1	23084293	23087141	-	2849	protein_coding	Octicosapeptide/Phox/Bem1p (PB1) domain-containing protein / tetratricopeptide repeat (TPR)-containing protein [Source:NCBI gene (formerly Entrezgene);Acc:842537] && sp|O48802|PHOX2_ARATH Protein CLMP1 OS=Arabidopsis thaliana OX=3702 GN=CLMP1 PE=1 SV=1 && PF00564:PB1 domain	-
AT5G18670	2178	3184	4181	3992	4335	3388	2374	3085	3770	3851	4824	4065	BMY3	5	6225956	6228195	+	1989	protein_coding	beta-amylase 3 [Source:NCBI gene (formerly Entrezgene);Acc:831985] && sp|Q8VYW2|BAM9_ARATH Inactive beta-amylase 9 OS=Arabidopsis thaliana OX=3702 GN=BAM9 PE=2 SV=1 && PF01373:Glycosyl hydrolase family 14	BES1
AT1G59900	3361	4597	4486	3396	2739	4476	5523	3027	3062	2811	3096	2635	E1 ALPHA	1	22051133	22053885	+	1664	protein_coding	pyruvate dehydrogenase complex E1 alpha subunit [Source:NCBI gene (formerly Entrezgene);Acc:842284] && sp|P52901|ODPA1_ARATH Pyruvate dehydrogenase E1 component subunit alpha-1, mitochondrial OS=Arabidopsis thaliana OX=3702 GN=E1 ALPHA PE=1 SV=2 && PF00676:Dehydrogenase E1 component	E2F/DP
AT5G62700	2113	1647	2120	4665	5191	3589	2653	2711	3337	6184	4710	4289	TUB3	5	25184258	25186777	+	1947	protein_coding	tubulin beta chain 3 [Source:NCBI gene (formerly Entrezgene);Acc:836391] && sp|Q56YW9|TBB2_ARATH Tubulin beta-2 chain OS=Arabidopsis thaliana OX=3702 GN=TUBB2 PE=2 SV=2 && PF00091:Tubulin/FtsZ family, GTPase domain|PF03953:Tubulin C-terminal domain	Nin-like
AT3G21690	4790	5813	5990	2677	2441	3398	4200	3688	3086	2560	2712	1831	AT3G21690	3	7638584	7642389	+	2215	protein_coding	MATE efflux family protein [Source:NCBI gene (formerly Entrezgene);Acc:821723] && sp|Q9LVD9|DTX40_ARATH Protein DETOXIFICATION 40 OS=Arabidopsis thaliana OX=3702 GN=DTX40 PE=1 SV=1 && PF01554:MatE	B3
AT1G70770	3470	4563	3548	3566	3282	3631	4560	2971	3359	3875	3425	2923	AT1G70770	1	26687798	26691281	-	2753	protein_coding	transmembrane protein (Protein of unknown function DUF2359, transmembrane) [Source:NCBI gene (formerly Entrezgene);Acc:843414] && sp|Q9CAC5|NDHL_ARATH NAD(P)H-quinone oxidoreductase subunit L, chloroplastic OS=Arabidopsis thaliana OX=3702 GN=ndhL PE=2 SV=1 && PF10151:TMEM214, C-terminal, caspase 4 activator	bHLH
AT2G26890	3310	3549	4001	3884	3272	3523	4805	3883	3658	3158	3564	2565	GRV2	2	11462067	11474371	-	8455	protein_coding	DNAJ heat shock N-terminal domain-containing protein [Source:NCBI gene (formerly Entrezgene);Acc:817230] && sp|F4IVL6|GRV2_ARATH DnaJ homolog subfamily C GRV2 OS=Arabidopsis thaliana OX=3702 GN=GRV2 PE=1 SV=1 && PF14237:GYF domain 2|PF00226:DnaJ domain	-
AT4G25050	2547	3148	2726	4513	5710	3483	1182	1644	2595	5975	5638	4003	ACP4	4	12870006	12871564	+	1162	protein_coding	acyl carrier protein 4 [Source:NCBI gene (formerly Entrezgene);Acc:828608] && sp|Q9SW21|ACP4_ARATH Acyl carrier protein 4, chloroplastic OS=Arabidopsis thaliana OX=3702 GN=ACP4 PE=2 SV=1 && PF00550:Phosphopantetheine attachment site	ERF
AT4G10320	3443	3761	3606	3873	3931	3910	3454	3051	3287	4087	3852	2826	AT4G10320	4	6397271	6404672	-	3991	protein_coding	tRNA synthetase class I (I, L, M and V) family protein [Source:NCBI gene (formerly Entrezgene);Acc:826624] && sp|F4JLM5|SYIC_ARATH Isoleucine--tRNA ligase, cytoplasmic OS=Arabidopsis thaliana OX=3702 GN=At4g10320 PE=2 SV=1 && PF08264:Anticodon-binding domain of tRNA|PF00133:tRNA synthetases class I (I, L, M and V)	GeBP
AT1G08520	3703	3685	3547	4518	4688	4209	1425	2385	2497	4755	4527	3113	ALB1	1	2696381	2701022	+	2643	protein_coding	ALBINA 1 [Source:NCBI gene (formerly Entrezgene);Acc:837374] && sp|Q9SJE1|CHLD_ARATH Magnesium-chelatase subunit ChlD, chloroplastic OS=Arabidopsis thaliana OX=3702 GN=CHLD PE=1 SV=3 && PF01078:Magnesium chelatase, subunit ChlI|PF13519:von Willebrand factor type A domain|PF17863:AAA lid domain	GRAS
AT4G39350	2954	3581	4157	2863	2925	3142	3845	4682	4544	3832	3414	3107	CESA2	4	18296388	18302192	+	4247	protein_coding	cellulose synthase A2 [Source:NCBI gene (formerly Entrezgene);Acc:830090] && sp|O48947|CESA2_ARATH Cellulose synthase A catalytic subunit 2 [UDP-forming] OS=Arabidopsis thaliana OX=3702 GN=CESA2 PE=1 SV=1 && PF14569:Zinc-binding RING-finger|PF03552:Cellulose synthase	LBD
AT5G60640	3560	4107	4184	3590	3130	3274	3875	3684	3825	3467	3229	3081	PDIL1-4	5	24370827	24374098	-	2305	protein_coding	PDI-like 1-4 [Source:NCBI gene (formerly Entrezgene);Acc:836185] && sp|Q9FF55|PDI14_ARATH Protein disulfide isomerase-like 1-4 OS=Arabidopsis thaliana OX=3702 GN=PDIL1-4 PE=1 SV=1 && PF00085:Thioredoxin|PF13848:Thioredoxin-like domain	C3H
AT3G27830	3539	3195	3555	4356	4498	3760	2852	1970	2360	5228	4501	3141	RPL12-A	3	10318455	10319920	+	1339	protein_coding	ribosomal protein L12-A [Source:NCBI gene (formerly Entrezgene);Acc:822403] && sp|P36210|RK121_ARATH 50S ribosomal protein L12-1, chloroplastic OS=Arabidopsis thaliana OX=3702 GN=RPL12A PE=2 SV=1 && PF16320:Ribosomal protein L7/L12 dimerisation domain|PF00542:Ribosomal protein L7/L12 C-terminal domain	Dof
AT5G09870	3118	2617	4197	3034	2742	3434	3565	4725	4528	3945	3913	3130	CESA5	5	3072870	3078416	+	4138	protein_coding	cellulose synthase 5 [Source:NCBI gene (formerly Entrezgene);Acc:830847] && sp|Q8L778|CESA5_ARATH Cellulose synthase A catalytic subunit 5 [UDP-forming] OS=Arabidopsis thaliana OX=3702 GN=CESA5 PE=1 SV=2 && PF14569:Zinc-binding RING-finger|PF03552:Cellulose synthase	LBD
AT3G24160	3151	3188	3651	3595	3380	3157	4972	3668	3510	3784	3727	3079	PMP	3	8726056	8729427	+	1684	protein_coding	putative type 1 membrane protein [Source:NCBI gene (formerly Entrezgene);Acc:822002] && - && -	-
AT3G60245	2861	2809	3218	4518	4212	3821	2157	2442	3319	5437	4369	3694	AT3G60245	3	22268688	22270028	+	672	protein_coding	Zinc-binding ribosomal protein family protein [Source:NCBI gene (formerly Entrezgene);Acc:825195] && sp|Q8RXU5|R37A2_ARATH 60S ribosomal protein L37a-2 OS=Arabidopsis thaliana OX=3702 GN=RPL37AC PE=3 SV=1 && -	B3
AT5G64350	3925	3648	4979	3459	2975	3496	3067	3657	3372	3872	3466	2912	FKBP12	5	25734590	25736145	-	714	protein_coding	FK506-binding protein 12 [Source:NCBI gene (formerly Entrezgene);Acc:836556] && sp|Q8LGG0|FKB12_ARATH Peptidyl-prolyl cis-trans isomerase FKBP12 OS=Arabidopsis thaliana OX=3702 GN=FKBP12 PE=1 SV=2 && PF00254:FKBP-type peptidyl-prolyl cis-trans isomerase	-
AT1G22300	2926	3331	3408	3541	3353	3716	4982	2980	3410	4225	3790	3155	GRF10	1	7878759	7881395	-	1817	protein_coding	ral regulatory factor 10 [Source:NCBI gene (formerly Entrezgene);Acc:838837] && sp|P48347|14310_ARATH 14-3-3-like protein GF14 epsilon OS=Arabidopsis thaliana OX=3702 GN=GRF10 PE=1 SV=1 && PF00244:14-3-3 protein	B3
AT3G01280	4005	4356	3575	3436	3240	3462	4123	2686	3092	4001	3549	3243	VDAC1	3	85551	88070	+	1492	protein_coding	voltage dependent anion channel 1 [Source:NCBI gene (formerly Entrezgene);Acc:820914] && sp|Q9SRH5|VDAC1_ARATH Mitochondrial outer membrane protein porin 1 OS=Arabidopsis thaliana OX=3702 GN=VDAC1 PE=1 SV=3 && PF01459:Eukaryotic porin	TCP
AT1G77180	2929	4353	3661	3526	3233	4449	5857	2857	2908	2872	3305	2795	SKIP	1	28999577	29002143	-	2444	protein_coding	chromatin protein family [Source:NCBI gene (formerly Entrezgene);Acc:844055] && sp|O80653|SKIP_ARATH SNW/SKI-interacting protein OS=Arabidopsis thaliana OX=3702 GN=SKIP PE=1 SV=1 && PF02731:SKIP/SNW domain	BBR-BPC
AT2G18280	2764	4152	3517	3845	3754	4088	4211	2824	3464	3216	3641	3266	TLP2	2	7945998	7948468	+	1955	protein_coding	tubby like protein 2 [Source:NCBI gene (formerly Entrezgene);Acc:816344] && sp|Q8GVE5|TLP2_ARATH Tubby-like F-box protein 2 OS=Arabidopsis thaliana OX=3702 GN=TULP2 PE=2 SV=1 && PF01167:Tub family	Trihelix
AT4G27440	3419	2392	3640	5182	3742	6170	1460	3047	3361	3768	3952	2605	PORB	4	13725546	13727440	+	1641	protein_coding	protochlorophyllide oxidoreductase B [Source:NCBI gene (formerly Entrezgene);Acc:828853] && sp|P21218|PORB_ARATH Protochlorophyllide reductase B, chloroplastic OS=Arabidopsis thaliana OX=3702 GN=PORB PE=1 SV=3 && PF00106:short chain dehydrogenase	C2H2
AT1G47420	3564	4293	4328	3123	2853	3839	4728	3313	3399	3266	3114	2844	SDH5	1	17395518	17397263	-	1117	protein_coding	succinate dehydrogenase 5 [Source:NCBI gene (formerly Entrezgene);Acc:841147] && sp|Q9SX77|SDH5_ARATH Succinate dehydrogenase subunit 5, mitochondrial OS=Arabidopsis thaliana OX=3702 GN=SDH5 PE=1 SV=1 && PF14290:Domain of unknown function (DUF4370)	-
AT2G29400	3884	5059	3814	3447	3453	4192	3946	2718	3150	3114	3164	2662	TOPP1	2	12613014	12615414	-	1486	protein_coding	type one protein phosphatase 1 [Source:NCBI gene (formerly Entrezgene);Acc:817489] && sp|P30366|PP11_ARATH Serine/threonine-protein phosphatase PP1 isozyme 1 OS=Arabidopsis thaliana OX=3702 GN=TOPP1 PE=1 SV=1 && PF00149:Calcineurin-like phosphoesterase|PF16891:Serine-threonine protein phosphatase N-terminal domain	FAR1
AT5G23010	779	985	2283	6147	4268	2765	2910	1942	2841	5742	6462	5397	MAM1	5	7703041	7706973	+	2051	protein_coding	methylthioalkylmalate synthase 1 [Source:NCBI gene (formerly Entrezgene);Acc:832365] && sp|Q9FG67|MAM1_ARATH Methylthioalkylmalate synthase 1, chloroplastic OS=Arabidopsis thaliana OX=3702 GN=MAM1 PE=1 SV=1 && PF00682:HMGL-like	FAR1
AT5G54160	2875	3694	3197	3201	2706	4948	6026	3633	3056	3214	3156	2756	OMT1	5	21981902	21984399	+	1497	protein_coding	O-methyltransferase 1 [Source:NCBI gene (formerly Entrezgene);Acc:835504] && sp|Q9FK25|OMT1_ARATH Flavone 3'-O-methyltransferase 1 OS=Arabidopsis thaliana OX=3702 GN=OMT1 PE=1 SV=1 && PF08100:Dimerisation domain|PF00891:O-methyltransferase domain	-
AT5G44190	2959	4322	5005	3309	3033	4221	2178	2918	3829	3686	3439	3519	GLK2	5	17798262	17800926	+	1732	protein_coding	GOLDEN2-like 2 [Source:NCBI gene (formerly Entrezgene);Acc:834442] && sp|Q9FFH0|GLK2_ARATH Transcription activator GLK2 OS=Arabidopsis thaliana OX=3702 GN=GLK2 PE=1 SV=1 && PF00249:Myb-like DNA-binding domain	G2-like
AT5G53480	3359	4235	3963	4013	3339	3445	3290	3144	3644	3438	3641	2891	AT5G53480	5	21713245	21717878	+	4028	protein_coding	ARM repeat superfamily protein [Source:NCBI gene (formerly Entrezgene);Acc:835429] && sp|Q9FJD4|IMB1_ARATH Importin subunit beta-1 OS=Arabidopsis thaliana OX=3702 GN=KPNB1 PE=1 SV=1 && PF13513:HEAT-like repeat|PF03810:Importin-beta N-terminal domain	-
AT1G02840	2597	4672	4087	3427	3796	4140	2224	3388	3698	3473	3407	3452	SR34	1	626639	629993	+	2028	protein_coding	RNA-binding (RRM/RBD/RNP motifs) family protein [Source:NCBI gene (formerly Entrezgene);Acc:839262] && sp|O22315|SR34_ARATH Serine/arginine-rich-splicing factor SR34 OS=Arabidopsis thaliana OX=3702 GN=SR34 PE=1 SV=1 && -	LBD
AT4G27520	3991	1639	3386	5657	3784	2762	2539	2764	2445	4806	4675	3812	ENODL2	4	13750156	13752103	-	1846	protein_coding	early nodulin-like protein 2 [Source:NCBI gene (formerly Entrezgene);Acc:828861] && sp|Q9T076|ENL2_ARATH Early nodulin-like protein 2 OS=Arabidopsis thaliana OX=3702 GN=At4g27520 PE=1 SV=1 && PF02298:Plastocyanin-like domain	C2H2
AT1G78080	3338	3591	4401	3783	2809	4620	1123	3648	3725	3907	3588	3715	RAP2.4	1	29364072	29366207	+	2136	protein_coding	related to AP2 4 [Source:NCBI gene (formerly Entrezgene);Acc:844143] && sp|Q8H1E4|RAP24_ARATH Ethylene-responsive transcription factor RAP2-4 OS=Arabidopsis thaliana OX=3702 GN=RAP2-4 PE=1 SV=1 && PF00847:AP2 domain	ERF
AT3G23810	3008	2063	3114	3807	3315	2903	3023	3915	3456	5299	4729	3601	SAHH2	3	8587622	8589754	-	1932	protein_coding	S-adenosyl-l-homocysteine (SAH) hydrolase 2 [Source:NCBI gene (formerly Entrezgene);Acc:821964] && sp|Q9LK36|SAHH2_ARATH Adenosylhomocysteinase 2 OS=Arabidopsis thaliana OX=3702 GN=SAHH2 PE=2 SV=1 && PF05221:S-adenosyl-L-homocysteine hydrolase|PF00670:S-adenosyl-L-homocysteine hydrolase, NAD binding domain	bHLH
AT3G24503	2439	2925	2796	3728	2605	5425	4551	3199	4187	3516	3296	3554	ALDH2C4	3	8919560	8923296	-	1945	protein_coding	aldehyde dehydrogenase 2C4 [Source:NCBI gene (formerly Entrezgene);Acc:822042] && sp|Q56YU0|AL2C4_ARATH Aldehyde dehydrogenase family 2 member C4 OS=Arabidopsis thaliana OX=3702 GN=ALDH2C4 PE=1 SV=2 && PF00171:Aldehyde dehydrogenase family	bHLH
AT3G25920	3633	3184	2984	4702	5266	3634	984	1747	2243	5643	5177	3000	RPL15	3	9491055	9492655	-	1144	protein_coding	ribosomal protein L15 [Source:NCBI gene (formerly Entrezgene);Acc:822189] && sp|P25873|RK15_ARATH 50S ribosomal protein L15, chloroplastic OS=Arabidopsis thaliana OX=3702 GN=RPL15 PE=1 SV=2 && PF00828:Ribosomal proteins 50S-L15, 50S-L18e, 60S-L27A	-
AT2G27530	2777	3084	2925	3904	4193	4085	3605	2241	3179	4653	4090	3457	PGY1	2	11763217	11764935	-	1133	protein_coding	Ribosomal protein L1p/L10e family [Source:NCBI gene (formerly Entrezgene);Acc:817299] && sp|P59230|R10A2_ARATH 60S ribosomal protein L10a-2 OS=Arabidopsis thaliana OX=3702 GN=RPL10AB PE=1 SV=1 && PF00687:Ribosomal protein L1p/L10e family	bZIP
AT5G65380	4410	5609	4115	4393	3856	3840	1584	2131	1813	3467	3932	2886	AT5G65380	5	26122937	26126560	-	1973	protein_coding	MATE efflux family protein [Source:NCBI gene (formerly Entrezgene);Acc:836663] && sp|Q9FKQ1|DTX27_ARATH Protein DETOXIFICATION 27 OS=Arabidopsis thaliana OX=3702 GN=DTX27 PE=2 SV=1 && PF01554:MatE	MYB
AT1G08190	2974	2975	3717	3519	3196	2912	3928	4003	4007	3864	3586	3305	VPS41	1	2567420	2573448	+	3481	protein_coding	vacuolar protein sorting 41 [Source:NCBI gene (formerly Entrezgene);Acc:837340] && sp|P93043|VPS41_ARATH Vacuolar protein sorting-associated protein 41 homolog OS=Arabidopsis thaliana OX=3702 GN=VPS41 PE=1 SV=3 && PF00637:Region in Clathrin and VPS	-
ATMG01390	2262	4135	2578	1674	1436	3086	11407	3277	3322	2715	3198	2888	ATMG01390	Mt	361350	363284	-	1935	rRNA	- && - && -	-
AT5G16130	2613	2606	2495	4554	4380	3913	2634	2538	3286	5036	4233	3648	AT5G16130	5	5268421	5270199	+	989	protein_coding	Ribosomal protein S7e family protein [Source:NCBI gene (formerly Entrezgene);Acc:831470] && sp|Q8LD03|RS73_ARATH 40S ribosomal protein S7-3 OS=Arabidopsis thaliana OX=3702 GN=RPS7C PE=1 SV=2 && PF01251:Ribosomal protein S7e	MYB
AT4G03560	2855	3140	3518	4159	3572	3499	3210	3440	3488	3785	3877	3393	TPC1	4	1579929	1585980	+	2815	protein_coding	two-pore channel 1 [Source:NCBI gene (formerly Entrezgene);Acc:825655] && sp|Q94KI8|TPC1_ARATH Two pore calcium channel protein 1 OS=Arabidopsis thaliana OX=3702 GN=TPC1 PE=1 SV=1 && PF00520:Ion transport protein	-
AT3G56190	3166	4396	4227	2965	2702	3608	5974	2901	3095	2776	3104	2872	ALPHA-SNAP2	3	20845674	20848695	-	1654	protein_coding	alpha-soluble NSF attachment protein 2 [Source:NCBI gene (formerly Entrezgene);Acc:824785] && sp|Q9SPE6|SNAA2_ARATH Alpha-soluble NSF attachment protein 2 OS=Arabidopsis thaliana OX=3702 GN=ASNAP2 PE=1 SV=1 && PF14938:Soluble NSF attachment protein, SNAP	-
AT2G23090	3598	4243	4372	3205	2662	3922	3818	3526	3291	2900	3126	3039	AT2G23090	2	9829450	9830434	-	604	protein_coding	Uncharacterized protein family SERF [Source:NCBI gene (formerly Entrezgene);Acc:816839] && sp|O64818|Y2309_ARATH Uncharacterized protein At2g23090 OS=Arabidopsis thaliana OX=3702 GN=At2g23090 PE=1 SV=1 && -	-
AT1G77760	1035	935	1769	8663	6108	4671	2406	585	483	4153	7338	3543	NIA1	1	29235721	29239484	-	3155	protein_coding	nitrate reductase 1 [Source:NCBI gene (formerly Entrezgene);Acc:844112] && sp|P11832|NIA1_ARATH Nitrate reductase [NADH] 1 OS=Arabidopsis thaliana OX=3702 GN=NIA1 PE=1 SV=3 && PF00175:Oxidoreductase NAD-binding domain|PF00173:Cytochrome b5-like Heme/Steroid binding domain|PF00970:Oxidoreductase FAD-binding domain|PF00174:Oxidoreductase molybdopterin binding domain|PF03404:Mo-co oxidoreductase dim…	C3H
AT1G06040	2657	3559	3750	3242	3426	3124	3671	3053	3839	4011	3724	3622	STO	1	1828340	1829983	-	1475	protein_coding	B-box zinc finger family protein [Source:NCBI gene (formerly Entrezgene);Acc:837113] && sp|Q96288|BBX24_ARATH B-box zinc finger protein 24 OS=Arabidopsis thaliana OX=3702 GN=BBX24 PE=1 SV=1 && PF00643:B-box zinc finger	DBB
AT3G06400	3109	4028	4689	3256	2970	3503	4075	3271	3706	3222	3158	2665	CHR11	3	1940907	1946980	+	3616	protein_coding	chromatin-remodeling protein 11 [Source:NCBI gene (formerly Entrezgene);Acc:819814] && sp|Q8RWY3|ISW2_ARATH ISWI chromatin-remodeling complex ATPase CHR11 OS=Arabidopsis thaliana OX=3702 GN=CHR11 PE=1 SV=4 && PF09110:HAND|PF09111:SLIDE|PF00176:SNF2 family N-terminal domain|PF00271:Helicase conserved C-terminal domain	MYB_related
AT3G17020	3027	4468	5098	2841	2313	4665	3672	3593	3338	2712	2904	3019	AT3G17020	3	5802493	5804282	-	1308	protein_coding	Adenine nucleotide alpha hydrolases-like superfamily protein [Source:NCBI gene (formerly Entrezgene);Acc:820958] && - && PF00582:Universal stress protein family	-
AT4G35790	2586	3361	3448	2814	2509	5091	6423	3603	3221	2937	2849	2783	PLDDELTA	4	16955415	16960407	-	3637	protein_coding	phospholipase D delta [Source:NCBI gene (formerly Entrezgene);Acc:829733] && sp|Q9C5Y0|PLDD1_ARATH Phospholipase D delta OS=Arabidopsis thaliana OX=3702 GN=PLDDELTA PE=1 SV=2 && PF12357:Phospholipase D C terminal|PF00614:Phospholipase D Active site motif|PF00168:C2 domain	TALE
AT2G42590	3431	4265	4275	3265	3144	4014	2744	2852	3177	3528	3821	3108	GRF9	2	17731830	17733982	-	1372	protein_coding	ral regulatory factor 9 [Source:NCBI gene (formerly Entrezgene);Acc:818859] && sp|Q96299|14339_ARATH 14-3-3-like protein GF14 mu OS=Arabidopsis thaliana OX=3702 GN=GRF9 PE=1 SV=2 && PF00244:14-3-3 protein	B3
AT2G46340	3048	4168	4141	3293	3149	3720	3810	2990	3698	3514	3295	2787	SPA1	2	19022154	19027528	-	4128	protein_coding	SPA (suppressor of phyA-105) protein family [Source:NCBI gene (formerly Entrezgene);Acc:819242] && sp|Q9SYX2|SPA1_ARATH Protein SUPPRESSOR OF PHYA-105 1 OS=Arabidopsis thaliana OX=3702 GN=SPA1 PE=1 SV=1 && -	GeBP
AT1G29660	2057	1911	2566	4007	3931	2608	1826	3368	3350	5924	5181	4873	AT1G29660	1	10371675	10374005	+	1756	protein_coding	GDSL-like Lipase/Acylhydrolase superfamily protein [Source:NCBI gene (formerly Entrezgene);Acc:839843] && sp|Q9C7N5|GDL14_ARATH GDSL esterase/lipase At1g29660 OS=Arabidopsis thaliana OX=3702 GN=At1g29660 PE=1 SV=1 && PF00657:GDSL-like Lipase/Acylhydrolase	ERF
AT1G06640	2488	2648	3240	3449	2759	1906	4133	5919	4881	3937	3190	3041	AT1G06640	1	2031626	2034112	+	2316	protein_coding	2-oxoglutarate (2OG) and Fe(II)-dependent oxygenase superfamily protein [Source:NCBI gene (formerly Entrezgene);Acc:837173] && sp|Q9C5K7|ACCH2_ARATH 1-aminocyclopropane-1-carboxylate oxidase homolog 2 OS=Arabidopsis thaliana OX=3702 GN=At1g06640 PE=2 SV=1 && PF03171:2OG-Fe(II) oxygenase superfamily|PF14226:non-haem dioxygenase in morphine synthesis N-terminal	MYB_related
AT5G11420	2133	1410	2069	4622	5655	3863	1294	1743	2657	6144	4448	5534	AT5G11420	5	3644547	3647411	+	1629	protein_coding	transmembrane protein, putative (Protein of unknown function, DUF642) [Source:NCBI gene (formerly Entrezgene);Acc:831013] && - && PF04862:Protein of unknown function (DUF642)	B3
AT3G05840	2988	4438	4555	2919	2532	3055	4807	3587	3509	3155	3215	2755	ATSK12	3	1739777	1743163	+	1944	protein_coding	Protein kinase superfamily protein [Source:NCBI gene (formerly Entrezgene);Acc:819753] && sp|P43289|KSG3_ARATH Shaggy-related protein kinase gamma OS=Arabidopsis thaliana OX=3702 GN=ASK3 PE=1 SV=1 && PF00069:Protein kinase domain	C3H
AT1G07140	3175	4163	3206	3605	3283	4071	5242	2326	2658	3638	3324	2794	SIRANBP	1	2191679	2193836	-	1516	protein_coding	Pleckstrin homology (PH) domain superfamily protein [Source:NCBI gene (formerly Entrezgene);Acc:837225] && sp|Q9LMK7|RBP1A_ARATH Ran-binding protein 1 homolog a OS=Arabidopsis thaliana OX=3702 GN=RANBP1A PE=1 SV=1 && PF00638:RanBP1 domain	-
AT4G31290	1955	4570	2522	2992	3476	3957	4893	2832	5358	3031	2811	3060	AT4G31290	4	15185775	15188484	+	1386	protein_coding	ChaC-like family protein [Source:NCBI gene (formerly Entrezgene);Acc:829256] && sp|Q84MC1|GCT22_ARATH Gamma-glutamylcyclotransferase 2-2 OS=Arabidopsis thaliana OX=3702 GN=GGCT2;2 PE=1 SV=1 && PF04752:ChaC-like protein	-
AT5G36880	3400	4185	3130	3678	3052	4270	3588	2829	3261	3570	3465	3009	ACS	5	14534585	14540441	-	3648	protein_coding	acetyl-CoA synthetase [Source:NCBI gene (formerly Entrezgene);Acc:833655] && sp|B9DGD6|ACS_ARATH Acetyl-coenzyme A synthetase, chloroplastic/glyoxysomal OS=Arabidopsis thaliana OX=3702 GN=ACS PE=1 SV=1 && PF13193:AMP-binding enzyme C-terminal domain|PF16177:Acetyl-coenzyme A synthetase N-terminus|PF00501:AMP-binding enzyme	NAC
AT5G51970	2397	2941	3280	4671	4109	4089	2566	2542	3034	3826	4734	3242	AT5G51970	5	21111445	21113403	+	1589	protein_coding	GroES-like zinc-binding alcohol dehydrogenase family protein [Source:NCBI gene (formerly Entrezgene);Acc:835272] && sp|Q9FJ95|DHSO_ARATH Sorbitol dehydrogenase OS=Arabidopsis thaliana OX=3702 GN=SDH PE=1 SV=1 && PF08240:Alcohol dehydrogenase GroES-like domain|PF00107:Zinc-binding dehydrogenase	bHLH
AT5G25560	3119	5460	4903	3149	2948	3587	799	3862	3582	3341	3420	3249	AT5G25560	5	8897797	8901740	+	2995	protein_coding	CHY-type/CTCHY-type/RING-type Zinc finger protein [Source:NCBI gene (formerly Entrezgene);Acc:832631] && sp|Q5JL96|ZFP34_ORYSJ Probable E3 ubiquitin-protein ligase RZFP34 OS=Oryza sativa subsp. japonica OX=39947 GN=RZFP34 PE=2 SV=1 && PF14599:Zinc-ribbon|PF13639:Ring finger domain|PF05495:CHY zinc finger	C2H2
AT5G61960	3175	4919	4600	3227	2405	3508	3876	3687	3372	3002	2997	2630	ML1	5	24878507	24884852	-	4611	protein_coding	MEI2-like protein 1 [Source:NCBI gene (formerly Entrezgene);Acc:836317] && sp|Q8W4I9|AML1_ARATH Protein MEI2-like 1 OS=Arabidopsis thaliana OX=3702 GN=ML1 PE=1 SV=1 && PF04059:RNA recognition motif 2|PF00076:RNA recognition motif. (a.k.a. RRM, RBD, or RNP domain)	WOX
AT1G31420	3403	3914	4429	3485	3253	3139	1993	3351	3482	3889	3680	3326	FEI1	1	11249600	11253915	+	2938	protein_coding	Leucine-rich repeat protein kinase family protein [Source:NCBI gene (formerly Entrezgene);Acc:840032] && sp|C0LGF4|FEI1_ARATH LRR receptor-like serine/threonine-protein kinase FEI 1 OS=Arabidopsis thaliana OX=3702 GN=FEI1 PE=1 SV=1 && PF00069:Protein kinase domain|PF08263:Leucine rich repeat N-terminal domain	STAT
AT5G48850	4923	3078	6276	808	221	1331	4848	9633	7615	495	1204	903	ATSDI1	5	19805437	19807853	-	1214	protein_coding	Tetratricopeptide repeat (TPR)-like superfamily protein [Source:NCBI gene (formerly Entrezgene);Acc:834943] && sp|Q8GXU5|SDI1_ARATH Protein SULFUR DEFICIENCY-INDUCED 1 OS=Arabidopsis thaliana OX=3702 GN=SDI1 PE=2 SV=1 && -	-
AT2G41250	2418	4088	3298	3743	3351	4763	2560	2275	3191	3714	3819	4103	AT2G41250	2	17200657	17202848	-	1375	protein_coding	Haloacid dehalogenase-like hydrolase (HAD) superfamily protein [Source:NCBI gene (formerly Entrezgene);Acc:818724] && sp|Q4FPT7|GPH_PSYA2 Phosphoglycolate phosphatase OS=Psychrobacter arcticus (strain DSM 17307 / VKM B-2377 / 273-4) OX=259536 GN=Psyc_2124 PE=3 SV=1 && PF13419:Haloacid dehalogenase-like hydrolase	C3H
AT5G11170	3510	3914	3639	3505	3544	3848	2389	2920	3303	3822	3772	3151	UAP56a	5	3553096	3557018	+	1913	protein_coding	DEAD/DEAH box RNA helicase family protein [Source:NCBI gene (formerly Entrezgene);Acc:830986] && sp|Q56XG6|RH15_ARATH DEAD-box ATP-dependent RNA helicase 15 OS=Arabidopsis thaliana OX=3702 GN=RH15 PE=1 SV=3 && PF00270:DEAD/DEAH box helicase|PF00271:Helicase conserved C-terminal domain	Whirly
AT5G50850	3915	4128	3794	3374	3177	4873	3433	2187	2352	3400	3841	2840	MAB1	5	20689243	20693470	+	1879	protein_coding	Transketolase family protein [Source:NCBI gene (formerly Entrezgene);Acc:835157] && sp|Q38799|ODPB1_ARATH Pyruvate dehydrogenase E1 component subunit beta-1, mitochondrial OS=Arabidopsis thaliana OX=3702 GN=PDH2 PE=1 SV=2 && PF02780:Transketolase, C-terminal domain|PF02779:Transketolase, pyrimidine binding domain	E2F/DP
AT1G52300	2632	2816	2967	3969	3806	3767	3197	2273	3266	4945	4189	3460	AT1G52300	1	19474898	19476234	-	685	protein_coding	Zinc-binding ribosomal protein family protein [Source:NCBI gene (formerly Entrezgene);Acc:841660] && sp|Q43292|RL372_ARATH 60S ribosomal protein L37-2 OS=Arabidopsis thaliana OX=3702 GN=RPL37B PE=3 SV=2 && -	GRAS
AT4G22890	3364	2401	3108	4172	5044	2880	1284	2099	2514	5777	4995	3618	PGR5-LIKE A	4	12006986	12009536	+	1512	protein_coding	PGR5-LIKE A [Source:NCBI gene (formerly Entrezgene);Acc:828388] && sp|Q8H112|PGL1A_ARATH PGR5-like protein 1A, chloroplastic OS=Arabidopsis thaliana OX=3702 GN=PGRL1A PE=1 SV=1 && -	bHLH
AT1G54270	3668	4887	3741	3411	3080	3836	3587	2579	2656	3561	3551	2679	EIF4A-2	1	20259547	20262266	+	1904	protein_coding	eif4a-2 [Source:NCBI gene (formerly Entrezgene);Acc:841868] && sp|P41377|IF4A2_ARATH Eukaryotic initiation factor 4A-2 OS=Arabidopsis thaliana OX=3702 GN=TIF4A-2 PE=1 SV=1 && PF00270:DEAD/DEAH box helicase|PF00271:Helicase conserved C-terminal domain	MYB
AT4G15210	1060	2431	3565	48	21	225	5404	26647	1470	111	147	96	BAM5	4	8666334	8669526	-	2642	protein_coding	beta-amylase 5 [Source:NCBI gene (formerly Entrezgene);Acc:827185] && sp|P25853|BAM5_ARATH Beta-amylase 5 OS=Arabidopsis thaliana OX=3702 GN=BAM5 PE=2 SV=1 && PF01373:Glycosyl hydrolase family 14	BES1
AT3G60300	3093	5153	4250	2795	2718	4304	3588	3182	3582	2656	2904	2985	AT3G60300	3	22285138	22287548	+	1551	protein_coding	RWD domain-containing protein [Source:NCBI gene (formerly Entrezgene);Acc:825201] && - && PF05773:RWD domain	-
AT5G10860	2937	4106	4032	3399	2917	3923	5042	2769	2660	2987	3632	2783	CBSX3	5	3428842	3430492	-	1096	protein_coding	Cystathionine beta-synthase (CBS) family protein [Source:NCBI gene (formerly Entrezgene);Acc:830953] && sp|Q9LEV3|CBSX3_ARATH CBS domain-containing protein CBSX3, mitochondrial OS=Arabidopsis thaliana OX=3702 GN=CBSX3 PE=1 SV=1 && PF00571:CBS domain	bHLH
AT4G01100	2805	3321	3250	3757	3413	3758	3892	2751	3538	3783	3606	3312	ADNT1	4	477141	480028	+	2195	protein_coding	adenine nucleotide transporter 1 [Source:NCBI gene (formerly Entrezgene);Acc:827899] && sp|O04619|ADNT1_ARATH Mitochondrial adenine nucleotide transporter ADNT1 OS=Arabidopsis thaliana OX=3702 GN=ADNT1 PE=1 SV=1 && PF00153:Mitochondrial carrier protein	TALE
AT1G79280	3472	4640	4180	3385	2944	4010	4189	2889	2832	3011	3292	2335	NUA	1	29818970	29833016	-	6783	protein_coding	nuclear pore anchor [Source:NCBI gene (formerly Entrezgene);Acc:844268] && sp|A4GSN8|NUA_ARATH Nuclear-pore anchor OS=Arabidopsis thaliana OX=3702 GN=NUA PE=1 SV=1 && PF07926:TPR/MLP1/MLP2-like protein	-
AT1G70370	2248	1322	2774	4250	4460	3594	1981	2756	2818	6046	4806	4118	PG2	1	26512681	26515255	-	2460	protein_coding	polygalacturonase 2 [Source:NCBI gene (formerly Entrezgene);Acc:843373] && sp|P92990|PGL3_ARATH Polygalacturonase 1 beta-like protein 3 OS=Arabidopsis thaliana OX=3702 GN=PGL3 PE=2 SV=2 && PF03181:BURP domain	-
AT2G20890	3415	2992	3261	4353	4270	3316	1538	2486	2777	5005	4458	3291	PSB29	2	8987584	8989416	+	1333	protein_coding	photosystem II reaction center PSB29 protein [Source:NCBI gene (formerly Entrezgene);Acc:816623] && sp|Q9SKT0|THF1_ARATH Protein THYLAKOID FORMATION 1, chloroplastic OS=Arabidopsis thaliana OX=3702 GN=THF1 PE=1 SV=1 && PF11264:Thylakoid formation protein	-
AT5G59880	2877	3704	3397	3437	2977	3094	5590	2789	3047	3420	3659	3166	ADF3	5	24120164	24121949	+	959	protein_coding	actin depolymerizing factor 3 [Source:NCBI gene (formerly Entrezgene);Acc:836110] && sp|Q9ZSK4|ADF3_ARATH Actin-depolymerizing factor 3 OS=Arabidopsis thaliana OX=3702 GN=ADF3 PE=1 SV=1 && PF00241:Cofilin/tropomyosin-type actin-binding protein	bHLH
AT1G49600	2469	3126	2898	4184	4114	4029	3780	2138	3052	3835	3922	3577	RBP47A	1	18356799	18360447	-	2498	protein_coding	RNA-binding protein 47A [Source:NCBI gene (formerly Entrezgene);Acc:841384] && sp|F4I3B3|RB47A_ARATH Polyadenylate-binding protein RBP47A OS=Arabidopsis thaliana OX=3702 GN=RBP47A PE=2 SV=1 && PF00076:RNA recognition motif. (a.k.a. RRM, RBD, or RNP domain)	WOX
AT2G47510	3268	4678	3176	3223	3264	3958	5192	2649	3039	3104	3021	2455	FUM1	2	19498229	19502488	+	2317	protein_coding	fumarase 1 [Source:NCBI gene (formerly Entrezgene);Acc:819364] && sp|P93033|FUM1_ARATH Fumarate hydratase 1, mitochondrial OS=Arabidopsis thaliana OX=3702 GN=FUM1 PE=1 SV=2 && PF00206:Lyase|PF10415:Fumarase C C-terminus	-
AT1G03600	2746	3046	3201	4007	4465	3700	1624	1875	2581	5395	4678	3660	PSB27	1	898480	899794	+	1315	protein_coding	photosystem II family protein [Source:NCBI gene (formerly Entrezgene);Acc:839449] && sp|Q9LR64|PB27A_ARATH Photosystem II repair protein PSB27-H1, chloroplastic OS=Arabidopsis thaliana OX=3702 GN=PSB27-1 PE=1 SV=1 && PF13326:Photosystem II Pbs27	-
AT5G65220	3346	3588	3546	3628	4019	3729	2877	2062	2568	4274	4245	3096	AT5G65220	5	26061165	26062682	+	834	protein_coding	Ribosomal L29 family protein [Source:NCBI gene (formerly Entrezgene);Acc:836647] && sp|Q9FJP3|RK29_ARATH 50S ribosomal protein L29, chloroplastic OS=Arabidopsis thaliana OX=3702 GN=RPL29 PE=1 SV=1 && PF00831:Ribosomal L29 protein	bZIP
AT1G55350	3044	3150	3773	3744	3463	3424	3826	3246	3525	3542	3472	2745	DEK1	1	20653740	20665110	-	7816	protein_coding	calpain-type cysteine protease family [Source:NCBI gene (formerly Entrezgene);Acc:841981] && sp|Q8RVL2|DEK1_ARATH Calpain-type cysteine protease DEK1 OS=Arabidopsis thaliana OX=3702 GN=DEK1 PE=1 SV=1 && PF00648:Calpain family cysteine protease|PF01067:Calpain large subunit, domain III	-
AT1G10760	4696	4720	6063	2416	2024	3208	3670	4297	3208	2044	2564	2024	SEX1	1	3580830	3590928	-	5040	protein_coding	Pyruvate phosphate dikinase, PEP/pyruvate binding domain-containing protein [Source:NCBI gene (formerly Entrezgene);Acc:837619] && sp|Q9SAC6|GWD1_ARATH Alpha-glucan water dikinase 1, chloroplastic OS=Arabidopsis thaliana OX=3702 GN=GWD1 PE=1 SV=2 && PF01326:Pyruvate phosphate dikinase, PEP/pyruvate binding domain	LSD
AT4G22240	5426	5246	4589	2853	2098	3204	3535	3453	2720	2485	2761	2533	AT4G22240	4	11765803	11767422	-	1415	protein_coding	Plastid-lipid associated protein PAP / fibrillin family protein [Source:NCBI gene (formerly Entrezgene);Acc:828319] && sp|O49629|PAP2_ARATH Probable plastid-lipid-associated protein 2, chloroplastic OS=Arabidopsis thaliana OX=3702 GN=PAP2 PE=1 SV=1 && PF04755:PAP_fibrillin	RAV
AT5G20490	3128	3799	4326	3468	3181	3261	3749	3139	2962	3493	3574	2807	XIK	5	6926516	6937830	-	5615	protein_coding	myosin family protein with Dil [Source:NCBI gene (formerly Entrezgene);Acc:832171] && sp|F4K5J1|MYO17_ARATH Myosin-17 OS=Arabidopsis thaliana OX=3702 GN=XI-K PE=1 SV=2 && PF00063:Myosin head (motor domain)|PF01843:DIL domain|PF02736:Myosin N-terminal SH3-like domain	NAC
AT3G16520	4039	3728	4636	3144	2600	3641	2973	3018	3407	3348	3224	3118	UGT88A1	3	5618408	5620969	-	2472	protein_coding	UDP-glucosyl transferase 88A1 [Source:NCBI gene (formerly Entrezgene);Acc:820900] && sp|Q9LK73|U88A1_ARATH UDP-glycosyltransferase 88A1 OS=Arabidopsis thaliana OX=3702 GN=UGT88A1 PE=2 SV=1 && PF00201:UDP-glucoronosyl and UDP-glucosyl transferase	bHLH
AT5G13450	3326	3214	3570	3687	3179	3792	3847	2731	2727	4067	3842	2892	ATP5	5	4310254	4312066	-	1146	protein_coding	delta subunit of Mt ATP synthase [Source:NCBI gene (formerly Entrezgene);Acc:831186] && sp|Q96251|ATPO_ARATH ATP synthase subunit O, mitochondrial OS=Arabidopsis thaliana OX=3702 GN=At5g13450 PE=1 SV=2 && PF00213:ATP synthase delta (OSCP) subunit	MYB
AT3G13410	3096	3468	3607	3346	2767	3356	5098	2922	2990	3587	3664	2919	AT3G13410	3	4361635	4364316	-	1678	protein_coding	2-C-methyl-D-erythritol 4-phosphate cytidylyltransferase [Source:NCBI gene (formerly Entrezgene);Acc:820541] && - && -	-
AT1G17210	3094	4138	4202	3269	2956	3643	4733	3196	3359	2887	2798	2527	ILP1	1	5879996	5884773	-	3499	protein_coding	IAP-like protein 1 [Source:NCBI gene (formerly Entrezgene);Acc:838292] && - && PF07967:C3HC zinc finger-like	-
AT1G01960	3081	3575	3353	3932	3611	3135	4150	3047	3157	3496	3404	2766	EDA10	1	330588	337912	-	5825	protein_coding	SEC7-like guanine nucleotide exchange family protein [Source:NCBI gene (formerly Entrezgene);Acc:839301] && sp|Q9LPC5|BIG3_ARATH Brefeldin A-inhibited guanine nucleotide-exchange protein 3 OS=Arabidopsis thaliana OX=3702 GN=BIG3 PE=1 SV=1 && PF16213:Dimerisation and cyclophilin-binding domain of Mon2|PF16206:C-terminal region of Mon2 protein|PF12783:Guanine nucleotide exchange factor in Golgi tra…	-
AT4G19880	4853	5716	4260	2465	2594	5521	3462	1937	1598	1782	4555	1887	AT4G19880	4	10784347	10786556	-	1673	protein_coding	Glutathione S-transferase family protein [Source:NCBI gene (formerly Entrezgene);Acc:827734] && sp|P42620|YQJG_ECOLI Glutathionyl-hydroquinone reductase YqjG OS=Escherichia coli (strain K12) OX=83333 GN=yqjG PE=1 SV=1 && PF13410:Glutathione S-transferase, C-terminal domain|PF13409:Glutathione S-transferase, N-terminal domain	-
AT5G61790	2971	2464	2716	3766	3357	2881	4675	2745	3025	4452	3974	3542	CNX1	5	24827063	24829900	-	2182	protein_coding	calnexin 1 [Source:NCBI gene (formerly Entrezgene);Acc:836301] && sp|P29402|CALX1_ARATH Calnexin homolog 1 OS=Arabidopsis thaliana OX=3702 GN=CNX1 PE=1 SV=1 && PF00262:Calreticulin family	B3
AT3G59020	3183	4406	3485	3337	3083	3675	5209	2694	2769	2988	3245	2461	AT3G59020	3	21810238	21817699	-	4109	protein_coding	ARM repeat superfamily protein [Source:NCBI gene (formerly Entrezgene);Acc:825071] && sp|F4J738|SAD2H_ARATH Importin beta-like SAD2 homolog OS=Arabidopsis thaliana OX=3702 GN=At3g59020 PE=1 SV=1 && PF03810:Importin-beta N-terminal domain|PF08506:Cse1	bHLH
AT4G17140	3003	3559	3740	3135	2631	3635	6448	3534	3151	2638	2939	2116	AT4G17140	4	9613330	9636873	-	13366	protein_coding	pleckstrin homology (PH) domain-containing protein [Source:NCBI gene (formerly Entrezgene);Acc:827424] && sp|Q555C6|VP13B_DICDI Putative vacuolar protein sorting-associated protein 13B OS=Dictyostelium discoideum OX=44689 GN=vps13B PE=3 SV=1 && PF16908:Vacuolar sorting-associated protein 13, N-terminal|PF16910:Repeating coiled region of VPS13|PF06101:Vacuolar protein sorting-associated protein 62	-
AT5G47010	3229	4005	4175	3497	3025	3139	3222	3447	3383	3407	3255	2665	LBA1	5	19071824	19079453	+	4547	protein_coding	RNA helicase [Source:NCBI gene (formerly Entrezgene);Acc:834747] && sp|Q9FJR0|RENT1_ARATH Regulator of nonsense transcripts 1 homolog OS=Arabidopsis thaliana OX=3702 GN=UPF1 PE=1 SV=2 && PF04851:Type III restriction enzyme, res subunit|PF18141:Domain of unknown function (DUF5599)|PF13087:AAA domain|PF09416:RNA helicase (UPF2 interacting domain)|PF13086:AAA domain	MYB_related
AT5G01410	3143	4363	3957	2922	2768	3832	4229	2795	3103	3443	3124	2763	RSR4	5	171889	173663	-	1775	protein_coding	Aldolase-type TIM barrel family protein [Source:NCBI gene (formerly Entrezgene);Acc:831738] && sp|Q8L940|PDX13_ARATH Pyridoxal 5'-phosphate synthase subunit PDX1.3 OS=Arabidopsis thaliana OX=3702 GN=PDX13 PE=1 SV=2 && PF01680:SOR/SNZ family	-
AT3G53740	2596	2761	2657	3849	3510	4106	3699	2408	3093	4543	4018	3142	AT3G53740	3	19913651	19915066	-	862	protein_coding	Ribosomal protein L36e family protein [Source:NCBI gene (formerly Entrezgene);Acc:824541] && sp|Q9M352|RL362_ARATH 60S ribosomal protein L36-2 OS=Arabidopsis thaliana OX=3702 GN=RPL36B PE=3 SV=1 && PF01158:Ribosomal protein L36e	C3H
AT1G56340	3227	2887	2934	3709	3382	2893	3578	3163	3009	4669	3641	3257	CRT1a	1	21089565	21092709	-	1851	protein_coding	calreticulin 1a [Source:NCBI gene (formerly Entrezgene);Acc:842087] && sp|O04151|CALR1_ARATH Calreticulin-1 OS=Arabidopsis thaliana OX=3702 GN=CRT1 PE=1 SV=1 && PF00262:Calreticulin family	ERF
AT4G12650	2690	3274	2998	3425	3338	3024	5290	3225	3148	3803	3308	2809	AT4G12650	4	7467845	7470737	-	2583	protein_coding	Endomembrane protein 70 protein family [Source:NCBI gene (formerly Entrezgene);Acc:826878] && sp|F4JRE0|TMN12_ARATH Transmembrane 9 superfamily member 12 OS=Arabidopsis thaliana OX=3702 GN=TMN12 PE=2 SV=1 && PF02990:Endomembrane protein 70	-
AT1G49970	3620	3838	4024	3459	2897	3195	3650	3108	3110	3348	3372	2658	CLPR1	1	18501570	18504654	-	1722	protein_coding	CLP protease proteolytic subunit 1 [Source:NCBI gene (formerly Entrezgene);Acc:841420] && sp|Q9XJ35|CLPR1_ARATH ATP-dependent Clp protease proteolytic subunit-related protein 1, chloroplastic OS=Arabidopsis thaliana OX=3702 GN=CLPR1 PE=1 SV=1 && PF00574:Clp protease	-
AT3G57300	2567	4082	4292	3410	2872	4225	2324	3557	3865	3023	3120	2923	INO80	3	21199150	21207893	+	5305	protein_coding	DNA helicase INO80-like protein [Source:NCBI gene (formerly Entrezgene);Acc:824897] && sp|Q8RXS6|INO80_ARATH Chromatin-remodeling ATPase INO80 OS=Arabidopsis thaliana OX=3702 GN=INO80 PE=2 SV=2 && PF13892:DNA-binding domain|PF00176:SNF2 family N-terminal domain|PF00271:Helicase conserved C-terminal domain	WRKY
AT2G32730	3211	3512	3189	3726	3575	3172	3868	2827	2981	3770	3646	2778	AT2G32730	2	13879959	13885736	+	3517	protein_coding	26S proteasome regulatory complex, non-ATPase subcomplex, Rpn2/Psmd1 subunit [Source:NCBI gene (formerly Entrezgene);Acc:817833] && sp|O48844|PSD1A_ARATH 26S proteasome non-ATPase regulatory subunit 1 homolog A OS=Arabidopsis thaliana OX=3702 GN=RPN2A PE=1 SV=1 && PF18004:26S proteasome regulatory subunit RPN2 C-terminal domain|PF13646:HEAT repeats	MYB_related
AT1G10170	8624	6206	4847	2252	2346	4285	2237	1589	1784	1649	2915	1516	NFXL1	1	3333504	3338188	-	4299	protein_coding	NF-X-like 1 [Source:NCBI gene (formerly Entrezgene);Acc:837555] && sp|Q9SY59|NFXL1_ARATH NF-X1-type zinc finger protein NFXL1 OS=Arabidopsis thaliana OX=3702 GN=NFXL1 PE=1 SV=1 && -	NF-X1
AT5G13420	3638	3725	3623	3386	2620	4108	5675	2522	2057	2920	3313	2578	TRA2	5	4301792	4304315	-	1708	protein_coding	Aldolase-type TIM barrel family protein [Source:NCBI gene (formerly Entrezgene);Acc:831183] && sp|A9WT40|TAL_RENSM Transaldolase OS=Renibacterium salmoninarum (strain ATCC 33209 / DSM 20767 / JCM 11484 / NBRC 15589 / NCIMB 2235) OX=288705 GN=tal PE=3 SV=1 && PF00923:Transaldolase/Fructose-6-phosphate aldolase	bHLH
AT3G12500	1501	3740	3738	1475	1303	2045	12526	5159	3297	1797	1811	1764	HCHIB	3	3962136	3963984	-	1373	protein_coding	basic chitinase [Source:NCBI gene (formerly Entrezgene);Acc:820429] && sp|P19171|CHIB_ARATH Basic endochitinase B OS=Arabidopsis thaliana OX=3702 GN=CHI-B PE=1 SV=3 && PF00187:Chitin recognition protein|PF00182:Chitinase class I	NAC
AT1G09780	3057	3734	4042	3392	2892	2401	3541	3929	3260	3335	3677	2825	iPGAM1	1	3165370	3167924	-	1966	protein_coding	Phosphoglycerate mutase, 2,3-bisphosphoglycerate-independent [Source:NCBI gene (formerly Entrezgene);Acc:837507] && sp|O04499|PMG1_ARATH 2,3-bisphosphoglycerate-independent phosphoglycerate mutase 1 OS=Arabidopsis thaliana OX=3702 GN=PGM1 PE=1 SV=3 && PF06415:BPG-independent PGAM N-terminus (iPGM_N)|PF01676:Metalloenzyme superfamily	MYB
AT1G71010	2535	3147	3855	3716	3261	3743	4183	3050	3304	3382	3323	2569	FAB1C	1	26782048	26788973	+	5999	protein_coding	FORMS APLOID AND BINUCLEATE CELLS 1C [Source:NCBI gene (formerly Entrezgene);Acc:843440] && sp|Q9SSJ8|FAB1C_ARATH Putative 1-phosphatidylinositol-3-phosphate 5-kinase FAB1C OS=Arabidopsis thaliana OX=3702 GN=FAB1C PE=2 SV=1 && PF01504:Phosphatidylinositol-4-phosphate 5-Kinase|PF00118:TCP-1/cpn60 chaperonin family	bHLH
AT3G51840	2948	5552	4115	3699	3110	4168	3313	2038	2143	2721	3598	2613	ACX4	3	19225360	19229341	-	1937	protein_coding	acyl-CoA oxidase 4 [Source:NCBI gene (formerly Entrezgene);Acc:824347] && sp|Q96329|ACOX4_ARATH Acyl-coenzyme A oxidase 4, peroxisomal OS=Arabidopsis thaliana OX=3702 GN=ACX4 PE=1 SV=1 && PF02771:Acyl-CoA dehydrogenase, N-terminal domain|PF02770:Acyl-CoA dehydrogenase, middle domain|PF00441:Acyl-CoA dehydrogenase, C-terminal domain	-
AT5G11500	3044	4153	4269	3431	2974	4215	3351	2311	2775	3286	3426	2771	AT5G11500	5	3676548	3679738	+	1639	protein_coding	coiled-coil protein [Source:NCBI gene (formerly Entrezgene);Acc:831022] && sp|Q86WR0|CCD25_HUMAN Coiled-coil domain-containing protein 25 OS=Homo sapiens OX=9606 GN=CCDC25 PE=1 SV=2 && PF05670:NFACT protein RNA binding domain	MYB
AT1G74260	3718	3677	3139	3774	3266	3191	4294	2664	3058	3365	3132	2612	PUR4	1	27922725	27927962	-	4702	protein_coding	purine biosynthesis 4 [Source:NCBI gene (formerly Entrezgene);Acc:843766] && sp|Q9M8D3|PUR4_ARATH Probable phosphoribosylformylglycinamidine synthase, chloroplastic/mitochondrial OS=Arabidopsis thaliana OX=3702 GN=At1g74260 PE=2 SV=3 && PF18072:Formylglycinamide ribonucleotide amidotransferase linker domain|PF02769:AIR synthase related protein, C-terminal domain|PF18076:Formylglycinamide ribonucl…	-
AT2G25520	2257	2584	2939	3563	3289	3405	5338	3136	3535	3481	3201	3154	AT2G25520	2	10860668	10862410	+	1743	protein_coding	Drug/metabolite transporter superfamily protein [Source:NCBI gene (formerly Entrezgene);Acc:817090] && sp|Q9SKJ7|PT225_ARATH Probable sugar phosphate/phosphate translocator At2g25520 OS=Arabidopsis thaliana OX=3702 GN=At2g25520 PE=1 SV=1 && PF03151:Triose-phosphate Transporter family	HSF
AT3G48870	2846	3793	3405	3783	3729	4013	2443	2605	3038	3901	3715	2554	HSP93-III	3	18122118	18126742	-	3495	protein_coding	Clp ATPase [Source:NCBI gene (formerly Entrezgene);Acc:824048] && sp|Q9SXJ7|CLPC2_ARATH Chaperone protein ClpC2, chloroplastic OS=Arabidopsis thaliana OX=3702 GN=CLPC2 PE=1 SV=1 && PF07724:AAA domain (Cdc48 subfamily)|PF10431:C-terminal, D2-small domain, of ClpB protein|PF00004:ATPase family associated with various cellular activities (AAA)|PF02861:Clp amino terminal domain, pathogenicity island …	ARF
AT1G78020	2571	2882	4548	1867	1546	2665	5795	4374	6062	2196	2152	3143	AT1G78020	1	29338530	29339760	+	1015	protein_coding	senescence-associated family protein, putative (DUF581) [Source:NCBI gene (formerly Entrezgene);Acc:844137] && sp|Q9SGZ8|FLZ6_ARATH FCS-Like Zinc finger 6 OS=Arabidopsis thaliana OX=3702 GN=FLZ6 PE=1 SV=1 && PF04570:zinc-finger of the FCS-type, C2-C2	-
AT4G30600	2910	4529	4201	2582	2276	3163	5224	3637	3522	2601	2646	2442	AT4G30600	4	14937840	14941208	-	2673	protein_coding	signal recognition particle receptor alpha subunit family protein [Source:NCBI gene (formerly Entrezgene);Acc:829183] && sp|Q9U5L1|SRPRA_DROME Signal recognition particle receptor subunit alpha homolog OS=Drosophila melanogaster OX=7227 GN=SrpRalpha PE=1 SV=2 && PF04086:Signal recognition particle, alpha subunit, N-terminal|PF00448:SRP54-type protein, GTPase domain|PF02881:SRP54-type protein, hel…	-
AT1G16880	2717	2041	2744	4603	4661	3794	819	2018	2635	5230	4761	3686	ACR11	1	5773512	5776308	+	1670	protein_coding	uridylyltransferase-like protein [Source:NCBI gene (formerly Entrezgene);Acc:838259] && sp|Q9FZ47|ACR11_ARATH ACT domain-containing protein ACR11 OS=Arabidopsis thaliana OX=3702 GN=ACR11 PE=1 SV=1 && -	MYB_related
AT5G65950	2674	3132	3007	3560	3350	3424	5814	2720	3025	3124	3298	2567	AT5G65950	5	26380123	26385335	+	4115	protein_coding	trafficking protein particle complex subunit-like protein [Source:NCBI gene (formerly Entrezgene);Acc:836725] && - && PF11817:Foie gras liver health family 1	M-type_MADS
AT3G18740	2581	3007	2757	3683	3395	4030	4798	2050	2820	3954	3597	3002	RLK902	3	6453303	6454018	+	621	protein_coding	Ribosomal protein L7Ae/L30e/S12e/Gadd45 family protein [Source:NCBI gene (formerly Entrezgene);Acc:821405] && sp|Q9LSA3|RL303_ARATH 60S ribosomal protein L30-3 OS=Arabidopsis thaliana OX=3702 GN=RPL30C PE=3 SV=1 && PF01248:Ribosomal protein L7Ae/L30e/S12e/Gadd45 family	-
AT2G25490	2530	3607	4504	2404	3366	3988	4771	3337	3339	2777	2458	2589	EBF1	2	10847375	10850797	-	3052	protein_coding	EIN3-binding F box protein 1 [Source:NCBI gene (formerly Entrezgene);Acc:817087] && sp|Q9SKK0|EBF1_ARATH EIN3-binding F-box protein 1 OS=Arabidopsis thaliana OX=3702 GN=EBF1 PE=1 SV=1 && PF12937:F-box-like	-
AT5G28060	2266	2769	2579	3551	3601	4021	4027	2482	3301	4282	3565	3219	AT5G28060	5	10069440	10070899	-	860	protein_coding	Ribosomal protein S24e family protein [Source:NCBI gene (formerly Entrezgene);Acc:832878] && sp|Q8LC83|RS242_ARATH 40S ribosomal protein S24-2 OS=Arabidopsis thaliana OX=3702 GN=RPS24B PE=2 SV=2 && PF01282:Ribosomal protein S24e	-
AT3G11450	2525	3680	2631	4101	3727	3529	6159	2153	2697	2729	3049	2561	AT3G11450	3	3605126	3608092	-	2529	protein_coding	DnaJ and Myb-like DNA-binding domain-containing protein [Source:NCBI gene (formerly Entrezgene);Acc:820318] && sp|Q6P2Y3|DNJC2_XENTR DnaJ homolog subfamily C member 2 OS=Xenopus tropicalis OX=8364 GN=dnajc2 PE=2 SV=2 && PF00226:DnaJ domain|PF00249:Myb-like DNA-binding domain	MYB
AT1G63980	2847	2895	2522	3677	3807	3111	5241	2535	3077	3645	3210	2907	AT1G63980	1	23740493	23743302	+	1577	protein_coding	D111/G-patch domain-containing protein [Source:NCBI gene (formerly Entrezgene);Acc:842701] && sp|Q940M0|GPDP1_ARATH G-patch domain-containing protein 1 OS=Arabidopsis thaliana OX=3702 GN=GDP1 PE=2 SV=1 && PF01585:G-patch domain	-
AT2G16500	2599	3574	3291	3401	4193	4542	2261	1795	2272	4627	4216	2651	ADC1	2	7150514	7153430	-	2917	protein_coding	arginine decarboxylase 1 [Source:NCBI gene (formerly Entrezgene);Acc:816149] && sp|Q9SI64|SPE1_ARATH Arginine decarboxylase 1 OS=Arabidopsis thaliana OX=3702 GN=ADC1 PE=1 SV=1 && PF02784:Pyridoxal-dependent decarboxylase, pyridoxal binding domain	G2-like
AT2G36160	2531	2811	2445	3665	3624	3631	3329	2559	3394	4481	3656	3295	AT2G36160	2	15169818	15171459	+	860	protein_coding	Ribosomal protein S11 family protein [Source:NCBI gene (formerly Entrezgene);Acc:818188] && sp|Q9SIH0|RS141_ARATH 40S ribosomal protein S14-1 OS=Arabidopsis thaliana OX=3702 GN=RPS14A PE=1 SV=1 && PF00411:Ribosomal protein S11	-
AT1G73010	928	6874	4240	318	131	329	13556	8314	2286	311	1056	1074	PS2	1	27464528	27466348	-	1308	protein_coding	inorganic pyrophosphatase 1 [Source:NCBI gene (formerly Entrezgene);Acc:843632] && sp|Q67YC0|PPSP1_ARATH Inorganic pyrophosphatase 1 OS=Arabidopsis thaliana OX=3702 GN=PS2 PE=1 SV=1 && PF06888:Putative Phosphatase	TALE
AT1G76100	3037	3048	3732	3535	3705	3575	1404	2553	3356	4447	3808	3211	PETE1	1	28553883	28554930	-	1048	protein_coding	plastocyanin 1 [Source:NCBI gene (formerly Entrezgene);Acc:843942] && sp|P11490|PLAS1_ARATH Plastocyanin minor isoform, chloroplastic OS=Arabidopsis thaliana OX=3702 GN=PETE PE=1 SV=2 && PF00127:Copper binding proteins, plastocyanin/azurin family	-
AT3G07110	2451	2441	2287	4258	4412	3485	2827	2138	3072	4563	4033	3424	AT3G07110	3	2251946	2253597	+	1035	protein_coding	Ribosomal protein L13 family protein [Source:NCBI gene (formerly Entrezgene);Acc:819897] && sp|Q9SFU1|R13A1_ARATH 60S ribosomal protein L13a-1 OS=Arabidopsis thaliana OX=3702 GN=RPL13AA PE=2 SV=1 && PF00572:Ribosomal protein L13	bHLH
AT1G53910	2459	4091	4037	2755	2502	2876	4386	4544	4103	2529	2646	2388	RAP2.12	1	20134844	20137013	+	1907	protein_coding	related to AP2 12 [Source:NCBI gene (formerly Entrezgene);Acc:841829] && sp|Q9SSA8|RA212_ARATH Ethylene-responsive transcription factor RAP2-12 OS=Arabidopsis thaliana OX=3702 GN=RAP2-12 PE=1 SV=1 && PF00847:AP2 domain	ERF
AT4G31180	3121	3501	3613	3300	3053	3929	3482	2852	3399	3195	3112	2729	AT4G31180	4	15155751	15159594	+	2264	protein_coding	Class II aminoacyl-tRNA and biotin synthetases superfamily protein [Source:NCBI gene (formerly Entrezgene);Acc:829246] && sp|Q9M084|SYDC2_ARATH Aspartate--tRNA ligase 2, cytoplasmic OS=Arabidopsis thaliana OX=3702 GN=IBI1 PE=1 SV=1 && PF00152:tRNA synthetases class II (D, K and N)|PF01336:OB-fold nucleic acid binding domain	MYB_related
AT1G27090	2679	3170	2841	3423	3491	4275	4971	2197	2813	3276	3242	2819	AT1G27090	1	9403753	9406369	-	1822	protein_coding	glycine-rich protein [Source:NCBI gene (formerly Entrezgene);Acc:839598] && - && -	-
AT2G39460	2800	2327	2430	4110	4046	3335	3341	1997	2781	4771	4023	3229	RPL23AA	2	16474149	16476141	+	1592	protein_coding	ribosomal protein L23AA [Source:NCBI gene (formerly Entrezgene);Acc:818531] && sp|Q8LD46|R23A1_ARATH 60S ribosomal protein L23a-1 OS=Arabidopsis thaliana OX=3702 GN=RPL23AA PE=2 SV=2 && PF03939:Ribosomal protein L23, N-terminal domain|PF00276:Ribosomal protein L23	bHLH
AT2G16060	6075	5405	7193	1378	1557	8006	3087	561	904	1344	1682	1964	HB1	2	6982531	6983777	-	989	protein_coding	hemoglobin 1 [Source:NCBI gene (formerly Entrezgene);Acc:816103] && sp|O24520|HBL1_ARATH Non-symbiotic hemoglobin 1 OS=Arabidopsis thaliana OX=3702 GN=AHB1 PE=1 SV=1 && PF00042:Globin	-
AT4G37520	1539	6162	2669	2775	1884	10254	4360	1623	1559	2179	1989	2135	AT4G37520	4	17631500	17633249	+	1383	protein_coding	Peroxidase superfamily protein [Source:NCBI gene (formerly Entrezgene);Acc:829907] && sp|Q43731|PER50_ARATH Peroxidase 50 OS=Arabidopsis thaliana OX=3702 GN=PER50 PE=1 SV=1 && PF00141:Peroxidase	E2F/DP
AT1G04400	3198	4032	3862	3148	2835	3699	3264	3369	3377	2782	3004	2539	CRY2	1	1185512	1188696	-	2728	protein_coding	cryptochrome 2 [Source:NCBI gene (formerly Entrezgene);Acc:839529] && sp|Q96524|CRY2_ARATH Cryptochrome-2 OS=Arabidopsis thaliana OX=3702 GN=CRY2 PE=1 SV=2 && PF03441:FAD binding domain of DNA photolyase|PF00875:DNA photolyase	C2H2
AT1G70620	2820	4131	4247	3476	3272	3344	960	3706	3844	3146	3139	3015	AT1G70620	1	26626528	26631104	+	3820	protein_coding	cyclin-like protein [Source:NCBI gene (formerly Entrezgene);Acc:843399] && - && -	-
AT2G43030	3087	2985	2956	4330	4442	3389	2041	1673	2424	4599	4213	2940	AT2G43030	2	17894796	17895882	+	1087	protein_coding	Ribosomal protein L3 family protein [Source:NCBI gene (formerly Entrezgene);Acc:818905] && sp|Q9SKX4|RK3A_ARATH 50S ribosomal protein L3-1, chloroplastic OS=Arabidopsis thaliana OX=3702 GN=RPL3A PE=2 SV=1 && PF00297:Ribosomal protein L3	-
AT2G20420	3273	3219	3209	3201	2974	3379	4988	2827	3054	3286	3063	2591	AT2G20420	2	8805342	8808171	+	1811	protein_coding	ATP citrate lyase (ACL) family protein [Source:NCBI gene (formerly Entrezgene);Acc:816561] && sp|O82662|SUCB_ARATH Succinate--CoA ligase [ADP-forming] subunit beta, mitochondrial OS=Arabidopsis thaliana OX=3702 GN=At2g20420 PE=1 SV=1 && PF00549:CoA-ligase|PF08442:ATP-grasp domain	bHLH
AT1G62180	4564	5003	4745	3240	1926	3995	2850	2443	2431	2585	3009	2264	2025-04-02	1	22975530	22977885	-	2049	protein_coding	5'adenylylphosphosulfate reductase 2 [Source:NCBI gene (formerly Entrezgene);Acc:842514] && sp|P92981|APR2_ARATH 5'-adenylylsulfate reductase 2, chloroplastic OS=Arabidopsis thaliana OX=3702 GN=APR2 PE=1 SV=2 && PF01507:Phosphoadenosine phosphosulfate reductase family|PF00085:Thioredoxin	-
AT5G57655	2467	5320	3201	4621	3123	4758	2499	1921	2175	2622	4011	2322	AT5G57655	5	23346675	23350065	+	2126	protein_coding	xylose isomerase family protein [Source:NCBI gene (formerly Entrezgene);Acc:835871] && sp|Q9FKK7|XYLA_ARATH Xylose isomerase OS=Arabidopsis thaliana OX=3702 GN=XYLA PE=2 SV=2 && -	MYB_related
AT5G23110	2870	2855	3128	3065	2653	3720	8006	2768	2938	2211	2936	1848	AT5G23110	5	7758100	7775675	+	14494	protein_coding	Zinc finger, C3HC4 type (RING finger) family protein [Source:NCBI gene (formerly Entrezgene);Acc:832375] && sp|Q9NZJ4|SACS_HUMAN Sacsin OS=Homo sapiens OX=9606 GN=SACS PE=1 SV=2 && PF13920:Zinc finger, C3HC4 type (RING finger)	-
AT3G08510	2875	4325	4174	2242	1813	2392	4279	6056	4124	2112	2286	2298	PLC2	3	2582362	2585898	-	2352	protein_coding	phospholipase C 2 [Source:NCBI gene (formerly Entrezgene);Acc:819999] && sp|Q39033|PLCD2_ARATH Phosphoinositide phospholipase C 2 OS=Arabidopsis thaliana OX=3702 GN=PLC2 PE=1 SV=1 && PF09279:Phosphoinositide-specific phospholipase C, efhand-like|PF00388:Phosphatidylinositol-specific phospholipase C, X domain|PF00387:Phosphatidylinositol-specific phospholipase C, Y domain|PF00168:C2 domain	C3H
AT2G27720	2531	2824	2845	3621	3527	4036	3005	2206	2927	4387	3760	3295	AT2G27720	2	11818230	11819646	+	1151	protein_coding	60S acidic ribosomal protein family [Source:NCBI gene (formerly Entrezgene);Acc:817318] && sp|P51407|RLA21_ARATH 60S acidic ribosomal protein P2-1 OS=Arabidopsis thaliana OX=3702 GN=RPP2A PE=3 SV=2 && PF00428:60s Acidic ribosomal protein	-
AT4G30440	2796	2749	3141	2731	2850	3052	3619	3242	3645	3555	3909	3674	GAE1	4	14881689	14883583	-	1895	protein_coding	UDP-D-glucuronate 4-epimerase 1 [Source:NCBI gene (formerly Entrezgene);Acc:829167] && sp|Q9M0B6|GAE1_ARATH UDP-glucuronate 4-epimerase 1 OS=Arabidopsis thaliana OX=3702 GN=GAE1 PE=1 SV=1 && PF16363:GDP-mannose 4,6 dehydratase	FAR1
AT1G76080	3325	3448	3392	3147	3506	4054	1555	2378	2820	4224	3978	3123	CDSP32	1	28547786	28549586	-	1424	protein_coding	chloroplastic drought-induced stress protein of 32 kD [Source:NCBI gene (formerly Entrezgene);Acc:843940] && sp|Q9SGS4|CDSP_ARATH Thioredoxin-like protein CDSP32, chloroplastic OS=Arabidopsis thaliana OX=3702 GN=CDSP32 PE=1 SV=1 && PF00085:Thioredoxin	-
AT3G59060	3705	2899	4362	3116	2441	3159	2617	3063	3701	2756	3559	3549	PIL6	3	21827905	21830837	-	2561	protein_coding	phytochrome interacting factor 3-like 6 [Source:NCBI gene (formerly Entrezgene);Acc:825075] && sp|Q84LH8|PIF5_ARATH Transcription factor PIF5 OS=Arabidopsis thaliana OX=3702 GN=PIF5 PE=1 SV=1 && PF00010:Helix-loop-helix DNA-binding domain	bHLH
AT1G28290	616	262	769	5779	5440	2380	1460	2330	3133	6930	5303	4510	AGP31	1	9889101	9891015	-	1482	protein_coding	arabinogalactan protein 31 [Source:NCBI gene (formerly Entrezgene);Acc:839723] && sp|Q9FZA2|AGP31_ARATH Non-classical arabinogalactan protein 31 OS=Arabidopsis thaliana OX=3702 GN=AGP31 PE=1 SV=1 && PF01190:Pollen proteins Ole e I like	MIKC_MADS
AT3G50740	1269	1874	2331	3852	1840	5721	6592	4572	4309	1969	2169	2382	UGT72E1	3	18855043	18857040	-	1998	protein_coding	UDP-glucosyl transferase 72E1 [Source:NCBI gene (formerly Entrezgene);Acc:824238] && sp|Q94A84|U72E1_ARATH UDP-glycosyltransferase 72E1 OS=Arabidopsis thaliana OX=3702 GN=UGT72E1 PE=1 SV=1 && PF00201:UDP-glucoronosyl and UDP-glucosyl transferase	FAR1
AT1G54780	3767	3362	3309	3497	3489	3258	1335	2387	2807	4570	3797	3271	TLP18.3	1	20439383	20441159	+	1214	protein_coding	thylakoid lumen 18.3 kDa protein [Source:NCBI gene (formerly Entrezgene);Acc:841919] && sp|Q9ZVL6|U603_ARATH UPF0603 protein At1g54780, chloroplastic OS=Arabidopsis thaliana OX=3702 GN=At1g54780 PE=1 SV=1 && PF04536:TPM domain	-
AT5G19440	5089	6679	4374	1670	1571	6111	4687	2064	1669	1583	1801	1488	AT5G19440	5	6556348	6558373	+	1376	protein_coding	NAD(P)-binding Rossmann-fold superfamily protein [Source:NCBI gene (formerly Entrezgene);Acc:832064] && sp|A0A0B6VQ48|PAR1_ROSHC Phenylacetaldehyde reductase OS=Rosa hybrid cultivar OX=128735 GN=PAR PE=1 SV=1 && PF01370:NAD dependent epimerase/dehydratase family	M-type_MADS
AT2G38860	3860	6492	3076	1597	1282	7734	4915	2595	2671	1632	1155	1721	YLS5	2	16232859	16235367	-	2127	protein_coding	Class I glutamine amidotransferase-like superfamily protein [Source:NCBI gene (formerly Entrezgene);Acc:818470] && sp|Q9ZV19|DJ1E_ARATH DJ-1 protein homolog E OS=Arabidopsis thaliana OX=3702 GN=DJ1E PE=1 SV=1 && PF01965:DJ-1/PfpI family	ARF
AT5G05010	2981	3246	3339	3345	3258	3383	2465	2929	3045	3885	3590	3221	AT5G05010	5	1476533	1480197	+	2147	protein_coding	clathrin adaptor complexes medium subunit family protein [Source:NCBI gene (formerly Entrezgene);Acc:830383] && sp|Q93Y22|COPD_ARATH Coatomer subunit delta OS=Arabidopsis thaliana OX=3702 GN=At5g05010 PE=1 SV=2 && PF00928:Adaptor complexes medium subunit family	M-type_MADS
AT3G03270	1625	2495	4577	1899	1779	12240	3568	972	1588	2334	2471	3073	AT3G03270	3	761004	763369	-	1906	protein_coding	Adenine nucleotide alpha hydrolases-like superfamily protein [Source:NCBI gene (formerly Entrezgene);Acc:821303] && - && PF00582:Universal stress protein family	-
AT1G06410	3044	4039	3728	3242	3112	3531	2499	2888	2961	3439	3572	2564	TPS7	1	1954674	1958866	+	3684	protein_coding	trehalose-phosphatase/synthase 7 [Source:NCBI gene (formerly Entrezgene);Acc:837152] && sp|Q9LMI0|TPS7_ARATH Probable alpha,alpha-trehalose-phosphate synthase [UDP-forming] 7 OS=Arabidopsis thaliana OX=3702 GN=TPS7 PE=1 SV=1 && PF00982:Glycosyltransferase family 20|PF02358:Trehalose-phosphatase	-
AT2G22990	2152	2243	1981	5538	5916	2656	1440	1354	1912	4979	5044	3391	SNG1	2	9786087	9790335	+	2095	protein_coding	sinapoylglucose 1 [Source:NCBI gene (formerly Entrezgene);Acc:816830] && sp|Q8RUW5|SCP8_ARATH Serine carboxypeptidase-like 8 OS=Arabidopsis thaliana OX=3702 GN=SCPL8 PE=1 SV=2 && PF00450:Serine carboxypeptidase	MYB_related
AT5G58420	2649	2864	2540	3798	3511	3333	3130	2241	2969	4504	3769	3289	AT5G58420	5	23619459	23621094	+	1127	protein_coding	Ribosomal protein S4 (RPS4A) family protein [Source:NCBI gene (formerly Entrezgene);Acc:835955] && sp|Q8VYK6|RS43_ARATH 40S ribosomal protein S4-3 OS=Arabidopsis thaliana OX=3702 GN=RPS4D PE=2 SV=2 && PF01479:S4 domain|PF08071:RS4NT (NUC023) domain|PF16121:40S ribosomal protein S4 C-terminus|PF00900:Ribosomal family S4e|PF00467:KOW motif	NAC
AT2G44160	2907	3288	3280	3309	3404	2946	3253	3080	2872	3775	3566	2847	MTHFR2	2	18262189	18265346	+	2058	protein_coding	methylenetetrahydrofolate reductase 2 [Source:NCBI gene (formerly Entrezgene);Acc:819022] && sp|O80585|MTHR2_ARATH Methylenetetrahydrofolate reductase 2 OS=Arabidopsis thaliana OX=3702 GN=MTHFR2 PE=1 SV=2 && PF02219:Methylenetetrahydrofolate reductase	HD-ZIP
AT4G14040	2563	2720	3178	5044	3536	2409	1587	1797	1639	4869	5122	4032	SBP2	4	8100349	8103094	-	2072	protein_coding	selenium-binding protein 2 [Source:NCBI gene (formerly Entrezgene);Acc:827040] && sp|Q93WN0|SEBP2_ARATH Selenium-binding protein 2 OS=Arabidopsis thaliana OX=3702 GN=SBP2 PE=1 SV=1 && PF05694:56kDa selenium binding protein (SBP56)	-
AT1G74060	2563	2833	3000	3355	3229	3696	3624	2715	3256	3830	3339	3048	AT1G74060	1	27849217	27851437	-	1656	protein_coding	Ribosomal protein L6 family protein [Source:NCBI gene (formerly Entrezgene);Acc:843746] && sp|Q9C9C6|RL62_ARATH 60S ribosomal protein L6-2 OS=Arabidopsis thaliana OX=3702 GN=RPL6B PE=2 SV=1 && -	FAR1
AT5G53370	3984	3065	4568	2167	1819	3212	4231	5085	4033	1994	2232	2097	PMEPCRF	5	21649532	21651713	-	2098	protein_coding	pectin methylesterase PCR fragment F [Source:NCBI gene (formerly Entrezgene);Acc:835418] && sp|Q9FK05|PME61_ARATH Probable pectinesterase/pectinesterase inhibitor 61 OS=Arabidopsis thaliana OX=3702 GN=PME61 PE=2 SV=1 && PF04043:Plant invertase/pectin methylesterase inhibitor|PF01095:Pectinesterase	NAC
AT1G74960	2953	3657	3502	3767	3767	3248	1994	2386	2756	3818	3724	2883	FAB1	1	28151920	28156350	-	2672	protein_coding	fatty acid biosynthesis 1 [Source:NCBI gene (formerly Entrezgene);Acc:843835] && sp|Q9C9P4|KASC2_ARATH 3-oxoacyl-[acyl-carrier-protein] synthase II, chloroplastic OS=Arabidopsis thaliana OX=3702 GN=KAS2 PE=1 SV=1 && -	ARF
AT5G27640	3365	3784	3472	3328	3359	3668	2408	2508	2780	3591	3346	2804	TIF3B1	5	9780609	9785288	-	3329	protein_coding	translation initiation factor 3B1 [Source:NCBI gene (formerly Entrezgene);Acc:832826] && sp|Q9C5Z1|EIF3B_ARATH Eukaryotic translation initiation factor 3 subunit B OS=Arabidopsis thaliana OX=3702 GN=TIF3B1 PE=1 SV=1 && PF00076:RNA recognition motif. (a.k.a. RRM, RBD, or RNP domain)|PF08662:Eukaryotic translation initiation factor eIF2A	CPP
AT1G08200	2465	3206	2858	3103	2844	2521	4298	3237	3210	4161	3580	2928	AXS2	1	2573818	2576844	-	1846	protein_coding	UDP-D-apiose/UDP-D-xylose synthase 2 [Source:NCBI gene (formerly Entrezgene);Acc:837341] && sp|Q9SGE0|AXS2_ARATH UDP-D-apiose/UDP-D-xylose synthase 2 OS=Arabidopsis thaliana OX=3702 GN=AXS2 PE=2 SV=1 && PF01370:NAD dependent epimerase/dehydratase family	FAR1
AT5G48300	4544	2825	4375	3015	2971	2953	1722	3880	2879	3611	3233	2398	ADG1	5	19570238	19572804	+	1898	protein_coding	ADP glucose pyrophosphorylase 1 [Source:NCBI gene (formerly Entrezgene);Acc:834883] && sp|P55228|GLGS_ARATH Glucose-1-phosphate adenylyltransferase small subunit, chloroplastic OS=Arabidopsis thaliana OX=3702 GN=APS1 PE=2 SV=2 && PF00483:Nucleotidyl transferase	ERF
AT1G02560	3370	3105	3396	3874	3635	2768	2242	2852	2551	3952	3906	2702	CLPP5	1	537740	540127	+	1479	protein_coding	nuclear encoded CLP protease 5 [Source:NCBI gene (formerly Entrezgene);Acc:839433] && sp|Q9S834|CLPP5_ARATH ATP-dependent Clp protease proteolytic subunit 5, chloroplastic OS=Arabidopsis thaliana OX=3702 GN=CLPP5 PE=1 SV=1 && PF00574:Clp protease	GRAS
AT1G21630	2940	3271	3439	3338	3084	3141	3851	3035	3117	3270	3301	2564	AT1G21630	1	7581008	7588153	+	4553	protein_coding	Calcium-binding EF hand family protein [Source:NCBI gene (formerly Entrezgene);Acc:838765] && sp|Q94CF0|EHD1_ARATH EH domain-containing protein 1 OS=Arabidopsis thaliana OX=3702 GN=EHD1 PE=1 SV=1 && PF12763:Cytoskeletal-regulatory complex EF hand	C3H
AT2G44060	2852	2987	3067	3356	3253	3420	2796	2753	2889	4109	3756	3081	AT2G44060	2	18226263	18228293	+	1418	protein_coding	Late embryosis abundant protein, group 2 [Source:NCBI gene (formerly Entrezgene);Acc:819011] && sp|P22241|DRPD_CRAPL Desiccation-related protein PCC27-45 OS=Craterostigma plantagineum OX=4153 PE=2 SV=1 && PF03168:Late embryogenesis abundant protein	NAC
AT1G51500	3084	2912	4200	3325	2706	2835	2338	3967	3994	2953	3048	2896	ABCG12	1	19097712	19101265	-	2612	protein_coding	ABC-2 type transporter family protein [Source:NCBI gene (formerly Entrezgene);Acc:841575] && sp|Q9C8K2|AB12G_ARATH ABC transporter G family member 12 OS=Arabidopsis thaliana OX=3702 GN=ABCG12 PE=1 SV=1 && PF00005:ABC transporter|PF01061:ABC-2 type transporter	G2-like
AT3G47250	3197	3776	3703	3184	2812	3842	4293	2446	2697	2371	3303	2631	AT3G47250	3	17399757	17401871	-	2115	protein_coding	transmembrane protein, putative (DUF247) [Source:NCBI gene (formerly Entrezgene);Acc:823878] && sp|Q9SD53|Y3720_ARATH UPF0481 protein At3g47200 OS=Arabidopsis thaliana OX=3702 GN=At3g47200 PE=2 SV=1 && PF03140:Plant protein of unknown function	CPP
AT3G60770	2864	3030	2616	3585	3497	3399	3074	2294	2839	4455	3601	2924	AT3G60770	3	22460189	22461779	-	915	protein_coding	Ribosomal protein S13/S15 [Source:NCBI gene (formerly Entrezgene);Acc:825248] && sp|P59223|RS131_ARATH 40S ribosomal protein S13-1 OS=Arabidopsis thaliana OX=3702 GN=RPS13A PE=2 SV=1 && PF00312:Ribosomal protein S15|PF08069:Ribosomal S13/S15 N-terminal domain	TCP
AT3G28040	2877	2575	3976	3166	2963	3586	3942	2860	2845	3707	3048	2624	AT3G28040	3	10434924	10438484	+	3482	protein_coding	Leucine-rich receptor-like protein kinase family protein [Source:NCBI gene (formerly Entrezgene);Acc:822428] && sp|Q9LRT1|Y3804_ARATH Probably inactive leucine-rich repeat receptor-like protein kinase At3g28040 OS=Arabidopsis thaliana OX=3702 GN=At3g28040 PE=1 SV=1 && PF08263:Leucine rich repeat N-terminal domain|PF13855:Leucine rich repeat|PF00069:Protein kinase domain	MYB_related
AT5G20630	1946	1214	2863	4133	4557	6088	1138	2219	2390	5297	4218	2094	GER3	5	6975029	6976036	-	1008	protein_coding	germin 3 [Source:NCBI gene (formerly Entrezgene);Acc:832185] && sp|P94072|GL33_ARATH Germin-like protein subfamily 3 member 3 OS=Arabidopsis thaliana OX=3702 GN=GER3 PE=1 SV=1 && PF00190:Cupin	bZIP
AT4G27130	2123	4078	3651	2838	2535	3848	5599	2479	3333	2503	2485	2655	AT4G27130	4	13604466	13606468	-	960	protein_coding	Translation initiation factor SUI1 family protein [Source:NCBI gene (formerly Entrezgene);Acc:828821] && sp|P41568|SUI11_ARATH Protein translation factor SUI1 homolog 1 OS=Arabidopsis thaliana OX=3702 GN=At4g27130 PE=1 SV=2 && PF01253:Translation initiation factor SUI1	MYB_related
AT1G12840	2732	3230	2992	3285	2997	3395	4586	2505	2827	3520	3352	2705	DET3	1	4374205	4378514	+	2801	protein_coding	vacuolar ATP synthase subunit C (VATC) / V-ATPase C subunit / vacuolar proton pump C subunit (DET3) [Source:NCBI gene (formerly Entrezgene);Acc:837840] && sp|Q9SDS7|VATC_ARATH V-type proton ATPase subunit C OS=Arabidopsis thaliana OX=3702 GN=VHA-C PE=1 SV=1 && PF03223:V-ATPase subunit C	B3
AT5G42950	3020	4263	3165	3581	3278	3921	3158	2783	2676	2897	3141	2237	AT5G42950	5	17224270	17231384	+	5651	protein_coding	GYF domain-containing protein [Source:NCBI gene (formerly Entrezgene);Acc:834307] && sp|Q9FMM3|EXA1_ARATH Protein ESSENTIAL FOR POTEXVIRUS ACCUMULATION 1 OS=Arabidopsis thaliana OX=3702 GN=EXA1 PE=1 SV=1 && PF02213:GYF domain	-
AT5G03880	3450	3771	4199	3000	3034	2847	3426	2472	2829	3152	3299	2630	AT5G03880	5	1038381	1041480	-	1340	protein_coding	Thioredoxin family protein [Source:NCBI gene (formerly Entrezgene);Acc:831679] && - && PF13417:Glutathione S-transferase, N-terminal domain	-
AT2G43910	2616	3865	4139	2798	3026	3996	1175	2907	3623	3392	3453	3109	HOL1	2	18184409	18187358	-	1639	protein_coding	HARMLESS TO OZONE LAYER 1 [Source:NCBI gene (formerly Entrezgene);Acc:818995] && sp|Q0WP12|HOL1_ARATH Thiocyanate methyltransferase 1 OS=Arabidopsis thaliana OX=3702 GN=HOL1 PE=1 SV=2 && PF05724:Thiopurine S-methyltransferase (TPMT)	-
AT2G41090	5985	2930	5274	1006	700	5261	3998	5722	3549	1155	1262	1236	AT2G41090	2	17135347	17136999	+	1433	protein_coding	Calcium-binding EF-hand family protein [Source:NCBI gene (formerly Entrezgene);Acc:818708] && sp|P30187|CML10_ARATH Calmodulin-like protein 10 OS=Arabidopsis thaliana OX=3702 GN=CML10 PE=2 SV=1 && PF13499:EF-hand domain pair	MIKC_MADS
AT1G04040	1615	2609	3412	2363	2556	3757	5505	1982	3583	3316	3876	3326	AT1G04040	1	1042362	1043887	-	1086	protein_coding	HAD superfamily, subfamily IIIB acid phosphatase [Source:NCBI gene (formerly Entrezgene);Acc:839325] && sp|P10743|VSPB_SOYBN Stem 31 kDa glycoprotein OS=Glycine max OX=3847 GN=VSPB PE=2 SV=1 && PF03767:HAD superfamily, subfamily IIIB (Acid phosphatase)	C3H
AT3G20390	2640	3667	3323	3193	2780	3382	3142	3024	3061	3613	3153	2900	AT3G20390	3	7109862	7111929	-	1163	protein_coding	endoribonuclease L-PSP family protein [Source:NCBI gene (formerly Entrezgene);Acc:821584] && sp|Q94JQ4|RIDA_ARATH Reactive Intermediate Deaminase A, chloroplastic OS=Arabidopsis thaliana OX=3702 GN=RIDA PE=1 SV=1 && PF01042:Endoribonuclease L-PSP	FAR1
AT3G07560	3568	5017	4087	2602	2285	4142	4369	2444	2574	1915	2735	2130	PEX13	3	2411321	2413587	-	1487	protein_coding	peroxin 13 [Source:NCBI gene (formerly Entrezgene);Acc:819945] && sp|Q9SRR0|PEX13_ARATH Peroxisomal membrane protein 13 OS=Arabidopsis thaliana OX=3702 GN=PEX13 PE=1 SV=1 && -	Nin-like
AT5G02790	4072	3886	4839	2435	1921	3236	2914	3864	2718	2699	2691	2545	GSTL3	5	632796	635240	+	1171	protein_coding	Glutathione S-transferase family protein [Source:NCBI gene (formerly Entrezgene);Acc:831798] && sp|Q9LZ06|GSTL3_ARATH Glutathione S-transferase L3 OS=Arabidopsis thaliana OX=3702 GN=GSTL3 PE=2 SV=1 && PF13410:Glutathione S-transferase, C-terminal domain|PF13417:Glutathione S-transferase, N-terminal domain	-
AT4G38680	2657	3210	2988	4250	4199	2471	1443	2199	2709	4725	3788	3129	GRP2	4	18071449	18073182	-	1734	protein_coding	glycine rich protein 2 [Source:NCBI gene (formerly Entrezgene);Acc:830024] && sp|Q41188|CSP2_ARATH Cold shock protein 2 OS=Arabidopsis thaliana OX=3702 GN=CSP2 PE=1 SV=1 && PF00098:Zinc knuckle|PF00313:'Cold-shock' DNA-binding domain	-
AT3G54580	0	0	6	5606	5147	876	3750	1578	4568	6148	6380	3694	AT3G54580	3	20200573	20203919	-	3347	protein_coding	Proline-rich extensin-like family protein [Source:NCBI gene (formerly Entrezgene);Acc:824623] && sp|Q9M1G9|EXTN2_ARATH Extensin-2 OS=Arabidopsis thaliana OX=3702 GN=EXT2 PE=2 SV=1 && PF04554:Extensin-like region	-
AT3G11670	3207	3632	6641	2061	1433	2306	4039	4254	3826	2038	2094	2189	DGD1	3	3680866	3684871	-	3104	protein_coding	UDP-Glycosyltransferase superfamily protein [Source:NCBI gene (formerly Entrezgene);Acc:820339] && sp|Q9S7D1|DGDG1_ARATH Digalactosyldiacylglycerol synthase 1, chloroplastic OS=Arabidopsis thaliana OX=3702 GN=DGD1 PE=1 SV=1 && PF00534:Glycosyl transferases group 1	-
AT4G35630	3669	6358	3557	1188	1068	2154	10424	3337	2332	1428	1198	1007	PSAT	4	16904059	16905722	+	1664	protein_coding	phosphoserine aminotransferase [Source:NCBI gene (formerly Entrezgene);Acc:829715] && sp|Q96255|SERB1_ARATH Phosphoserine aminotransferase 1, chloroplastic OS=Arabidopsis thaliana OX=3702 GN=PSAT1 PE=1 SV=1 && PF00266:Aminotransferase class-V	-
AT2G36580	2560	3602	3196	2752	2376	6074	3363	2687	2313	2955	2994	2826	AT2G36580	2	15339122	15343086	+	2020	protein_coding	Pyruvate kinase family protein [Source:NCBI gene (formerly Entrezgene);Acc:818231] && sp|B8BJ39|KPYC1_ORYSI Pyruvate kinase 1, cytosolic OS=Oryza sativa subsp. indica OX=39946 GN=OsI_35105 PE=3 SV=1 && PF00224:Pyruvate kinase, barrel domain|PF02887:Pyruvate kinase, alpha/beta domain	MYB_related
AT4G27640	2642	3099	2951	3655	3197	2733	3789	2955	3107	3341	3301	2911	AT4G27640	4	13797616	13803082	-	3650	protein_coding	ARM repeat superfamily protein [Source:NCBI gene (formerly Entrezgene);Acc:828875] && - && PF03810:Importin-beta N-terminal domain	ERF
AT5G23890	2850	3897	3996	3275	2797	3920	2877	2667	2920	3013	3039	2422	AT5G23890	5	8058568	8063286	+	3354	protein_coding	GPI-anchored adhesin-like protein [Source:NCBI gene (formerly Entrezgene);Acc:832454] && - && -	-
AT2G36120	1300	1949	4392	4026	3427	2754	5778	946	2068	4000	3663	3325	DOT1	2	15165213	15166536	+	1324	protein_coding	Glycine-rich protein family [Source:NCBI gene (formerly Entrezgene);Acc:3768574] && sp|Q9SIH2|DOT1_ARATH Glycine-rich protein DOT1 OS=Arabidopsis thaliana OX=3702 GN=DOT1 PE=2 SV=1 && -	-
AT1G04140	2746	3471	3710	3390	2896	3409	3165	3087	3137	2964	3064	2562	AT1G04140	1	1075543	1080630	-	3140	protein_coding	Transducin family protein / WD-40 repeat family protein [Source:NCBI gene (formerly Entrezgene);Acc:839272] && - && -	-
AT5G62890	2354	2956	3530	3297	3351	3070	2501	3416	3390	3778	3094	2854	AT5G62890	5	25243148	25247377	+	2635	protein_coding	Xanthine/uracil permease family protein [Source:NCBI gene (formerly Entrezgene);Acc:836409] && sp|Q27GI3|NAT6_ARATH Nucleobase-ascorbate transporter 6 OS=Arabidopsis thaliana OX=3702 GN=NAT6 PE=2 SV=2 && PF00860:Permease family	WRKY
AT4G25570	2024	2302	2465	3461	3260	3583	3927	2414	3178	3782	3893	3288	ACYB-2	4	13053661	13055800	-	1228	protein_coding	Cytochrome b561/ferric reductase transmembrane protein family [Source:NCBI gene (formerly Entrezgene);Acc:828662] && sp|Q8L856|ACFR1_ARATH Transmembrane ascorbate ferrireductase 1 OS=Arabidopsis thaliana OX=3702 GN=CYB561A PE=1 SV=1 && PF03188:Eukaryotic cytochrome b561	bZIP
AT2G19730	2995	2691	2621	3559	3587	3203	3111	2177	2808	4144	3488	3170	AT2G19730	2	8511486	8513291	+	847	protein_coding	Ribosomal L28e protein family [Source:NCBI gene (formerly Entrezgene);Acc:816492] && sp|O82204|RL281_ARATH 60S ribosomal protein L28-1 OS=Arabidopsis thaliana OX=3702 GN=RPL28A PE=1 SV=1 && PF01778:Ribosomal L28e protein family	TCP
[truncated: 31,958 more rows]
