# Supplementary material for: Wheat COBRA-like Gene TaCOBL6A2 Confers Heat Tolerance in Plants
Source: Int J Mol Sci. 2025 Apr 25;26(9):4101. doi: 10.3390/ijms26094101 (PMC12071834; doi:10.3390/ijms26094101)
Supplement: Supplementary file 1 [file ijms-26-04101-s001.zip › Supplementary Materials/Supplementary Table S1.xlsx]

## Sheet: Sheet1
Table S1. Differentially expressed genes (DEGs) analysis of wildtype and TaCOBL6A2 overexpression lines under heat stress.
gene_id	WT_CK_1	WT_CK_2	WT_CK_3	WT_CK	WT_T_1	WT_T_2	WT_T_3	WT_T	OE_CK_1	OE_CK_2	OE_CK_3	OE_CK	OE_T_1	OE_T_2	OE_T_3	OE_T	WT_TvsOE_T	WT_TvsOE_T_log2FoldChange	WT_TvsOE_T_pvalue	gene_name	gene_chr	gene_start	gene_end	gene_strand	gene_length	gene_biotype	gene_description
AT3G12580	171.709	447.969	209.262	276.313	47.8429	61.95	206.498	105.43	115.191	85.8215	97.7593	99.5904	97.543	110.995	133.235	113.925	1.08057	0.11179	0.877591	HSP70	3	3991117	3993886	-	2520	protein_coding	heat shock protein 70 [Source:NCBI gene (formerly Entrezgene);Acc:820438] && sp|Q9LHA8|HS704_ARATH Heat shock 70 kDa protein 4 OS=Arabidopsis thaliana OX=3702 GN=HSP70-4 PE=1 SV=1 && PF00012:Hsp70 protein
AT4G15210	23.7297	46.6381	64.0476	44.8051	0.906253	0.431909	4.32272	1.88696	111.355	563.057	28.9483	234.453	1.97955	2.70894	2.06604	2.25151	1.19319	0.254828	0.784556	BAM5	4	8666334	8669526	-	2642	protein_coding	beta-amylase 5 [Source:NCBI gene (formerly Entrezgene);Acc:827185] && sp|P25853|BAM5_ARATH Beta-amylase 5 OS=Arabidopsis thaliana OX=3702 GN=BAM5 PE=2 SV=1 && PF01373:Glycosyl hydrolase family 14
AT3G09922	13.9679	3.08606	9.37045	8.80813	6.53432	2.60664	2.52855	3.88983	161.917	246.273	92.2492	166.813	75.1956	37.6383	117.704	76.8461	19.7556	4.30419	0.034536	IPS1	3	3050989	3051530	+	542	protein_coding	induced by phosphate starvation1 [Source:NCBI gene (formerly Entrezgene);Acc:820152] && - && -
AT5G14120	41.5205	113.81	45.9021	67.0774	81.193	112.539	61.7661	85.1661	40.9074	52.5303	43.6493	45.6957	36.7662	61.8857	39.3675	46.0064	0.540197	-0.888443	0.0802185	AT5G14120	5	4555821	4558710	+	2490	protein_coding	Major facilitator superfamily protein [Source:NCBI gene (formerly Entrezgene);Acc:831262] && - && PF06813:Nodulin-like
AT2G08820	3.36053	11.1356	7.73108	7.40907	6.99099	6.38064	3.65306	5.6749	159.405	154.367	74.4949	129.423	17.8473	21.7617	51.2593	30.2894	5.33744	2.41615	0.0808592	AT2G08820	2	15403144	15403901	-	264	lncRNA	ncRNA [Source:NCBI gene (formerly Entrezgene);Acc:28718030] && - && -
AT3G24500	36.6348	c	35.1463	35.8905	10.0508	15.139	53.1994	26.1298	14.4003	13.563	18.1193	15.3609	23.7147	23.0921	39.179	28.6619	1.09691	0.133443	0.870693	MBF1C	3	8918267	8919683	+	1206	protein_coding	multiprotein bridging factor 1C [Source:NCBI gene (formerly Entrezgene);Acc:822041] && sp|Q9LV58|MBF1C_ARATH Multiprotein-bridging factor 1c OS=Arabidopsis thaliana OX=3702 GN=MBF1C PE=1 SV=1 && PF08523:Multiprotein bridging factor 1|PF01381:Helix-turn-helix
AT5G20410	13.2775	30.9262	36.7353	26.9797	6.89103	4.123	4.43571	5.14991	37.2912	74.9606	41.2196	51.1571	9.59102	17.1718	21.1548	15.9725	3.10151	1.63297	0.036582	MGD2	5	6896463	6898783	+	1911	protein_coding	monogalactosyldiacylglycerol synthase 2 [Source:NCBI gene (formerly Entrezgene);Acc:832163] && sp|O82730|MGDG2_ARATH Monogalactosyldiacylglycerol synthase 2, chloroplastic OS=Arabidopsis thaliana OX=3702 GN=MGD2 PE=1 SV=1 && PF04101:Glycosyltransferase family 28 C-terminal domain|PF06925:Monogalactosyldiacylglycerol (MGDG) synthase
AT5G24150	11.5595	1.41151	6.29666	6.42257	20.0032	16.3703	9.38065	15.2514	5.84381	17.9774	12.9873	12.2695	44.2779	37.8652	33.5972	38.5801	2.52961	1.33892	0.0060736	SQP1	5	8172300	8175525	-	1975	protein_coding	FAD/NAD(P)-binding oxidoreductase family protein [Source:NCBI gene (formerly Entrezgene);Acc:832480] && sp|O65404|ERG11_ARATH Squalene epoxidase 5 OS=Arabidopsis thaliana OX=3702 GN=SQE5 PE=2 SV=2 && PF08491:Squalene epoxidase|PF13450:NAD(P)-binding Rossmann-like domain
AT3G14200	19.0663	28.5465	23.0404	23.551	9.06601	7.03106	19.8933	11.9968	20.6445	15.6163	13.8923	16.7177	15.5764	15.3673	20.2005	17.048	1.42105	0.506957	0.304494	AT3G14200	3	4712574	4714698	-	1337	protein_coding	Chaperone DnaJ-domain superfamily protein [Source:NCBI gene (formerly Entrezgene);Acc:820637] && sp|Q8NHS0|DNJB8_HUMAN DnaJ homolog subfamily B member 8 OS=Homo sapiens OX=9606 GN=DNAJB8 PE=1 SV=1 && PF00226:DnaJ domain
AT3G45970	7.94157	29.6026	13.3705	16.9716	11.7562	11.4799	5.62393	9.62	22.3899	10.9031	7.18135	13.4914	24.2884	33.2811	26.8012	28.1235	2.92344	1.54767	0.00520668	EXLA1	3	16896166	16897308	+	1065	protein_coding	expansin-like A1 [Source:NCBI gene (formerly Entrezgene);Acc:823740] && sp|Q9LZT4|EXLA1_ARATH Expansin-like A1 OS=Arabidopsis thaliana OX=3702 GN=EXLA1 PE=2 SV=1 && PF03330:Lytic transglycolase|PF01357:Pollen allergen
AT3G15540	9.48667	8.18004	11.9838	9.8835	12.989	13.8805	14.3229	13.7308	2.20999	5.5826	10.3541	6.0489	25.0046	32.0565	40.4769	32.5126	2.36786	1.24359	0.0138786	IAA19	3	5264001	5265695	+	1010	protein_coding	indole-3-acetic acid inducible 19 [Source:NCBI gene (formerly Entrezgene);Acc:820793] && sp|O24409|IAA19_ARATH Auxin-responsive protein IAA19 OS=Arabidopsis thaliana OX=3702 GN=IAA19 PE=1 SV=2 && PF02309:AUX/IAA family
AT5G55930	12.4163	18.6388	13.9703	15.0085	14.0447	8.34344	49.4444	23.9442	20.4444	12.056	11.7709	14.7571	4.31069	4.92052	6.37144	5.20088	0.217209	-2.20285	0.219023	OPT1	5	22652715	22656106	+	2820	protein_coding	oligopeptide transporter 1 [Source:NCBI gene (formerly Entrezgene);Acc:835691] && sp|Q9FG72|OPT1_ARATH Oligopeptide transporter 1 OS=Arabidopsis thaliana OX=3702 GN=OPT1 PE=2 SV=1 && PF03169:OPT oligopeptide transporter protein
AT3G03530	1.34839	7.66857	9.41927	6.14541	2.37778	1.60481	1.18348	1.72202	81.295	32.4254	14.6649	42.7951	5.63937	3.40559	8.3079	5.78428	3.359	1.74803	0.0496538	NPC4	3	842499	845096	-	1930	protein_coding	non-specific phospholipase C4 [Source:NCBI gene (formerly Entrezgene);Acc:821243] && sp|Q9SRQ7|NPC4_ARATH Non-specific phospholipase C4 OS=Arabidopsis thaliana OX=3702 GN=NPC4 PE=1 SV=1 && PF04185:Phosphoesterase family
AT4G12500	0.489816	2.25621	0.737038	1.16102	7.53905	1.35002	146.495	51.7947	3.83229	0.809073	3.66244	2.76794	0.292651	0.655212	0.412022	0.453295	0.00875176	-6.83621	0.339524	AT4G12500	4	7413990	7414955	-	966	protein_coding	Bifunctional inhibitor/lipid-transfer protein/seed storage 2S albumin superfamily protein [Source:NCBI gene (formerly Entrezgene);Acc:826862] && sp|Q9SU33|ERLL3_ARATH pEARLI1-like lipid transfer protein 3 OS=Arabidopsis thaliana OX=3702 GN=At4g12500 PE=2 SV=1 && PF14547:Hydrophobic seed protein
AT4G03200	25.7024	20.5296	22.6336	22.9552	17.3247	15.8274	24.8682	19.3401	0.274033	5.91981	5.90118	4.03167	3.60491	3.39831	3.83512	3.61278	0.186803	-2.42041	0.00494102	AT4G03200	4	1408159	1412756	+	2980	protein_coding	catalytics [Source:NCBI gene (formerly Entrezgene);Acc:828041] && sp|Q8TB22|SPT20_HUMAN Spermatogenesis-associated protein 20 OS=Homo sapiens OX=9606 GN=SPATA20 PE=2 SV=3 && PF03190:Protein of unknown function, DUF255
AT3G26200	9.06153	16.6244	8.00714	11.231	5.35235	7.84419	13.1388	8.77844	33.574	19.0204	13.1509	21.9151	2.65814	3.31224	3.08196	3.01745	0.343734	-1.54064	0.0667165	CYP71B22	3	9589249	9591179	+	1808	protein_coding	cytochrome P450, family 71, subfamily B, polypeptide 22 [Source:NCBI gene (formerly Entrezgene);Acc:822221] && sp|Q9LTM1|C71BM_ARATH Cytochrome P450 71B22 OS=Arabidopsis thaliana OX=3702 GN=CYP71B22 PE=2 SV=1 && PF00067:Cytochrome P450
AT5G56840	6.40828	12.1539	11.0865	9.88287	1.5062	1.68902	5.36433	2.85318	16.5354	31.5819	19.8687	22.662	3.766	3.978	5.15064	4.29821	1.50646	0.591164	0.337843	AT5G56840	5	22980638	22982425	+	1126	protein_coding	myb-like transcription factor family protein [Source:NCBI gene (formerly Entrezgene);Acc:835786] && sp|Q7XC57|MYBS3_ORYSJ Transcription factor MYBS3 OS=Oryza sativa subsp. japonica OX=39947 GN=MYBS3 PE=2 SV=1 && PF00249:Myb-like DNA-binding domain
AT1G02640	4.35111	3.60085	3.97113	3.97436	18.0963	25.141	8.23701	17.1581	2.86636	6.40198	7.29858	5.5223	10.4157	11.6056	9.5346	10.5186	0.61304	-0.705946	0.250017	BXL2	1	564018	567771	+	2773	protein_coding	beta-xylosidase 2 [Source:NCBI gene (formerly Entrezgene);Acc:837940] && sp|Q94KD8|BXL2_ARATH Probable beta-D-xylosidase 2 OS=Arabidopsis thaliana OX=3702 GN=BXL2 PE=2 SV=1 && PF14310:Fibronectin type III-like domain|PF01915:Glycosyl hydrolase family 3 C-terminal domain|PF00933:Glycosyl hydrolase family 3 N terminal domain
AT1G52290	8.32142	5.28075	7.5023	7.03482	5.70774	6.87092	8.24879	6.94248	6.9324	10.3649	10.4705	9.25591	10.8457	11.9225	16.1008	12.9563	1.86624	0.900133	0.0269951	PERK15	1	19469820	19472582	-	2246	protein_coding	Protein kinase superfamily protein [Source:NCBI gene (formerly Entrezgene);Acc:841659] && sp|Q9C821|PEK15_ARATH Proline-rich receptor-like protein kinase PERK15 OS=Arabidopsis thaliana OX=3702 GN=PERK15 PE=2 SV=1 && PF07714:Protein tyrosine kinase
AT1G47400	23.8403	1.75677	13.6485	13.0819	4.16214	3.69696	22.219	10.026	0	0	0.133577	0.0445256	12.3992	7.18747	8.61279	9.39981	0.93754	-0.0930472	0.925522	AT1G47400	1	17385707	17386485	+	779	protein_coding	- && - && -
AT4G32800	7.69611	5.2836	9.31561	7.43178	2.6178	2.92982	8.28335	4.61032	20.6649	13.4448	7.81731	13.9757	4.80991	7.14034	5.60006	5.8501	1.26891	0.343594	0.561752	AT4G32800	4	15819489	15820879	+	1391	protein_coding	Integrase-type DNA-binding superfamily protein [Source:NCBI gene (formerly Entrezgene);Acc:829416] && sp|Q9M080|ERF43_ARATH Ethylene-responsive transcription factor ERF043 OS=Arabidopsis thaliana OX=3702 GN=ERF043 PE=2 SV=1 && PF00847:AP2 domain
AT1G59860	6.83949	20.2633	6.11612	11.073	1.64807	1.91501	12.0747	5.21258	2.5182	1.66003	1.94819	2.04214	3.89181	4.77221	4.44602	4.37001	0.838359	-0.25436	0.818639	AT1G59860	1	22031343	22032250	+	908	protein_coding	HSP20-like chaperones superfamily protein [Source:NCBI gene (formerly Entrezgene);Acc:842280] && sp|Q9XIE3|HS17A_ARATH 17.6 kDa class I heat shock protein 1 OS=Arabidopsis thaliana OX=3702 GN=HSP17.6A PE=1 SV=1 && PF00011:Hsp20/alpha crystallin family
AT3G24420	4.84863	4.70461	4.92018	4.82447	14.7685	4.7859	3.71402	7.75614	0.516379	11.6115	9.69359	7.27383	2.48991	2.77082	2.15725	2.47266	0.318801	-1.64927	0.208204	AT3G24420	3	8862813	8865239	-	1476	protein_coding	alpha/beta-Hydrolases superfamily protein [Source:NCBI gene (formerly Entrezgene);Acc:822032] && sp|Q9SZU7|KAI2_ARATH Probable esterase KAI2 OS=Arabidopsis thaliana OX=3702 GN=KAI2 PE=1 SV=1 && PF00561:alpha/beta hydrolase fold
AT1G52830	3.45072	1.41945	4.48621	3.11879	3.84153	4.69199	5.86356	4.79903	3.62094	2.54051	2.4891	2.88351	8.13686	11.0782	15.0607	11.4252	2.38074	1.25141	0.0338498	IAA6	1	19672476	19673652	-	857	protein_coding	indole-3-acetic acid 6 [Source:NCBI gene (formerly Entrezgene);Acc:841717] && sp|Q38824|IAA6_ARATH Auxin-responsive protein IAA6 OS=Arabidopsis thaliana OX=3702 GN=IAA6 PE=1 SV=2 && PF02309:AUX/IAA family
AT2G46880	0.392163	0.27497	1.40193	0.689687	0.0601346	0.131015	0.0305957	0.073915	15.489	25.9445	7.33851	16.2573	2.64127	2.72931	6.78607	4.05221	54.8226	5.7767	0.0437131	PAP14	2	19264573	19266456	-	1659	protein_coding	purple acid phosphatase 14 [Source:NCBI gene (formerly Entrezgene);Acc:819301] && sp|Q84LR6|PPA14_ARATH Probable inactive purple acid phosphatase 14 OS=Arabidopsis thaliana OX=3702 GN=PAP14 PE=2 SV=1 && PF00149:Calcineurin-like phosphoesterase
AT1G73220	0.121761	0.313038	1.78331	0.739368	1.15526	0.783053	0.130618	0.689645	32.3901	9.45279	3.80237	15.2151	5.16515	3.08211	4.44806	4.23177	6.13616	2.61734	0.00648989	2025-10-01	1	27538190	27540235	+	1943	protein_coding	organic cation/carnitine transporter1 [Source:NCBI gene (formerly Entrezgene);Acc:843656] && sp|Q9CAT6|OCT1_ARATH Organic cation/carnitine transporter 1 OS=Arabidopsis thaliana OX=3702 GN=OCT1 PE=2 SV=1 && PF00083:Sugar (and other) transporter
AT1G10550	1.37092	3.73433	1.65028	2.25184	3.09696	4.85806	4.24387	4.0663	3.4251	2.91146	5.16836	3.83497	7.21573	11.1642	11.673	10.0177	2.46359	1.30076	0.0165798	XTH33	1	3479066	3481041	-	1208	protein_coding	xyloglucan:xyloglucosyl transferase 33 [Source:NCBI gene (formerly Entrezgene);Acc:837596] && sp|Q8LC45|XTH33_ARATH Probable xyloglucan endotransglucosylase/hydrolase protein 33 OS=Arabidopsis thaliana OX=3702 GN=XTH33 PE=1 SV=2 && PF00722:Glycosyl hydrolases family 16|PF06955:Xyloglucan endo-transglycosylase (XET) C-terminus
AT2G26150	5.4227	14.887	9.56389	9.95787	0.957218	1.41928	9.25338	3.87663	1.71217	1.01177	1.88588	1.53661	2.88829	3.01051	5.84957	3.91612	1.01019	0.0146243	0.989644	HSFA2	2	11135624	11137792	+	1876	protein_coding	heat shock transcription factor A2 [Source:NCBI gene (formerly Entrezgene);Acc:817155] && sp|O80982|HSFA2_ARATH Heat stress transcription factor A-2 OS=Arabidopsis thaliana OX=3702 GN=HSFA2 PE=1 SV=1 && -
AT3G50640	0.0619322	0	0.198807	0.0869132	3.39509	3.75532	0.425201	2.5252	0	0.467653	3.43222	1.29996	9.4727	6.42366	7.02551	7.64062	3.02575	1.59729	0.0221018	AT3G50640	3	18803665	18804731	-	955	protein_coding	- && - && -
AT1G21540	2.27795	3.27682	3.8303	3.12836	2.69878	1.99315	2.69966	2.46387	1.42281	3.6603	3.69755	2.92689	1.01536	0.892935	0.990666	0.966319	0.392196	-1.35035	0.00327486	AT1G21540	1	7548450	7550741	-	2181	protein_coding	AMP-dependent synthetase and ligase family protein [Source:NCBI gene (formerly Entrezgene);Acc:838755] && sp|Q9LPK6|AEE9_ARATH Probable acyl-activating enzyme 9 OS=Arabidopsis thaliana OX=3702 GN=AEE9 PE=2 SV=1 && PF13193:AMP-binding enzyme C-terminal domain|PF00501:AMP-binding enzyme
AT2G18010	2.17047	4.82448	3.32039	3.43845	0.45763	0.373887	2.61941	1.15031	4.68244	0.832269	1.5513	2.35533	1.67502	2.4567	2.60821	2.24664	1.95308	0.965751	0.237401	AT2G18010	2	7833782	7834653	+	872	protein_coding	SAUR-like auxin-responsive protein family [Source:NCBI gene (formerly Entrezgene);Acc:28718283] && sp|Q9SL45|SAU10_ARATH Protein SMALL AUXIN UP-REGULATED RNA 10 OS=Arabidopsis thaliana OX=3702 GN=SAUR10 PE=2 SV=1 && PF02519:Auxin responsive protein
AT2G27420	0.435212	0	0.10478	0.179997	1.46819	1.79928	0.709645	1.32571	0	0.164315	0.765683	0.309999	5.54723	4.08414	3.89101	4.50746	3.40005	1.76556	0.00660994	AT2G27420	2	11726134	11727654	-	1359	protein_coding	Cysteine proteinases superfamily protein [Source:NCBI gene (formerly Entrezgene);Acc:817287] && sp|Q9FJ47|SAG12_ARATH Senescence-specific cysteine protease SAG12 OS=Arabidopsis thaliana OX=3702 GN=SAG12 PE=1 SV=1 && PF08246:Cathepsin propeptide inhibitor domain (I29)|PF00112:Papain family cysteine protease
AT5G24155	0.660841	0.323615	1.6289	0.871117	0.557337	0.346933	1.53936	0.814543	0	1.60394	1.57787	1.0606	1.95537	1.55426	2.22354	1.91106	2.34617	1.23031	0.0577346	AT5G24155	5	8179703	8181107	-	1253	protein_coding	FAD/NAD(P)-binding oxidoreductase family protein [Source:NCBI gene (formerly Entrezgene);Acc:832481] && sp|O65402|ERG12_ARATH Squalene epoxidase 6 OS=Arabidopsis thaliana OX=3702 GN=SQE6 PE=2 SV=1 && PF13450:NAD(P)-binding Rossmann-like domain
