# Supplementary material for: Wheat COBRA-like Gene TaCOBL6A2 Confers Heat Tolerance in Plants
Source: Int J Mol Sci. 2025 Apr 25;26(9):4101. doi: 10.3390/ijms26094101 (PMC12071834; doi:10.3390/ijms26094101)
Supplement: Supplementary file 1 [file ijms-26-04101-s001.zip › Supplementary Materials/Supplementary Table S2.xlsx]

## Sheet: Sheet1
Table S2. Differential expression of heat shock protein (HSP) and its regulated genes in heatmap.
Gene name	WT_CK	WT_T	OE_CK	OE_T	WT_T vs WT_CK	OE_T vs OE_CK	log2FoldChange		p value		padj
							WT_T vs WT_CK	OE_T vs OE_CK	WT_T vs WT_CK	OE_T vs OE_CK	WT_T vs WT_CK	OE_T vs OE_CK
AT1G74250	36.2991	26.2506	26.0807	20.9499	0.723175	0.803273	-0.474211	-0.316038	0.0170023	0.408455	0.0795384	0.961552
HSFA1E	4.81093	2.50594	3.39149	2.52438	0.520884	0.744328	-0.948528	-0.425989	0.0133814	0.303	0.0668387	0.0713511
MTHSC70-2	87.1762	51.5319	61.3869	48.9006	0.591124	0.796596	-0.765333	-0.328079	0.00628545	0.146804	0.0382482	0.31382
AT5G47590	15.9842	8.52161	10.8224	7.72027	0.533126	0.713359	-0.91457	-0.487301	0.0188919	0.522224	0.0862443	0.994326
AT3G09440	192.293	103.071	142.994	131.456	0.536011	0.919317	-0.906873	-0.121366	0.0127634	0.723949	0.064569	0.49444
AT1G21080	27.1417	22.3099	25.5187	23.3647	0.821979	0.915589	-0.289786	-0.127228	0.0791766	0.0186226	0.233299	0.479622
AT2G19310	61.5675	31.185	54.1396	35.592	0.506516	0.657411	-0.988222	-0.605132	2.52e-06	0.252074	6.58163e-05	0.473476
GRV2	22.297	21.6975	26.3624	18.4569	0.973111	0.700124	-0.0462083	-0.514318	0.68904	0.0415254	0.840165	0.0280712
HSF1	5.1125	4.85111	5.71254	4.05772	0.948873	0.710318	-0.0842757	-0.493463	0.766838	0.00960366	0.883729	0.16998
ACD32.1	44.0587	31.3551	38.6949	28.7607	0.711667	0.743268	-0.49805	-0.428045	0.000215	0.28309	0.00271764	0.697669
AT5G23240	5.18466	3.07372	4.90849	2.35709	0.592848	0.480206	-0.759947	-1.05827	0.0163642	0.0134668	0.0774391	0.0152357
BIP3	2.5472	0.815411	3.27021	0.299834	0.320121	0.0916864	-1.65047	-3.44715	0.0201626	0.371208	0.0903944	0.946661
BIP1	133.934	108.649	141.025	115.665	0.81121	0.820175	-0.308601	-0.285996	0.0392737	0.390575	0.144724	0.955421
HSBP	33.6636	35.9013	29.7681	43.3793	1.06647	1.45724	0.0864402	0.54324	0.692654	0.00398	0.842085	0.0136513
HSP91	49.7041	56.8773	44.0651	51.6194	1.14432	1.17144	0.187573	0.228277	0.165261	0.00953864	0.374938	0.116233
AT2G22360	27.8572	26.8743	17.3408	25.0826	0.964714	1.44645	-0.0584017	0.532517	0.747012	0.0136263	0.872788	0.0121196
CR88	123.296	116.357	71.7565	121.087	0.943721	1.68747	-0.0902603	0.754858	0.739098	0.0163197	0.868685	0.000886618
cpHsc70-2	100.9	98.7586	70.8766	101.755	0.978777	1.43567	-0.0376897	0.521725	0.819401	0.00447	0.912281	0.000289569
AT1G54050	23.2114	10.8732	4.8611	13.3187	0.468442	2.73986	-1.10071	1.4541	0.0489823	0.0033	0.169089	0.000104362
AT4G39150	31.3273	24.5494	22.0818	26.2769	0.783644	1.18998	-0.358425	0.250939	0.023767	0.0884491	0.101305	0.559317
ATERDJ3A	16.5832	5.75488	4.27187	3.27707	0.34703	0.767127	-1.53388	-0.382462	0.0208431	0.56396	0.0925048	0.719017
HSP18.2	34.6259	7.24706	2.96019	4.81168	0.209296	1.62546	-2.26334	0.700852	0.0297134	0.420943	0.119198	0.000230895
AT1G52560	21.5362	3.13193	0.328849	0.857512	0.145426	2.60762	-2.78853	1.38273	0.0270329	0.0927247	0.111323	0.400551
AT2G20560	47.839	21.2433	17.8387	18.4057	0.444059	1.03178	-1.17823	0.0451386	0.0301251	0.853172	0.120207	0.646345
mtHsc70-1	137.241	74.273	66.7238	67.502	0.541188	1.01166	-0.892461	0.0167281	0.00181	0.943373	0.0148415	0.183134
AT1G18700	16.1413	12.6704	11.3772	12.4988	0.784963	1.09858	-0.356833	0.135642	0.0169613	0.511686	0.0794128	0.799635
AT1G59860	11.073	5.21258	2.04214	4.37001	0.470749	2.13992	-1.0938	1.09756	0.162511	0.00295	0.37083	0.00602801
HSP21	6.26896	1.10227	0	1.32355	0.17583	NA	-2.51485	NA	0.00434	0.364453	0.0288855	0.279791
HSP101	70.9526	26.2663	8.6181	17.1871	0.370195	1.99431	-1.44084	0.995887	0.154307	0.0128975	0.358361	2.23504e-05
Hsp70b	75.3082	17.5025	3.28967	7.62228	0.232412	2.31703	-2.1124	1.21228	0.0493447	0.395505	0.170019	0.556072
OWL1	16.5223	10.5895	8.77956	9.31735	0.640924	1.06126	-0.647579	0.0857714	0.00277	0.617939	0.0205909	0.825031
HSP81-3	164.038	121.627	128.879	159.767	0.741453	1.23967	-0.438605	0.309952	0.0160914	0.0492274	0.0765505	0.0706565
Hsp89.1	37.5831	30.4204	27.5095	36.086	0.809416	1.31176	-0.311551	0.391508	0.152864	0.0164334	0.356224	0.0872745
HSP81-2	179.365	148.783	129.17	182.259	0.829496	1.411	-0.276718	0.49672	0.200426	0.0312708	0.421726	0.000336627
AT2G42750	85.5178	67.3593	52.6608	74.0801	0.787664	1.40674	-0.351597	0.492357	0.0143146	0.208009	0.0702131	0.534307
AT3G12050	54.5704	48.9371	38.7114	52.0457	0.89677	1.34445	-0.16422	0.42702	0.506783	0.00659057	0.719161	0.0264163
