# Supplementary material for: Wheat COBRA-like Gene TaCOBL6A2 Confers Heat Tolerance in Plants
Source: Int J Mol Sci. 2025 Apr 25;26(9):4101. doi: 10.3390/ijms26094101 (PMC12071834; doi:10.3390/ijms26094101)
Supplement: Supplementary file 1 [file ijms-26-04101-s001.zip › Supplementary Materials/Supplementary Table S3.xlsx]

## Sheet: Sheet1
Table S3. Haplotype verification of TaCOBL6A2 in 175 wheat varieties (lines).
NO.	Varieties (lines)	Haplotype
1	Chuanfu 19	HAP1
2	Chuanmai 1759	HAP1
3	Chuanmai 1802	HAP1
4	Chuanmai 1870	HAP1
5	Chuanmai 2025	HAP1
6	Chuanmai 2073	HAP1
7	Chuanmai 42	HAP1
8	Chuanmai 620	HAP1
9	Chuannuomai 1314	HAP1
10	Chuanyu 32	HAP1
11	Chuanyu 35	HAP1
12	Mianmai 318	HAP1
13	Mianmai 904	HAP1
14	Mianmai 908	HAP1
15	Miannuomai 2	HAP1
16	Shulanmai 171	HAP1
17	Shumai 1743	HAP1
18	Shumai 1871	HAP1
19	Xikemai 11	HAP1
20	21014	HAP1
21	21036	HAP1
22	21046	HAP1
23	21049	HAP1
24	21053	HAP1
25	21059	HAP1
26	21068	HAP1
27	21083	HAP1
28	21085	HAP1
29	21086	HAP1
30	21106	HAP1
31	21108	HAP1
32	21110	HAP1
33	21116	HAP1
34	21118	HAP1
35	21123	HAP1
36	21124	HAP1
37	21125	HAP1
38	21126	HAP1
39	21128	HAP1
40	21129	HAP1
41	21147	HAP1
42	21195	HAP1
43	21205	HAP1
44	21207	HAP1
45	21210	HAP1
46	21226	HAP1
47	21241	HAP1
48	21245	HAP1
49	21257	HAP1
50	21269	HAP1
51	21284	HAP1
52	21285	HAP1
53	21293	HAP1
54	21304	HAP1
55	21348	HAP1
56	21349	HAP1
57	21355	HAP1
58	21370	HAP1
59	21374	HAP1
60	21375	HAP1
61	21377	HAP1
62	21378	HAP1
63	18051-1	HAP1
64	20jian1836-40	HAP1
65	20jian26-30	HAP1
66	20yin979	HAP1
67	21PH429	HAP1
68	21Pin1-1	HAP1
69	21Pin1-10	HAP1
70	21Pin1-11	HAP1
71	21Pin1-12	HAP1
72	21Pin1-13	HAP1
73	21Pin1-14	HAP1
74	21Pin1-15	HAP1
75	21Pin1-2	HAP1
76	21Pin1-3	HAP1
77	21Pin1-4	HAP1
78	21Pin1-5	HAP1
79	21Pin1-6	HAP1
80	21Pin1-7	HAP1
81	21Pin1-8	HAP1
82	21Pin1-9	HAP1
83	21Pin2-1	HAP1
84	21Pin2-11	HAP1
85	21Pin2-15	HAP1
86	21Pin2-2	HAP1
87	21Pin2-3	HAP1
88	21Pin2-4	HAP1
89	21Pin2-5	HAP1
90	21Pin2-6	HAP1
91	21Pin2-8	HAP1
92	21Pin3-1	HAP1
93	21Pin3-11	HAP1
94	21Pin3-12	HAP1
95	21Pin3-13	HAP1
96	21Pin3-14	HAP1
97	21Pin3-2	HAP1
98	21Pin3-3	HAP1
99	21Pin3-4	HAP1
100	21Pin3-5	HAP1
101	21Pin3-6	HAP1
102	21Pin3-7	HAP1
103	21Pin3-8	HAP1
104	21Pin3-9	HAP1
105	21Pin4-1	HAP1
106	21Pin4-11	HAP1
107	21Pin4-14	HAP1
108	21Pin4-15	HAP1
109	21Pin4-3	HAP1
110	21Pin4-5	HAP1
111	21Pin4-6	HAP1
112	21Pin5-1	HAP1
113	21Pin5-2	HAP1
114	21PL5600	HAP1
115	H2006	HAP1
116	H2020	HAP1
117	Chuanmai 83	HAP2
118	Zhongliang 22	HAP2
119	20yin1113	HAP2
120	20yin1118	HAP2
121	20yin705	HAP2
122	20yin706	HAP2
123	20yin978	HAP2
124	21Pin3-15	HAP2
125	21PL4885	HAP2
126	21PL4890	HAP2
127	21PL4891	HAP2
128	21PL4892	HAP2
129	21PL4893	HAP2
130	21PL4894	HAP2
131	21PL4895	HAP2
132	21PL4898	HAP2
133	21PL4925	HAP2
134	21PL4926	HAP2
135	21PL4927	HAP2
136	21PL4936	HAP2
137	21PL4938	HAP2
138	21PL4939	HAP2
139	21PL4978	HAP2
140	21PL4979	HAP2
141	21PL4991	HAP2
142	21PL4992	HAP2
143	21PL4998	HAP2
144	21PL5027	HAP2
145	21PL5028	HAP2
146	21PL5037	HAP2
147	21PL5039	HAP2
148	21PL5040	HAP2
149	21PL5061	HAP2
150	21PL5076	HAP2
151	21PL5084	HAP2
152	21PL5098	HAP2
153	21PL5110	HAP2
154	21PL5112	HAP2
155	21PL5142	HAP2
156	21PL5155	HAP2
157	21PL6443	HAP2
158	21PL6454	HAP2
159	21PL6455	HAP2
160	21PL6459	HAP2
161	21019	HAP3
162	21050	HAP3
163	21055	HAP3
164	21061	HAP3
165	21081	HAP3
166	21084	HAP3
167	21229	HAP3
168	21230	HAP3
169	21235	HAP3
170	21237	HAP3
171	203137	HAP3
172	21PH436	HAP3
173	21PL4884	HAP3
174	H2017	HAP3
175	H2018	HAP3
