# Supplementary material for: Wheat COBRA-like Gene TaCOBL6A2 Confers Heat Tolerance in Plants
Source: Int J Mol Sci. 2025 Apr 25;26(9):4101. doi: 10.3390/ijms26094101 (PMC12071834; doi:10.3390/ijms26094101)
Supplement: Supplementary file 1 [file ijms-26-04101-s001.zip › Supplementary Materials/Supplementary Table S4.xlsx]

## Sheet: COBL6A2
Table S4. The cis-regulatory element analysis of TaCOBL6A2 and its homologs.
Gene name	Site Name	sequence	Position	Matrix score.	Strand	Organism	function
TaCOBL6A2	3-AF1 binding site	TAAGAGAGGAA	727	10	+	Solanum tuberosum	light responsive element
TaCOBL6A2	AAGAA-motif	gGTAAAGAAA	101	9	+	Avena sativa
TaCOBL6A2	AAGAA-motif	gGTAAAGAAA	880	9	-	Avena sativa
TaCOBL6A2	as-1	TGACG	1940	5	-	Arabidopsis thaliana
TaCOBL6A2	AT-rich sequence	TAAAATACT	121	9	-	Pisum sativum	element for maximal elicitor-mediated activation (2copies)
TaCOBL6A2	CAAT-box	CAAT	143	4	-	Nicotiana glutinosa
TaCOBL6A2	CAAT-box	CCAAT	164	5	-	Arabidopsis thaliana	common cis-acting element in promoter and enhancer regions
TaCOBL6A2	CAAT-box	CAAT	202	4	-	Nicotiana glutinosa
TaCOBL6A2	CAAT-box	CAAT	225	4	-	Nicotiana glutinosa
TaCOBL6A2	CAAT-box	CAAAT	332	5	-	Pisum sativum	common cis-acting element in promoter and enhancer regions
TaCOBL6A2	CAAT-box	CAAAT	361	5	+	Pisum sativum	common cis-acting element in promoter and enhancer regions
TaCOBL6A2	CAAT-box	CAAT	422	4	+	Nicotiana glutinosa
TaCOBL6A2	CAAT-box	CAAAT	543	5	+	Pisum sativum	common cis-acting element in promoter and enhancer regions
TaCOBL6A2	CAAT-box	CAAAT	578	5	+	Pisum sativum	common cis-acting element in promoter and enhancer regions
TaCOBL6A2	CAAT-box	CAAAT	599	5	+	Pisum sativum	common cis-acting element in promoter and enhancer regions
TaCOBL6A2	CAAT-box	CCCAATTT	615	8	+	Arabidopsis thaliana	common cis-acting element in promoter and enhancer regions
TaCOBL6A2	CAAT-box	CCAAT	616	5	+	Arabidopsis thaliana	common cis-acting element in promoter and enhancer regions
TaCOBL6A2	CAAT-box	CAAT	617	4	+	Nicotiana glutinosa
TaCOBL6A2	CAAT-box	CAAAT	619	5	-	Pisum sativum	common cis-acting element in promoter and enhancer regions
TaCOBL6A2	CAAT-box	CAAAT	630	5	+	Pisum sativum	common cis-acting element in promoter and enhancer regions
TaCOBL6A2	CAAT-box	CAAAT	645	5	+	Pisum sativum	common cis-acting element in promoter and enhancer regions
TaCOBL6A2	CAAT-box	CAAT	662	4	-	Nicotiana glutinosa
TaCOBL6A2	CAAT-box	CAAAT	705	5	+	Pisum sativum	common cis-acting element in promoter and enhancer regions
TaCOBL6A2	CAAT-box	CAAT	708	4	-	Nicotiana glutinosa
TaCOBL6A2	CAAT-box	CAAAT	744	5	+	Pisum sativum	common cis-acting element in promoter and enhancer regions
TaCOBL6A2	CAAT-box	CAAT	765	4	+	Nicotiana glutinosa
TaCOBL6A2	CAAT-box	CAAAT	797	5	-	Pisum sativum	common cis-acting element in promoter and enhancer regions
TaCOBL6A2	CAAT-box	CAAAT	814	5	-	Pisum sativum	common cis-acting element in promoter and enhancer regions
TaCOBL6A2	CAAT-box	CAAAT	827	5	-	Pisum sativum	common cis-acting element in promoter and enhancer regions
TaCOBL6A2	CAAT-box	CAAT	929	4	+	Nicotiana glutinosa
TaCOBL6A2	CAAT-box	CAAAT	992	5	-	Pisum sativum	common cis-acting element in promoter and enhancer regions
TaCOBL6A2	CAAT-box	CCAAT	999	5	-	Arabidopsis thaliana	common cis-acting element in promoter and enhancer regions
TaCOBL6A2	CAAT-box	CAAT	1017	4	+	Nicotiana glutinosa
TaCOBL6A2	CAAT-box	CAAT	1083	4	+	Nicotiana glutinosa
TaCOBL6A2	CAAT-box	CAAAT	1121	5	-	Pisum sativum	common cis-acting element in promoter and enhancer regions
TaCOBL6A2	CAAT-box	CCAAT	1510	5	+	Arabidopsis thaliana	common cis-acting element in promoter and enhancer regions
TaCOBL6A2	CAAT-box	CAAT	1511	4	+	Nicotiana glutinosa
TaCOBL6A2	CAAT-box	CCAAT	1639	5	-	Arabidopsis thaliana	common cis-acting element in promoter and enhancer regions
TaCOBL6A2	CAAT-box	CAAAT	1672	5	+	Pisum sativum	common cis-acting element in promoter and enhancer regions
TaCOBL6A2	CAAT-box	CAAAT	1745	5	+	Pisum sativum	common cis-acting element in promoter and enhancer regions
TaCOBL6A2	CAAT-box	CAAT	1793	4	+	Nicotiana glutinosa
TaCOBL6A2	CAT-box	GCCACT	21	6	-	Arabidopsis thaliana	cis-acting regulatory element related to meristem expression
TaCOBL6A2	CCAAT-box	CAACGG	350	6	-	Hordeum vulgare	MYBHv1 binding site
TaCOBL6A2	CGTCA-motif	CGTCA	1940	5	+	Hordeum vulgare	cis-acting regulatory element involved in the MeJA-responsiveness
TaCOBL6A2	DRE core	GCCGAC	15	6	-	Arabidopsis thaliana
TaCOBL6A2	DRE core	GCCGAC	249	6	-	Arabidopsis thaliana
TaCOBL6A2	GC-motif	CCCCCG	1666	6	-	Zea mays	enhancer-like element involved in anoxic specific inducibility
TaCOBL6A2	GT1-motif	GGTTAA	446	6	+	Arabidopsis thaliana	light responsive element
TaCOBL6A2	GT1-motif	GGTTAA	1422	6	-	Arabidopsis thaliana	light responsive element
TaCOBL6A2	GT1-motif	GGTTAA	1505	6	-	Arabidopsis thaliana	light responsive element
TaCOBL6A2	Myb	TAACTG	136	6	-	Arabidopsis thaliana
TaCOBL6A2	MYB	TAACCA	445	6	-	Arabidopsis thaliana
TaCOBL6A2	MYB	TAACCA	976	6	-	Arabidopsis thaliana
TaCOBL6A2	MYB	CAACAG	1536	6	+	Arabidopsis thaliana
TaCOBL6A2	MYB recognition site	CCGTTG	350	6	+	Arabidopsis thaliana
TaCOBL6A2	Myb-binding site	CAACAG	1536	6	+	Nicotiana tabacum
TaCOBL6A2	MYB-like sequence	TAACCA	445	6	-	Arabidopsis thaliana
TaCOBL6A2	MYB-like sequence	TAACCA	976	6	-	Arabidopsis thaliana
TaCOBL6A2	MYC	CATGTG	212	6	-	Arabidopsis thaliana
TaCOBL6A2	MYC	CATTTG	599	6	-	Arabidopsis thaliana
TaCOBL6A2	MYC	CATTTG	991	6	+	Arabidopsis thaliana
TaCOBL6A2	MYC	CATTTG	1120	6	+	Arabidopsis thaliana
TaCOBL6A2	MYC	CATGTG	1309	6	-	Arabidopsis thaliana
TaCOBL6A2	MYC	CATGTG	1344	6	-	Arabidopsis thaliana
TaCOBL6A2	MYC	CATGTG	1396	6	+	Arabidopsis thaliana
TaCOBL6A2	MYC	CATGTG	1404	6	+	Arabidopsis thaliana
TaCOBL6A2	MYC	CATGTG	1455	6	-	Arabidopsis thaliana
TaCOBL6A2	MYC	CATGTG	1479	6	+	Arabidopsis thaliana
TaCOBL6A2	MYC	CATGTG	1487	6	+	Arabidopsis thaliana
TaCOBL6A2	MYC	CATTTG	1672	6	-	Arabidopsis thaliana
TaCOBL6A2	P-box	CCTTTTG	1294	7	+	Oryza sativa	gibberellin-responsive element
TaCOBL6A2	Sp1	GGGCGG	1617	6	+	Oryza sativa	light responsive element
TaCOBL6A2	Sp1	GGGCGG	1953	6	-	Oryza sativa	light responsive element
TaCOBL6A2	STRE	AGGGG	503	5	+	Arabidopsis thaliana
TaCOBL6A2	STRE	AGGGG	508	5	+	Arabidopsis thaliana
TaCOBL6A2	STRE	AGGGG	516	5	+	Arabidopsis thaliana
TaCOBL6A2	STRE	AGGGG	1253	5	+	Arabidopsis thaliana
TaCOBL6A2	STRE	AGGGG	1366	5	-	Arabidopsis thaliana
TaCOBL6A2	STRE	AGGGG	1449	5	-	Arabidopsis thaliana
TaCOBL6A2	STRE	AGGGG	1552	5	+	Arabidopsis thaliana
TaCOBL6A2	STRE	AGGGG	1956	5	-	Arabidopsis thaliana
TaCOBL6A2	TATA	TATAAAAT	124	8	-	Arabidopsis thaliana
TaCOBL6A2	TATA-box	TATAAA	82	6	-	Helianthus annuus	core promoter element around -30 of transcription start
TaCOBL6A2	TATA-box	TATAA	83	5	-	Arabidopsis thaliana	core promoter element around -30 of transcription start
TaCOBL6A2	TATA-box	TATA	84	4	+	Arabidopsis thaliana	core promoter element around -30 of transcription start
TaCOBL6A2	TATA-box	TATAAAA	125	7	-	Pisum sativum	core promoter element around -30 of transcription start
TaCOBL6A2	TATA-box	TATAAA	126	6	-	Helianthus annuus	core promoter element around -30 of transcription start
TaCOBL6A2	TATA-box	TATAA	127	5	-	Arabidopsis thaliana	core promoter element around -30 of transcription start
TaCOBL6A2	TATA-box	TATA	128	4	+	Arabidopsis thaliana	core promoter element around -30 of transcription start
TaCOBL6A2	TATA-box	TATAA	139	5	-	Arabidopsis thaliana	core promoter element around -30 of transcription start
TaCOBL6A2	TATA-box	TATA	140	4	+	Arabidopsis thaliana	core promoter element around -30 of transcription start
TaCOBL6A2	TATA-box	TATA	365	4	+	Arabidopsis thaliana	core promoter element around -30 of transcription start
TaCOBL6A2	TATA-box	TATAAA	406	6	-	Helianthus annuus	core promoter element around -30 of transcription start
TaCOBL6A2	TATA-box	TATAA	407	5	-	Arabidopsis thaliana	core promoter element around -30 of transcription start
TaCOBL6A2	TATA-box	TATA	408	4	+	Arabidopsis thaliana	core promoter element around -30 of transcription start
TaCOBL6A2	TATA-box	TATAA	415	5	-	Arabidopsis thaliana	core promoter element around -30 of transcription start
TaCOBL6A2	TATA-box	TATA	416	4	+	Arabidopsis thaliana	core promoter element around -30 of transcription start
TaCOBL6A2	TATA-box	ATTATA	424	6	+	Brassica napus	core promoter element around -30 of transcription start
TaCOBL6A2	TATA-box	TATAA	425	5	-	Arabidopsis thaliana	core promoter element around -30 of transcription start
TaCOBL6A2	TATA-box	TATA	426	4	+	Arabidopsis thaliana	core promoter element around -30 of transcription start
TaCOBL6A2	TATA-box	ATATAT	462	6	+	Brassica napus	core promoter element around -30 of transcription start
TaCOBL6A2	TATA-box	TATA	463	4	+	Arabidopsis thaliana	core promoter element around -30 of transcription start
TaCOBL6A2	TATA-box	TATAA	477	5	-	Arabidopsis thaliana	core promoter element around -30 of transcription start
TaCOBL6A2	TATA-box	TATA	478	4	+	Arabidopsis thaliana	core promoter element around -30 of transcription start
TaCOBL6A2	TATA-box	ATATAT	525	6	+	Brassica napus	core promoter element around -30 of transcription start
TaCOBL6A2	TATA-box	TATA	526	4	+	Arabidopsis thaliana	core promoter element around -30 of transcription start
TaCOBL6A2	TATA-box	TATA	1495	4	-	Arabidopsis thaliana	core promoter element around -30 of transcription start
TaCOBL6A2	TATA-box	TATAAAT	1761	7	-	Brassica juncea	core promoter element around -30 of transcription start
TaCOBL6A2	TATA-box	TATAAA	1762	6	-	Helianthus annuus	core promoter element around -30 of transcription start
TaCOBL6A2	TATA-box	TATAA	1763	5	-	Arabidopsis thaliana	core promoter element around -30 of transcription start
TaCOBL6A2	TATA-box	TATA	1764	4	-	Arabidopsis thaliana	core promoter element around -30 of transcription start
TaCOBL6A2	TATA-box	TATA	1812	4	-	Arabidopsis thaliana	core promoter element around -30 of transcription start
TaCOBL6A2	TCA-element	CCATCTTTTT	969	9	-	Nicotiana tabacum	cis-acting element involved in salicylic acid responsiveness
TaCOBL6A2	TGACG-motif	TGACG	1940	5	-	Hordeum vulgare	cis-acting regulatory element involved in the MeJA-responsiveness
TaCOBL6A2	TGA-element	AACGAC	776	6	+	Brassica oleracea	auxin-responsive element
TaCOBL6A2	TGA-element	AACGAC	1843	6	-	Brassica oleracea	auxin-responsive element
TaCOBL6A2	W box	TTGACC	1298	6	+	Arabidopsis thaliana
TaCOBL6B2	A-box	CCGTCC	1060	6	-	Petroselinum crispum	cis-acting regulatory element
TaCOBL6B2	A-box	CCGTCC	1994	6	-	Petroselinum crispum	cis-acting regulatory element
TaCOBL6B2	ABRE	ACGTG	1293	5	+	Arabidopsis thaliana	cis-acting element involved in the abscisic acid responsiveness
TaCOBL6B2	ABRE	AACCCGG	1386	7	+	Arabidopsis thaliana	cis-acting element involved in the abscisic acid responsiveness
TaCOBL6B2	AE-box	AGAAACAA	428	8	-	Arabidopsis thaliana	part of a module for light response
TaCOBL6B2	AE-box	AGAAACAA	1532	8	-	Arabidopsis thaliana	part of a module for light response
TaCOBL6B2	ARE	AAACCA	334	6	-	Zea mays	cis-acting regulatory element essential for the anaerobic induction
TaCOBL6B2	ARE	AAACCA	1521	6	-	Zea mays	cis-acting regulatory element essential for the anaerobic induction
TaCOBL6B2	as-1	TGACG	1913	5	-	Arabidopsis thaliana
TaCOBL6B2	AT~TATA-box	TATATAAA	530	8	-	Arabidopsis thaliana
TaCOBL6B2	AT~TATA-box	TATATA	532	6	+	Arabidopsis thaliana
TaCOBL6B2	ATCT-motif	AATCTAATCC	1676	9	-	Pisum sativum	part of a conserved DNA module involved in light responsiveness
TaCOBL6B2	Box 4	ATTAAT	454	6	+	Petroselinum crispum	part of a conserved DNA module involved in light responsiveness
TaCOBL6B2	CAAT-box	CAAT	1	4	-	Nicotiana glutinosa
TaCOBL6B2	CAAT-box	CAAT	39	4	-	Nicotiana glutinosa
TaCOBL6B2	CAAT-box	CAAT	56	4	-	Nicotiana glutinosa
TaCOBL6B2	CAAT-box	CAAT	262	4	+	Nicotiana glutinosa
TaCOBL6B2	CAAT-box	CCAAT	340	5	+	Arabidopsis thaliana	common cis-acting element in promoter and enhancer regions
TaCOBL6B2	CAAT-box	CAAT	341	4	+	Nicotiana glutinosa
TaCOBL6B2	CAAT-box	CAAT	403	4	-	Nicotiana glutinosa
TaCOBL6B2	CAAT-box	CAAT	427	4	-	Nicotiana glutinosa
TaCOBL6B2	CAAT-box	CAAAT	502	5	+	Pisum sativum	common cis-acting element in promoter and enhancer regions
TaCOBL6B2	CAAT-box	CAAT	517	4	+	Nicotiana glutinosa
TaCOBL6B2	CAAT-box	CAAT	603	4	+	Nicotiana glutinosa
TaCOBL6B2	CAAT-box	CCAAT	758	5	-	Arabidopsis thaliana	common cis-acting element in promoter and enhancer regions
TaCOBL6B2	CAAT-box	CAAT	1096	4	-	Nicotiana glutinosa
TaCOBL6B2	CAAT-box	CAAAT	1102	5	-	Pisum sativum	common cis-acting element in promoter and enhancer regions
TaCOBL6B2	CAAT-box	CAAAT	1172	5	-	Pisum sativum	common cis-acting element in promoter and enhancer regions
TaCOBL6B2	CAAT-box	CCAAT	1306	5	+	Arabidopsis thaliana	common cis-acting element in promoter and enhancer regions
TaCOBL6B2	CAAT-box	CAAT	1307	4	+	Nicotiana glutinosa
TaCOBL6B2	CAAT-box	CCAAT	1349	5	-	Arabidopsis thaliana	common cis-acting element in promoter and enhancer regions
TaCOBL6B2	CAAT-box	CAAAT	1493	5	+	Pisum sativum	common cis-acting element in promoter and enhancer regions
TaCOBL6B2	CAAT-box	CAAT	1496	4	-	Nicotiana glutinosa
TaCOBL6B2	CAAT-box	CAAAT	1568	5	+	Pisum sativum	common cis-acting element in promoter and enhancer regions
TaCOBL6B2	CAAT-box	CAAAT	1641	5	+	Pisum sativum	common cis-acting element in promoter and enhancer regions
TaCOBL6B2	CAAT-box	CAAT	1644	4	-	Nicotiana glutinosa
TaCOBL6B2	CAAT-box	CAAT	1752	4	+	Nicotiana glutinosa
TaCOBL6B2	CCAAT-box	CAACGG	795	6	+	Hordeum vulgare	MYBHv1 binding site
TaCOBL6B2	CCGTCC motif	CCGTCC	1060	6	-	Nicotiana tabacum
TaCOBL6B2	CCGTCC motif	CCGTCC	1994	6	-	Nicotiana tabacum
TaCOBL6B2	CCGTCC-box	CCGTCC	1060	6	-	Petroselinum hortense
TaCOBL6B2	CCGTCC-box	CCGTCC	1994	6	-	Petroselinum hortense
TaCOBL6B2	CGTCA-motif	CGTCA	1913	5	+	Hordeum vulgare	cis-acting regulatory element involved in the MeJA-responsiveness
TaCOBL6B2	chs-Unit 1 m1	ACCTAACCCGG	1382	10	+	Zea mays	part of a light responsive element
TaCOBL6B2	CTAG-motif	ACTAGCAGAA	521	9	-	Avena sativa
TaCOBL6B2	DRE core	GCCGAC	682	6	+	Arabidopsis thaliana
TaCOBL6B2	DRE1	ACCGAGA	1874	7	-	Zea mays
TaCOBL6B2	GARE-motif	TCTGTTG	508	7	-	Brassica oleracea	gibberellin-responsive element
TaCOBL6B2	G-box	CACGTC	1292	6	-	Zea mays	cis-acting regulatory element involved in light responsiveness
TaCOBL6B2	LTR	CCGAAA	226	6	-	Hordeum vulgare	cis-acting element involved in low-temperature responsiveness
TaCOBL6B2	MBS	CAACTG	30	6	-	Arabidopsis thaliana	MYB binding site involved in drought-inducibility
TaCOBL6B2	MRE	AACCTAA	1197	7	-	Petroselinum crispum	MYB binding site involved in light responsiveness
TaCOBL6B2	Myb	CAACTG	30	6	-	Arabidopsis thaliana
TaCOBL6B2	MYB	CAACAG	508	6	+	Arabidopsis thaliana
TaCOBL6B2	MYB	CAACAG	644	6	-	Arabidopsis thaliana
TaCOBL6B2	MYB	CAACCA	737	6	-	Arabidopsis thaliana
TaCOBL6B2	MYB	CAACAG	828	6	-	Arabidopsis thaliana
TaCOBL6B2	MYB recognition site	CCGTTG	795	6	-	Arabidopsis thaliana
TaCOBL6B2	Myb-binding site	CAACAG	508	6	+	Nicotiana tabacum
TaCOBL6B2	Myb-binding site	CAACAG	644	6	-	Nicotiana tabacum
TaCOBL6B2	Myb-binding site	CAACAG	828	6	-	Nicotiana tabacum
TaCOBL6B2	MYC	CATGTG	295	6	-	Arabidopsis thaliana
TaCOBL6B2	MYC	CATTTG	502	6	-	Arabidopsis thaliana
TaCOBL6B2	MYC	CATGTG	1329	6	-	Arabidopsis thaliana
TaCOBL6B2	MYC	CATGTG	1811	6	-	Arabidopsis thaliana
TaCOBL6B2	Sp1	GGGCGG	720	6	-	Oryza sativa	light responsive element
TaCOBL6B2	Sp1	GGGCGG	1088	6	+	Oryza sativa	light responsive element
TaCOBL6B2	Sp1	GGGCGG	1926	6	-	Oryza sativa	light responsive element
TaCOBL6B2	STRE	AGGGG	750	5	-	Arabidopsis thaliana
TaCOBL6B2	STRE	AGGGG	1653	5	-	Arabidopsis thaliana
TaCOBL6B2	STRE	AGGGG	1929	5	-	Arabidopsis thaliana
TaCOBL6B2	TATA	TATAAAAT	534	8	+	Arabidopsis thaliana
TaCOBL6B2	TATA-box	TATA	209	4	+	Arabidopsis thaliana	core promoter element around -30 of transcription start
TaCOBL6B2	TATA-box	ATTATA	343	6	+	Brassica napus	core promoter element around -30 of transcription start
TaCOBL6B2	TATA-box	TATAA	344	5	-	Arabidopsis thaliana	core promoter element around -30 of transcription start
TaCOBL6B2	TATA-box	TATA	345	4	+	Arabidopsis thaliana	core promoter element around -30 of transcription start
TaCOBL6B2	TATA-box	TACAAAA	407	7	+	Oryza sativa	core promoter element around -30 of transcription start
TaCOBL6B2	TATA-box	TATAAA	530	6	-	Helianthus annuus	core promoter element around -30 of transcription start
TaCOBL6B2	TATA-box	TATATAA	531	7	-	Arabidopsis thaliana	core promoter element around -30 of transcription start
TaCOBL6B2	TATA-box	TATATA	532	6	+	Arabidopsis thaliana	core promoter element around -30 of transcription start
TaCOBL6B2	TATA-box	ATATAA	533	6	+	Brassica oleracea	core promoter element around -30 of transcription start
TaCOBL6B2	TATA-box	TATA	534	4	+	Arabidopsis thaliana	core promoter element around -30 of transcription start
TaCOBL6B2	TATA-box	ATTATA	1371	6	+	Brassica napus	core promoter element around -30 of transcription start
TaCOBL6B2	TATA-box	TATAA	1372	5	-	Arabidopsis thaliana	core promoter element around -30 of transcription start
TaCOBL6B2	TATA-box	TATA	1373	4	-	Arabidopsis thaliana	core promoter element around -30 of transcription start
TaCOBL6B2	TATA-box	TATA	1507	4	-	Arabidopsis thaliana	core promoter element around -30 of transcription start
TaCOBL6B2	TATA-box	TATA	1707	4	-	Arabidopsis thaliana	core promoter element around -30 of transcription start
TaCOBL6B2	TATA-box	TATA	1771	4	-	Arabidopsis thaliana	core promoter element around -30 of transcription start
TaCOBL6B2	TCA-element	CCATCTTTTT	249	9	-	Nicotiana tabacum	cis-acting element involved in salicylic acid responsiveness
TaCOBL6B2	TCCC-motif	TCTCCCT	1068	7	-	Spinacia oleracea	part of a light responsive element
TaCOBL6B2	TGACG-motif	TGACG	1913	5	-	Hordeum vulgare	cis-acting regulatory element involved in the MeJA-responsiveness
TaCOBL6B2	TGA-element	AACGAC	1802	6	-	Brassica oleracea	auxin-responsive element
TaCOBL6D2	ABRE	ACGTG	426	5	+	Arabidopsis thaliana	cis-acting element involved in the abscisic acid responsiveness
TaCOBL6D2	ABRE3a	TACGTG	425	6	+	Zea mays
TaCOBL6D2	ABRE4	CACGTA	425	6	-	Zea mays
TaCOBL6D2	ARE	AAACCA	264	6	-	Zea mays	cis-acting regulatory element essential for the anaerobic induction
TaCOBL6D2	ARE	AAACCA	1292	6	+	Zea mays	cis-acting regulatory element essential for the anaerobic induction
TaCOBL6D2	ARE	AAACCA	1344	6	+	Zea mays	cis-acting regulatory element essential for the anaerobic induction
TaCOBL6D2	as-1	TGACG	325	5	-	Arabidopsis thaliana
TaCOBL6D2	AT-rich element	ATAGAAATCAA	155	10	-	Glycine max	binding site of AT-rich DNA binding protein (ATBP-1)
TaCOBL6D2	CAAT-box	CAAAT	38	5	-	Pisum sativum	common cis-acting element in promoter and enhancer regions
TaCOBL6D2	CAAT-box	CAAT	135	4	-	Nicotiana glutinosa
TaCOBL6D2	CAAT-box	TGCCAAC	137	7	+	Petunia hybrida	common cis-acting element in promoter and enhancer regions
TaCOBL6D2	CAAT-box	CAAAT	189	5	+	Pisum sativum	common cis-acting element in promoter and enhancer regions
TaCOBL6D2	CAAT-box	CAAAT	343	5	+	Pisum sativum	common cis-acting element in promoter and enhancer regions
TaCOBL6D2	CAAT-box	CAAAT	404	5	+	Pisum sativum	common cis-acting element in promoter and enhancer regions
TaCOBL6D2	CAAT-box	CAAT	788	4	+	Nicotiana glutinosa
TaCOBL6D2	CAAT-box	CAAT	967	4	-	Nicotiana glutinosa
TaCOBL6D2	CAAT-box	CAAT	1013	4	-	Nicotiana glutinosa
TaCOBL6D2	CAAT-box	CAAT	1025	4	-	Nicotiana glutinosa
TaCOBL6D2	CAAT-box	CAAT	1068	4	-	Nicotiana glutinosa
TaCOBL6D2	CAAT-box	CAAT	1129	4	+	Nicotiana glutinosa
TaCOBL6D2	CAAT-box	CAAAT	1203	5	-	Pisum sativum	common cis-acting element in promoter and enhancer regions
TaCOBL6D2	CAAT-box	CAAAT	1321	5	+	Pisum sativum	common cis-acting element in promoter and enhancer regions
TaCOBL6D2	CAAT-box	CAAAT	1324	5	-	Pisum sativum	common cis-acting element in promoter and enhancer regions
TaCOBL6D2	CAAT-box	CCAAT	1554	5	+	Arabidopsis thaliana	common cis-acting element in promoter and enhancer regions
TaCOBL6D2	CAAT-box	CAAT	1555	4	+	Nicotiana glutinosa
TaCOBL6D2	CAAT-box	CAAT	1582	4	+	Nicotiana glutinosa
TaCOBL6D2	CAAT-box	AGCTCAATTTCA	1731	12	+	Daucus carota	common cis-acting element in promoter and enhancer regions
TaCOBL6D2	CAAT-box	CAAT	1735	4	+	Nicotiana glutinosa
TaCOBL6D2	CCAAT-box	CAACGG	1389	6	+	Hordeum vulgare	MYBHv1 binding site
TaCOBL6D2	CGTCA-motif	CGTCA	325	5	+	Hordeum vulgare	cis-acting regulatory element involved in the MeJA-responsiveness
TaCOBL6D2	DRE core	GCCGAC	1415	6	-	Arabidopsis thaliana
TaCOBL6D2	GATA-motif	AAGGATAAGG	111	9	-	Solanum tuberosum	part of a light responsive element
TaCOBL6D2	G-box	TACGTG	425	6	+	Arabidopsis thaliana	cis-acting regulatory element involved in light responsiveness
TaCOBL6D2	G-Box	TCCACATGGCA	1625	10	+	Triticum aestivum	cis-acting regulatory element involved in light responsiveness
TaCOBL6D2	GC-motif	CCCCCG	171	6	+	Zea mays	enhancer-like element involved in anoxic specific inducibility
TaCOBL6D2	GC-motif	CCCCCG	591	6	-	Zea mays	enhancer-like element involved in anoxic specific inducibility
TaCOBL6D2	GC-motif	CCCCCG	636	6	+	Zea mays	enhancer-like element involved in anoxic specific inducibility
TaCOBL6D2	I-box	gGATAAGGTG	1746	9	+	Zea mays	part of a light responsive element
TaCOBL6D2	I-box	gGATAAGGTG	1861	9	+	Zea mays	part of a light responsive element
TaCOBL6D2	LTR	CCGAAA	488	6	-	Hordeum vulgare	cis-acting element involved in low-temperature responsiveness
TaCOBL6D2	MBS	CAACTG	86	6	-	Arabidopsis thaliana	MYB binding site involved in drought-inducibility
TaCOBL6D2	MYB	CAACCA	1055	6	-	Arabidopsis thaliana
TaCOBL6D2	MYB	CAACCA	1899	6	-	Arabidopsis thaliana
TaCOBL6D2	Myb	CAACTG	86	6	-	Arabidopsis thaliana
TaCOBL6D2	MYB recognition site	CCGTTG	1389	6	-	Arabidopsis thaliana
TaCOBL6D2	MYC	CATTTG	343	6	-	Arabidopsis thaliana
TaCOBL6D2	MYC	CATGTG	1627	6	-	Arabidopsis thaliana
TaCOBL6D2	P-box	CCTTTTG	554	7	+	Oryza sativa	gibberellin-responsive element
TaCOBL6D2	Sp1	GGGCGG	288	6	+	Oryza sativa	light responsive element
TaCOBL6D2	Sp1	GGGCGG	588	6	+	Oryza sativa	light responsive element
TaCOBL6D2	STRE	AGGGG	552	5	-	Arabidopsis thaliana
TaCOBL6D2	STRE	AGGGG	582	5	+	Arabidopsis thaliana
TaCOBL6D2	STRE	AGGGG	831	5	+	Arabidopsis thaliana
TaCOBL6D2	STRE	AGGGG	1671	5	-	Arabidopsis thaliana
TaCOBL6D2	STRE	AGGGG	1858	5	+	Arabidopsis thaliana
TaCOBL6D2	TATA-box	TATA	466	4	+	Arabidopsis thaliana	core promoter element around -30 of transcription start
TaCOBL6D2	TATA-box	ATATAA	1557	6	+	Brassica oleracea	core promoter element around -30 of transcription start
TaCOBL6D2	TATA-box	TATA	1558	4	-	Arabidopsis thaliana	core promoter element around -30 of transcription start
TaCOBL6D2	TATA-box	TATA	1969	4	-	Arabidopsis thaliana	core promoter element around -30 of transcription start
TaCOBL6D2	TCA	TCATCTTCAT	1094	9	-	Pisum sativum
TaCOBL6D2	TCA-element	CCATCTTTTT	1226	9	-	Nicotiana tabacum	cis-acting element involved in salicylic acid responsiveness
TaCOBL6D2	TC-rich repeats	GTTTTCTTAC	1134	9	-	Nicotiana tabacum	cis-acting element involved in defense and stress responsiveness
TaCOBL6D2	TGACG-motif	TGACG	325	5	-	Hordeum vulgare	cis-acting regulatory element involved in the MeJA-responsiveness
TaCOBL6D2	TGA-element	AACGAC	774	6	+	Brassica oleracea	auxin-responsive element

## Sheet: COBL6B2
	Site Name	sequence	Position	Matrix score.	Strand	Organism	function
TaCOBL6B2	A-box	CCGTCC	1060	6	-	Petroselinum crispum	cis-acting regulatory element
TaCOBL6B2	A-box	CCGTCC	1994	6	-	Petroselinum crispum	cis-acting regulatory element
TaCOBL6B2	ABRE	ACGTG	1293	5	+	Arabidopsis thaliana	cis-acting element involved in the abscisic acid responsiveness
TaCOBL6B2	ABRE	AACCCGG	1386	7	+	Arabidopsis thaliana	cis-acting element involved in the abscisic acid responsiveness
TaCOBL6B2	AE-box	AGAAACAA	428	8	-	Arabidopsis thaliana	part of a module for light response
TaCOBL6B2	AE-box	AGAAACAA	1532	8	-	Arabidopsis thaliana	part of a module for light response
TaCOBL6B2	ARE	AAACCA	334	6	-	Zea mays	cis-acting regulatory element essential for the anaerobic induction
TaCOBL6B2	ARE	AAACCA	1521	6	-	Zea mays	cis-acting regulatory element essential for the anaerobic induction
TaCOBL6B2	as-1	TGACG	1913	5	-	Arabidopsis thaliana
TaCOBL6B2	AT~TATA-box	TATATAAA	530	8	-	Arabidopsis thaliana
TaCOBL6B2	AT~TATA-box	TATATA	532	6	+	Arabidopsis thaliana
TaCOBL6B2	ATCT-motif	AATCTAATCC	1676	9	-	Pisum sativum	part of a conserved DNA module involved in light responsiveness
TaCOBL6B2	Box 4	ATTAAT	454	6	+	Petroselinum crispum	part of a conserved DNA module involved in light responsiveness
TaCOBL6B2	CAAT-box	CAAT	1	4	-	Nicotiana glutinosa
TaCOBL6B2	CAAT-box	CAAT	39	4	-	Nicotiana glutinosa
TaCOBL6B2	CAAT-box	CAAT	56	4	-	Nicotiana glutinosa
TaCOBL6B2	CAAT-box	CAAT	262	4	+	Nicotiana glutinosa
TaCOBL6B2	CAAT-box	CCAAT	340	5	+	Arabidopsis thaliana	common cis-acting element in promoter and enhancer regions
TaCOBL6B2	CAAT-box	CAAT	341	4	+	Nicotiana glutinosa
TaCOBL6B2	CAAT-box	CAAT	403	4	-	Nicotiana glutinosa
TaCOBL6B2	CAAT-box	CAAT	427	4	-	Nicotiana glutinosa
TaCOBL6B2	CAAT-box	CAAAT	502	5	+	Pisum sativum	common cis-acting element in promoter and enhancer regions
TaCOBL6B2	CAAT-box	CAAT	517	4	+	Nicotiana glutinosa
TaCOBL6B2	CAAT-box	CAAT	603	4	+	Nicotiana glutinosa
TaCOBL6B2	CAAT-box	CCAAT	758	5	-	Arabidopsis thaliana	common cis-acting element in promoter and enhancer regions
TaCOBL6B2	CAAT-box	CAAT	1096	4	-	Nicotiana glutinosa
TaCOBL6B2	CAAT-box	CAAAT	1102	5	-	Pisum sativum	common cis-acting element in promoter and enhancer regions
TaCOBL6B2	CAAT-box	CAAAT	1172	5	-	Pisum sativum	common cis-acting element in promoter and enhancer regions
TaCOBL6B2	CAAT-box	CCAAT	1306	5	+	Arabidopsis thaliana	common cis-acting element in promoter and enhancer regions
TaCOBL6B2	CAAT-box	CAAT	1307	4	+	Nicotiana glutinosa
TaCOBL6B2	CAAT-box	CCAAT	1349	5	-	Arabidopsis thaliana	common cis-acting element in promoter and enhancer regions
TaCOBL6B2	CAAT-box	CAAAT	1493	5	+	Pisum sativum	common cis-acting element in promoter and enhancer regions
TaCOBL6B2	CAAT-box	CAAT	1496	4	-	Nicotiana glutinosa
TaCOBL6B2	CAAT-box	CAAAT	1568	5	+	Pisum sativum	common cis-acting element in promoter and enhancer regions
TaCOBL6B2	CAAT-box	CAAAT	1641	5	+	Pisum sativum	common cis-acting element in promoter and enhancer regions
TaCOBL6B2	CAAT-box	CAAT	1644	4	-	Nicotiana glutinosa
TaCOBL6B2	CAAT-box	CAAT	1752	4	+	Nicotiana glutinosa
TaCOBL6B2	CCAAT-box	CAACGG	795	6	+	Hordeum vulgare	MYBHv1 binding site
TaCOBL6B2	CCGTCC motif	CCGTCC	1060	6	-	Nicotiana tabacum
TaCOBL6B2	CCGTCC motif	CCGTCC	1994	6	-	Nicotiana tabacum
TaCOBL6B2	CCGTCC-box	CCGTCC	1060	6	-	Petroselinum hortense
TaCOBL6B2	CCGTCC-box	CCGTCC	1994	6	-	Petroselinum hortense
TaCOBL6B2	CGTCA-motif	CGTCA	1913	5	+	Hordeum vulgare	cis-acting regulatory element involved in the MeJA-responsiveness
TaCOBL6B2	chs-Unit 1 m1	ACCTAACCCGG	1382	10	+	Zea mays	part of a light responsive element
TaCOBL6B2	CTAG-motif	ACTAGCAGAA	521	9	-	Avena sativa
TaCOBL6B2	DRE core	GCCGAC	682	6	+	Arabidopsis thaliana
TaCOBL6B2	DRE1	ACCGAGA	1874	7	-	Zea mays
TaCOBL6B2	GARE-motif	TCTGTTG	508	7	-	Brassica oleracea	gibberellin-responsive element
TaCOBL6B2	G-box	CACGTC	1292	6	-	Zea mays	cis-acting regulatory element involved in light responsiveness
TaCOBL6B2	LTR	CCGAAA	226	6	-	Hordeum vulgare	cis-acting element involved in low-temperature responsiveness
TaCOBL6B2	MBS	CAACTG	30	6	-	Arabidopsis thaliana	MYB binding site involved in drought-inducibility
TaCOBL6B2	MRE	AACCTAA	1197	7	-	Petroselinum crispum	MYB binding site involved in light responsiveness
TaCOBL6B2	Myb	CAACTG	30	6	-	Arabidopsis thaliana
TaCOBL6B2	MYB	CAACAG	508	6	+	Arabidopsis thaliana
TaCOBL6B2	MYB	CAACAG	644	6	-	Arabidopsis thaliana
TaCOBL6B2	MYB	CAACCA	737	6	-	Arabidopsis thaliana
TaCOBL6B2	MYB	CAACAG	828	6	-	Arabidopsis thaliana
TaCOBL6B2	MYB recognition site	CCGTTG	795	6	-	Arabidopsis thaliana
TaCOBL6B2	Myb-binding site	CAACAG	508	6	+	Nicotiana tabacum
TaCOBL6B2	Myb-binding site	CAACAG	644	6	-	Nicotiana tabacum
TaCOBL6B2	Myb-binding site	CAACAG	828	6	-	Nicotiana tabacum
TaCOBL6B2	MYC	CATGTG	295	6	-	Arabidopsis thaliana
TaCOBL6B2	MYC	CATTTG	502	6	-	Arabidopsis thaliana
TaCOBL6B2	MYC	CATGTG	1329	6	-	Arabidopsis thaliana
TaCOBL6B2	MYC	CATGTG	1811	6	-	Arabidopsis thaliana
TaCOBL6B2	Sp1	GGGCGG	720	6	-	Oryza sativa	light responsive element
TaCOBL6B2	Sp1	GGGCGG	1088	6	+	Oryza sativa	light responsive element
TaCOBL6B2	Sp1	GGGCGG	1926	6	-	Oryza sativa	light responsive element
TaCOBL6B2	STRE	AGGGG	750	5	-	Arabidopsis thaliana
TaCOBL6B2	STRE	AGGGG	1653	5	-	Arabidopsis thaliana
TaCOBL6B2	STRE	AGGGG	1929	5	-	Arabidopsis thaliana
TaCOBL6B2	TATA	TATAAAAT	534	8	+	Arabidopsis thaliana
TaCOBL6B2	TATA-box	TATA	209	4	+	Arabidopsis thaliana	core promoter element around -30 of transcription start
TaCOBL6B2	TATA-box	ATTATA	343	6	+	Brassica napus	core promoter element around -30 of transcription start
TaCOBL6B2	TATA-box	TATAA	344	5	-	Arabidopsis thaliana	core promoter element around -30 of transcription start
TaCOBL6B2	TATA-box	TATA	345	4	+	Arabidopsis thaliana	core promoter element around -30 of transcription start
TaCOBL6B2	TATA-box	TACAAAA	407	7	+	Oryza sativa	core promoter element around -30 of transcription start
TaCOBL6B2	TATA-box	TATAAA	530	6	-	Helianthus annuus	core promoter element around -30 of transcription start
TaCOBL6B2	TATA-box	TATATAA	531	7	-	Arabidopsis thaliana	core promoter element around -30 of transcription start
TaCOBL6B2	TATA-box	TATATA	532	6	+	Arabidopsis thaliana	core promoter element around -30 of transcription start
TaCOBL6B2	TATA-box	ATATAA	533	6	+	Brassica oleracea	core promoter element around -30 of transcription start
TaCOBL6B2	TATA-box	TATA	534	4	+	Arabidopsis thaliana	core promoter element around -30 of transcription start
TaCOBL6B2	TATA-box	ATTATA	1371	6	+	Brassica napus	core promoter element around -30 of transcription start
TaCOBL6B2	TATA-box	TATAA	1372	5	-	Arabidopsis thaliana	core promoter element around -30 of transcription start
TaCOBL6B2	TATA-box	TATA	1373	4	-	Arabidopsis thaliana	core promoter element around -30 of transcription start
TaCOBL6B2	TATA-box	TATA	1507	4	-	Arabidopsis thaliana	core promoter element around -30 of transcription start
TaCOBL6B2	TATA-box	TATA	1707	4	-	Arabidopsis thaliana	core promoter element around -30 of transcription start
TaCOBL6B2	TATA-box	TATA	1771	4	-	Arabidopsis thaliana	core promoter element around -30 of transcription start
TaCOBL6B2	TCA-element	CCATCTTTTT	249	9	-	Nicotiana tabacum	cis-acting element involved in salicylic acid responsiveness
TaCOBL6B2	TCCC-motif	TCTCCCT	1068	7	-	Spinacia oleracea	part of a light responsive element
TaCOBL6B2	TGACG-motif	TGACG	1913	5	-	Hordeum vulgare	cis-acting regulatory element involved in the MeJA-responsiveness
TaCOBL6B2	TGA-element	AACGAC	1802	6	-	Brassica oleracea	auxin-responsive element

## Sheet: COBL6D2
	Site Name	sequence	Position	Matrix score.	Strand	Organism	Function
TaCOBL6D2	ABRE	ACGTG	426	5	+	Arabidopsis thaliana	cis-acting element involved in the abscisic acid responsiveness
TaCOBL6D2	ABRE3a	TACGTG	425	6	+	Zea mays
TaCOBL6D2	ABRE4	CACGTA	425	6	-	Zea mays
TaCOBL6D2	ARE	AAACCA	264	6	-	Zea mays	cis-acting regulatory element essential for the anaerobic induction
TaCOBL6D2	ARE	AAACCA	1292	6	+	Zea mays	cis-acting regulatory element essential for the anaerobic induction
TaCOBL6D2	ARE	AAACCA	1344	6	+	Zea mays	cis-acting regulatory element essential for the anaerobic induction
TaCOBL6D2	as-1	TGACG	325	5	-	Arabidopsis thaliana
TaCOBL6D2	AT-rich element	ATAGAAATCAA	155	10	-	Glycine max	binding site of AT-rich DNA binding protein (ATBP-1)
TaCOBL6D2	CAAT-box	CAAAT	38	5	-	Pisum sativum	common cis-acting element in promoter and enhancer regions
TaCOBL6D2	CAAT-box	CAAT	135	4	-	Nicotiana glutinosa
TaCOBL6D2	CAAT-box	TGCCAAC	137	7	+	Petunia hybrida	common cis-acting element in promoter and enhancer regions
TaCOBL6D2	CAAT-box	CAAAT	189	5	+	Pisum sativum	common cis-acting element in promoter and enhancer regions
TaCOBL6D2	CAAT-box	CAAAT	343	5	+	Pisum sativum	common cis-acting element in promoter and enhancer regions
TaCOBL6D2	CAAT-box	CAAAT	404	5	+	Pisum sativum	common cis-acting element in promoter and enhancer regions
TaCOBL6D2	CAAT-box	CAAT	788	4	+	Nicotiana glutinosa
TaCOBL6D2	CAAT-box	CAAT	967	4	-	Nicotiana glutinosa
TaCOBL6D2	CAAT-box	CAAT	1013	4	-	Nicotiana glutinosa
TaCOBL6D2	CAAT-box	CAAT	1025	4	-	Nicotiana glutinosa
TaCOBL6D2	CAAT-box	CAAT	1068	4	-	Nicotiana glutinosa
TaCOBL6D2	CAAT-box	CAAT	1129	4	+	Nicotiana glutinosa
TaCOBL6D2	CAAT-box	CAAAT	1203	5	-	Pisum sativum	common cis-acting element in promoter and enhancer regions
TaCOBL6D2	CAAT-box	CAAAT	1321	5	+	Pisum sativum	common cis-acting element in promoter and enhancer regions
TaCOBL6D2	CAAT-box	CAAAT	1324	5	-	Pisum sativum	common cis-acting element in promoter and enhancer regions
TaCOBL6D2	CAAT-box	CCAAT	1554	5	+	Arabidopsis thaliana	common cis-acting element in promoter and enhancer regions
TaCOBL6D2	CAAT-box	CAAT	1555	4	+	Nicotiana glutinosa
TaCOBL6D2	CAAT-box	CAAT	1582	4	+	Nicotiana glutinosa
TaCOBL6D2	CAAT-box	AGCTCAATTTCA	1731	12	+	Daucus carota	common cis-acting element in promoter and enhancer regions
TaCOBL6D2	CAAT-box	CAAT	1735	4	+	Nicotiana glutinosa
TaCOBL6D2	CCAAT-box	CAACGG	1389	6	+	Hordeum vulgare	MYBHv1 binding site
TaCOBL6D2	CGTCA-motif	CGTCA	325	5	+	Hordeum vulgare	cis-acting regulatory element involved in the MeJA-responsiveness
TaCOBL6D2	DRE core	GCCGAC	1415	6	-	Arabidopsis thaliana
TaCOBL6D2	GATA-motif	AAGGATAAGG	111	9	-	Solanum tuberosum	part of a light responsive element
TaCOBL6D2	G-box	TACGTG	425	6	+	Arabidopsis thaliana	cis-acting regulatory element involved in light responsiveness
TaCOBL6D2	G-Box	TCCACATGGCA	1625	10	+	Triticum aestivum	cis-acting regulatory element involved in light responsiveness
TaCOBL6D2	GC-motif	CCCCCG	171	6	+	Zea mays	enhancer-like element involved in anoxic specific inducibility
TaCOBL6D2	GC-motif	CCCCCG	591	6	-	Zea mays	enhancer-like element involved in anoxic specific inducibility
TaCOBL6D2	GC-motif	CCCCCG	636	6	+	Zea mays	enhancer-like element involved in anoxic specific inducibility
TaCOBL6D2	I-box	gGATAAGGTG	1746	9	+	Zea mays	part of a light responsive element
TaCOBL6D2	I-box	gGATAAGGTG	1861	9	+	Zea mays	part of a light responsive element
TaCOBL6D2	LTR	CCGAAA	488	6	-	Hordeum vulgare	cis-acting element involved in low-temperature responsiveness
TaCOBL6D2	MBS	CAACTG	86	6	-	Arabidopsis thaliana	MYB binding site involved in drought-inducibility
TaCOBL6D2	MYB	CAACCA	1055	6	-	Arabidopsis thaliana
TaCOBL6D2	MYB	CAACCA	1899	6	-	Arabidopsis thaliana
TaCOBL6D2	Myb	CAACTG	86	6	-	Arabidopsis thaliana
TaCOBL6D2	MYB recognition site	CCGTTG	1389	6	-	Arabidopsis thaliana
TaCOBL6D2	MYC	CATTTG	343	6	-	Arabidopsis thaliana
TaCOBL6D2	MYC	CATGTG	1627	6	-	Arabidopsis thaliana
TaCOBL6D2	P-box	CCTTTTG	554	7	+	Oryza sativa	gibberellin-responsive element
TaCOBL6D2	Sp1	GGGCGG	288	6	+	Oryza sativa	light responsive element
TaCOBL6D2	Sp1	GGGCGG	588	6	+	Oryza sativa	light responsive element
TaCOBL6D2	STRE	AGGGG	552	5	-	Arabidopsis thaliana
TaCOBL6D2	STRE	AGGGG	582	5	+	Arabidopsis thaliana
TaCOBL6D2	STRE	AGGGG	831	5	+	Arabidopsis thaliana
TaCOBL6D2	STRE	AGGGG	1671	5	-	Arabidopsis thaliana
TaCOBL6D2	STRE	AGGGG	1858	5	+	Arabidopsis thaliana
TaCOBL6D2	TATA-box	TATA	466	4	+	Arabidopsis thaliana	core promoter element around -30 of transcription start
TaCOBL6D2	TATA-box	ATATAA	1557	6	+	Brassica oleracea	core promoter element around -30 of transcription start
TaCOBL6D2	TATA-box	TATA	1558	4	-	Arabidopsis thaliana	core promoter element around -30 of transcription start
TaCOBL6D2	TATA-box	TATA	1969	4	-	Arabidopsis thaliana	core promoter element around -30 of transcription start
TaCOBL6D2	TCA	TCATCTTCAT	1094	9	-	Pisum sativum
TaCOBL6D2	TCA-element	CCATCTTTTT	1226	9	-	Nicotiana tabacum	cis-acting element involved in salicylic acid responsiveness
TaCOBL6D2	TC-rich repeats	GTTTTCTTAC	1134	9	-	Nicotiana tabacum	cis-acting element involved in defense and stress responsiveness
TaCOBL6D2	TGACG-motif	TGACG	325	5	-	Hordeum vulgare	cis-acting regulatory element involved in the MeJA-responsiveness
TaCOBL6D2	TGA-element	AACGAC	774	6	+	Brassica oleracea	auxin-responsive element
