# Supplementary material for: Wheat COBRA-like Gene TaCOBL6A2 Confers Heat Tolerance in Plants
Source: Int J Mol Sci. 2025 Apr 25;26(9):4101. doi: 10.3390/ijms26094101 (PMC12071834; doi:10.3390/ijms26094101)
Supplement: Supplementary file 1 [file ijms-26-04101-s001.zip › Supplementary Materials/Supplementary Table S5.xlsx]

## Sheet: Sheet1
Table S5. Differential expression of heat shock protein (HSP) and its regulated genes in wildtype and TaCOBL6A2 overexpression lines under heat stress.
gene_id	WT_CK_1	WT_CK_2	WT_CK_3	WT_CK	WT_T_1	WT_T_2	WT_T_3	WT_T	OE_CK_1	OE_CK_2	OE_CK_3	OE_CK	OE_T_1	OE_T_2	OE_T_3	OE_T	OE_TvsOE_CK	OE_TvsOE_CK_log2FoldChange	OE_TvsOE_CK_pvalue	WT_TvsWT_CK_log2FoldChange	WT_TvsWT_CK_pvalue	WT_TvsWT_CK_padj	gene_name	gene_chr	gene_start	gene_end	gene_strand	gene_length	gene_biotype	gene_description
AT1G12180	0.176817	0	0.212849	0.129889	0	0	0	0	0	0	0	0	0	0	0	0	NA	NA	NA	-3.20123	0.397509	1	AT1G12180	1	4130396	4131168	+	669	protein_coding	14.7 kDa heat shock-like protein [Source:NCBI gene (formerly Entrezgene);Acc:837771] && - && -
AT5G25530	0.0733812	0	0.0588899	0.0440904	0	0	0	0	0	0	0	0	0.0584576	0	0.0705447	0.0430008	NA	NA	0.119597	-2.90876	0.46395	1	AT5G25530	5	8889271	8891128	-	1612	protein_coding	DNAJ heat shock family protein [Source:NCBI gene (formerly Entrezgene);Acc:832628] && sp|Q9D832|DNJB4_MOUSE DnaJ homolog subfamily B member 4 OS=Mus musculus OX=10090 GN=Dnajb4 PE=1 SV=1 && PF00226:DnaJ domain|PF01556:DnaJ C terminal domain
AT5G12020	25.9138	101.257	29.9015	52.3575	0.169858	3.20726	18.8399	7.40568	0	0	0.0590558	0.0196853	0.213924	12.3791	0.258157	4.28371	217.61	7.7656	0.351569	-2.82873	NA	1	HSP17.6II	5	3882231	3883111	-	881	protein_coding	17.6 kDa class II heat shock protein [Source:NCBI gene (formerly Entrezgene);Acc:831075] && sp|P29830|HS176_ARATH 17.6 kDa class II heat shock protein OS=Arabidopsis thaliana OX=3702 GN=HSP17.6 PE=2 SV=1 && PF00011:Hsp20/alpha crystallin family
AT1G52560	12.4636	40.7334	11.4117	21.5362	0.860029	0.416386	8.11939	3.13193	0.15644	0.481259	0.348848	0.328849	0.496441	1.25915	0.81694	0.857512	2.60762	1.38273	0.0927247	-2.78853	0.0270329	0.111323	AT1G52560	1	19574538	19575866	-	1044	protein_coding	HSP20-like chaperones superfamily protein [Source:NCBI gene (formerly Entrezgene);Acc:841687] && sp|Q9SSQ8|HS26M_ARATH 26.5 kDa heat shock protein, mitochondrial OS=Arabidopsis thaliana OX=3702 GN=HSP26.5 PE=2 SV=1 && PF00011:Hsp20/alpha crystallin family
AT1G53540	33.5441	128.375	35.3487	65.7559	0.166088	5.00564	25.1256	10.0991	2.53777	0.24784	0.11549	0.967032	0.104588	11.3478	0.441746	3.9647	4.09986	2.03558	0.471662	-2.70987	NA	1	AT1G53540	1	19980299	19981199	+	901	protein_coding	HSP20-like chaperones superfamily protein [Source:NCBI gene (formerly Entrezgene);Acc:841789] && sp|P13853|HS17C_ARATH 17.6 kDa class I heat shock protein 3 OS=Arabidopsis thaliana OX=3702 GN=HSP17.6C PE=2 SV=2 && PF00011:Hsp20/alpha crystallin family
AT4G27670	5.59564	8.81722	4.39404	6.26896	0.0507443	0.829171	2.4269	1.10227	0	0	0	0	0	3.91281	0.0578423	1.32355	NA	NA	0.364453	-2.51485	0.00433854	0.0288855	HSP21	4	13818825	13819971	-	983	protein_coding	heat shock protein 21 [Source:NCBI gene (formerly Entrezgene);Acc:828881] && sp|P31170|HS25P_ARATH Heat shock protein 21, chloroplastic OS=Arabidopsis thaliana OX=3702 GN=HSP21 PE=1 SV=1 && PF00011:Hsp20/alpha crystallin family
AT4G25200	10.1585	50.1541	9.19413	23.1689	0	2.48878	11.7209	4.73656	4.88308	0.106538	0.0992904	1.6963	0.0899176	5.34259	0.271274	1.90126	1.12083	0.164564	0.934572	-2.29704	0.236606	0.466432	HSP23.6-MITO	4	12916926	12918110	+	1048	protein_coding	mitochondrion-localized small heat shock protein 23.6 [Source:NCBI gene (formerly Entrezgene);Acc:828623] && sp|Q96331|HS23M_ARATH 23.6 kDa heat shock protein, mitochondrial OS=Arabidopsis thaliana OX=3702 GN=HSP23.6 PE=2 SV=1 && PF00011:Hsp20/alpha crystallin family
AT5G59720	26.7908	58.3046	18.7823	34.6259	3.16223	1.5557	17.0232	7.24706	6.56856	1.14164	1.17037	2.96019	3.42054	6.77042	4.24408	4.81168	1.62546	0.700852	0.420943	-2.26334	0.0297134	0.119198	HSP18.2	5	24062323	24063300	+	978	protein_coding	heat shock protein 18.2 [Source:NCBI gene (formerly Entrezgene);Acc:836093] && sp|P19037|HS181_ARATH 18.1 kDa class I heat shock protein OS=Arabidopsis thaliana OX=3702 GN=HSP18.1 PE=1 SV=1 && PF00011:Hsp20/alpha crystallin family
AT1G16030	37.6735	134.229	54.0217	75.3082	3.47425	7.99217	41.0412	17.5025	2.24543	4.04033	3.58326	3.28967	3.09834	16.6711	3.09738	7.62228	2.31703	1.21228	0.395505	-2.1124	0.0493447	0.170019	Hsp70b	1	5501966	5504535	-	2570	protein_coding	heat shock protein 70B [Source:NCBI gene (formerly Entrezgene);Acc:838174] && sp|Q9S9N1|HSP7E_ARATH Heat shock 70 kDa protein 5 OS=Arabidopsis thaliana OX=3702 GN=HSP70-5 PE=2 SV=1 && PF00012:Hsp70 protein
AT1G07400	27.6425	135.872	38.7246	67.413	2.15108	6.90312	39.2815	16.1119	14.5938	1.23624	2.30428	6.04476	4.503	9.41969	7.22335	7.04868	1.16608	0.221667	0.834946	-2.07188	0.0913267	0.256437	AT1G07400	1	2274926	2275783	+	858	protein_coding	HSP20-like chaperones superfamily protein [Source:NCBI gene (formerly Entrezgene);Acc:837252] && sp|Q9LNW0|HS178_ARATH 17.8 kDa class I heat shock protein OS=Arabidopsis thaliana OX=3702 GN=HSP17.8 PE=1 SV=1 && PF00011:Hsp20/alpha crystallin family
AT5G18730	0.0737166	0.126347	0.394393	0.198152	0.0621708	0.0677254	0.0210878	0.050328	0	0.0231932	0.367461	0.130218	0.156599	0.161819	0.165357	0.161258	1.23837	0.308443	0.806837	-1.99794	0.0938465	0.261166	AT5G18730	5	6246761	6249405	+	2407	protein_coding	DNAJ heat shock amino-terminal domain protein [Source:NCBI gene (formerly Entrezgene);Acc:831991] && - && PF11926:Domain of unknown function (DUF3444)
AT5G12030	45.2642	208.376	58.1207	103.92	1.07455	7.20814	76.4828	28.2552	14.9374	0.189884	0.176967	5.1014	0.373943	22.0804	0.386796	7.61371	1.49247	0.577706	0.788206	-1.88605	0.208085	0.43078	HSP17.6A	5	3883957	3884838	-	882	protein_coding	heat shock protein 17.6A [Source:NCBI gene (formerly Entrezgene);Acc:831076] && sp|O81822|HS177_ARATH 17.7 kDa class II heat shock protein OS=Arabidopsis thaliana OX=3702 GN=HSP17.7 PE=2 SV=1 && PF00011:Hsp20/alpha crystallin family
AT2G29500	25.484	97.5324	27.0138	50.0101	3.58997	3.34469	37.3477	14.7608	4.43365	1.32164	1.13319	2.29616	3.21251	5.44044	1.99222	3.54839	1.54536	0.62794	0.442616	-1.76751	NA	1	AT2G29500	2	12633065	12634120	-	1056	protein_coding	HSP20-like chaperones superfamily protein [Source:NCBI gene (formerly Entrezgene);Acc:817499] && sp|Q9ZW31|HS17B_ARATH 17.6 kDa class I heat shock protein 2 OS=Arabidopsis thaliana OX=3702 GN=HSP17.6B PE=2 SV=1 && PF00011:Hsp20/alpha crystallin family
AT3G46230	5.99339	44.3335	11.2651	20.5306	0.133018	0.724511	18.8144	6.55731	0.290353	0	0	0.0967842	0	2.53174	0	0.843913	8.71953	3.12425	0.428771	-1.65376	0.338839	0.574098	HSP17.4	3	16984118	16984867	-	750	protein_coding	heat shock protein 17.4 [Source:NCBI gene (formerly Entrezgene);Acc:823768] && sp|P19036|HSP17_ARATH 17.4 kDa class I heat shock protein OS=Arabidopsis thaliana OX=3702 GN=HSP17.4A PE=1 SV=2 && PF00011:Hsp20/alpha crystallin family
AT1G09080	1.66998	2.93383	3.03778	2.5472	0.399053	0.25571	1.79147	0.815411	9.17173	0.394066	0.244838	3.27021	0.177381	0.320763	0.401358	0.299834	0.0916864	-3.44715	0.371208	-1.65047	0.0201626	0.0903944	BIP3	1	2929217	2931850	-	2125	protein_coding	Heat shock protein 70 (Hsp 70) family protein [Source:NCBI gene (formerly Entrezgene);Acc:837429] && sp|Q8H1B3|BIP3_ARATH Heat shock 70 kDa protein BIP3 OS=Arabidopsis thaliana OX=3702 GN=BIP3 PE=1 SV=1 && PF00012:Hsp70 protein
AT4G10250	6.80028	15.3772	15.2256	12.4677	0.192779	0.892513	11.6229	4.23607	1.9462	0	0.0502688	0.665491	0.455235	3.15174	0.274681	1.29388	1.94426	0.959217	0.607644	-1.56544	NA	1	ATHSP22.0	4	6370338	6371372	+	1035	protein_coding	HSP20-like chaperones superfamily protein [Source:NCBI gene (formerly Entrezgene);Acc:826616] && sp|Q38806|HSP22_ARATH 22.0 kDa heat shock protein OS=Arabidopsis thaliana OX=3702 GN=HSP22.0 PE=2 SV=1 && PF00011:Hsp20/alpha crystallin family
AT5G51440	88.9566	103.827	46.103	79.6289	4.69738	11.8423	66.2817	27.6071	12.2554	3.90532	8.39916	8.18661	9.16982	13.7984	11.5248	11.4977	1.40445	0.490001	0.296182	-1.53554	0.145397	0.345991	AT5G51440	5	20891163	20892416	+	1115	protein_coding	HSP20-like chaperones superfamily protein [Source:NCBI gene (formerly Entrezgene);Acc:835218] && sp|Q9FGM9|HS235_ARATH 23.5 kDa heat shock protein, mitochondrial OS=Arabidopsis thaliana OX=3702 GN=HSP23.5 PE=1 SV=1 && PF00011:Hsp20/alpha crystallin family
AT3G08970	8.70107	29.4253	11.6232	16.5832	2.32224	2.63091	12.3115	5.75488	7.24868	3.14476	2.42217	4.27187	2.32513	4.01194	3.49413	3.27707	0.767127	-0.382462	0.56396	-1.53388	0.0208431	0.0925048	ATERDJ3A	3	2737297	2740549	+	2148	protein_coding	DNAJ heat shock N-terminal domain-containing protein [Source:NCBI gene (formerly Entrezgene);Acc:820049] && sp|Q9SR96|DNJ63_ARATH DnaJ protein ERDJ3A OS=Arabidopsis thaliana OX=3702 GN=ERDJ3A PE=1 SV=1 && PF00226:DnaJ domain
AT1G74310	37.0494	122.117	53.6914	70.9526	8.11579	11.3946	59.2885	26.2663	8.98716	8.40213	8.46502	8.6181	14.0566	20.897	16.6078	17.1871	1.99431	0.995887	0.0128975	-1.44084	0.154307	0.358361	HSP101	1	27936508	27940369	-	3362	protein_coding	heat shock protein 101 [Source:NCBI gene (formerly Entrezgene);Acc:843771] && sp|P42730|CLPB1_ARATH Chaperone protein ClpB1 OS=Arabidopsis thaliana OX=3702 GN=CLPB1 PE=1 SV=2 && PF17871:AAA lid domain|PF10431:C-terminal, D2-small domain, of ClpB protein|PF07724:AAA domain (Cdc48 subfamily)|PF00004:ATPase family associated with various cellular activities (AAA)|PF02861:Clp amino terminal domain, p…
AT3G12580	171.709	447.969	209.262	276.313	47.8429	61.95	206.498	105.43	115.191	85.8215	97.7593	99.5904	97.543	110.995	133.235	113.925	1.14393	0.193999	0.346741	-1.39707	0.0910476786950191	0.255845569273276	HSP70	3	3991117	3993886	-	2520	protein_coding	heat shock protein 70 [Source:NCBI gene (formerly Entrezgene);Acc:820438] && sp|Q9LHA8|HS704_ARATH Heat shock 70 kDa protein 4 OS=Arabidopsis thaliana OX=3702 GN=HSP70-4 PE=1 SV=1 && PF00012:Hsp70 protein
AT2G26150	5.4227	14.887	9.56389	9.95787	0.957218	1.41928	9.25338	3.87663	1.71217	1.01177	1.88588	1.53661	2.88829	3.01051	5.84957	3.91612	2.54855	1.34968	0.0767351	-1.36854	0.0697772	0.21471	HSFA2	2	11135624	11137792	+	1876	protein_coding	heat shock transcription factor A2 [Source:NCBI gene (formerly Entrezgene);Acc:817155] && sp|O80982|HSFA2_ARATH Heat stress transcription factor A-2 OS=Arabidopsis thaliana OX=3702 GN=HSFA2 PE=1 SV=1 && -
AT5G52640	110.05	391.655	146.639	216.115	19.3787	35.347	216.525	90.417	68.3685	29.4129	34.8091	44.1968	36.1386	59.1749	48.6397	47.9844	1.0857	0.118622	0.798542	-1.2643	0.231759	0.460631	HSP90.1	5	21352557	21355147	+	2103	protein_coding	heat shock-like protein [Source:NCBI gene (formerly Entrezgene);Acc:835341] && sp|P27323|HS901_ARATH Heat shock protein 90-1 OS=Arabidopsis thaliana OX=3702 GN=HSP90-1 PE=1 SV=3 && PF00183:Hsp90 protein|PF02518:Histidine kinase-, DNA gyrase B-, and HSP90-like ATPase
AT2G20560	32.1769	75.5167	35.8234	47.839	10.2171	12.1579	41.3549	21.2433	21.4142	15.4041	16.6979	17.8387	14.0459	19.8814	21.2897	18.4057	1.03178	0.0451386	0.853172	-1.17823	0.0301251	0.120207	AT2G20560	2	8848130	8850111	-	1533	protein_coding	DNAJ heat shock family protein [Source:NCBI gene (formerly Entrezgene);Acc:816578] && sp|Q5R8J8|DNJB4_PONAB DnaJ homolog subfamily B member 4 OS=Pongo abelii OX=9601 GN=DNAJB4 PE=2 SV=1 && PF00226:DnaJ domain|PF01556:DnaJ C terminal domain
AT1G54050	16.1015	41.1227	12.4101	23.2114	6.00552	7.32322	19.2909	10.8732	2.59243	7.22278	4.76808	4.8611	13.4196	13.5607	12.9759	13.3187	2.73986	1.4541	0.00330328	-1.10071	0.0489823	0.169089	AT1G54050	1	20179357	20180566	-	1113	protein_coding	HSP20-like chaperones superfamily protein [Source:NCBI gene (formerly Entrezgene);Acc:841843] && sp|Q9SYG1|HS174_ARATH 17.4 kDa class III heat shock protein OS=Arabidopsis thaliana OX=3702 GN=HSP17.4B PE=2 SV=1 && PF00011:Hsp20/alpha crystallin family
AT1G59860	6.83949	20.2633	6.11612	11.073	1.64807	1.91501	12.0747	5.21258	2.5182	1.66003	1.94819	2.04214	3.89181	4.77221	4.44602	4.37001	2.13992	1.09756	0.00294692	-1.0938	0.162511	0.37083	AT1G59860	1	22031343	22032250	+	908	protein_coding	HSP20-like chaperones superfamily protein [Source:NCBI gene (formerly Entrezgene);Acc:842280] && sp|Q9XIE3|HS17A_ARATH 17.6 kDa class I heat shock protein 1 OS=Arabidopsis thaliana OX=3702 GN=HSP17.6A PE=1 SV=1 && PF00011:Hsp20/alpha crystallin family
AT3G24500	36.6348	83.3841	35.1463	51.7217	10.0508	15.139	53.1994	26.1298	14.4003	13.563	18.1193	15.3609	23.7147	23.0921	39.179	28.6619	1.86591	0.899877	0.0709837	-0.992102	0.0918597	0.257452	MBF1C	3	8918267	8919683	+	1206	protein_coding	multiprotein bridging factor 1C [Source:NCBI gene (formerly Entrezgene);Acc:822041] && sp|Q9LV58|MBF1C_ARATH Multiprotein-bridging factor 1c OS=Arabidopsis thaliana OX=3702 GN=MBF1C PE=1 SV=1 && PF08523:Multiprotein bridging factor 1|PF01381:Helix-turn-helix
AT2G19310	60.0527	67.246	57.4038	61.5675	26.8317	27.4634	39.2598	31.185	80.8755	36.2768	45.2664	54.1396	33.5941	32.385	40.7969	35.592	0.657411	-0.605132	0.252074	-0.988222	2.52183e-06	6.58163e-05	AT2G19310	2	8369568	8370675	-	1108	protein_coding	HSP20-like chaperones superfamily protein [Source:NCBI gene (formerly Entrezgene);Acc:816448] && sp|O64564|HS185_ARATH 18.5 kDa class IV heat shock protein OS=Arabidopsis thaliana OX=3702 GN=HSP18.5 PE=2 SV=1 && -
AT3G02990	3.09036	6.92247	4.41994	4.81093	2.45151	1.96776	3.09854	2.50594	2.1123	4.56312	3.49905	3.39149	2.70562	2.72024	2.14729	2.52438	0.744328	-0.425989	0.303	-0.948528	0.0133814	0.0668387	HSFA1E	3	673428	676428	+	1933	protein_coding	heat shock transcription factor A1E [Source:NCBI gene (formerly Entrezgene);Acc:821162] && sp|Q9SCW5|HFA1E_ARATH Heat stress transcription factor A-1e OS=Arabidopsis thaliana OX=3702 GN=HSFA1E PE=2 SV=2 && PF00447:HSF-type DNA-binding
AT5G47590	10.8916	20.8337	16.2274	15.9842	8.75933	4.85541	11.9501	8.52161	17.301	8.41511	6.75113	10.8224	3.69759	13.5432	5.92005	7.72027	0.713359	-0.487301	0.522224	-0.91457	0.0188919	0.0862443	AT5G47590	5	19297614	19299174	-	1287	protein_coding	Heat shock protein HSP20/alpha crystallin family [Source:NCBI gene (formerly Entrezgene);Acc:834809] && - && -
AT3G09440	168.992	231.8	176.087	192.293	71.1844	68.4879	169.541	103.071	199.364	105.085	124.532	142.994	130.003	114.843	149.524	131.456	0.919317	-0.121366	0.723949	-0.906873	0.0127634	0.064569	AT3G09440	3	2902355	2905947	-	3222	protein_coding	Heat shock protein 70 (Hsp 70) family protein [Source:NCBI gene (formerly Entrezgene);Acc:820102] && sp|O65719|HSP7C_ARATH Heat shock 70 kDa protein 3 OS=Arabidopsis thaliana OX=3702 GN=HSP70-3 PE=1 SV=1 && PF00012:Hsp70 protein
AT4G37910	192.022	132.307	87.393	137.241	69.8307	73.1271	79.8612	74.273	86.3528	54.2328	59.5859	66.7238	69.5287	70.813	62.1642	67.502	1.01166	0.0167281	0.943373	-0.892461	0.00180866	0.0148415	mtHsc70-1	4	17824777	17828192	-	2733	protein_coding	mitochondrial heat shock protein 70-1 [Source:NCBI gene (formerly Entrezgene);Acc:829947] && sp|Q8GUM2|HSP7I_ARATH Heat shock 70 kDa protein 9, mitochondrial OS=Arabidopsis thaliana OX=3702 GN=HSP70-9 PE=1 SV=1 && PF00012:Hsp70 protein
AT2G32120	7.11909	18.8362	7.08177	11.0124	3.15042	3.55624	11.6849	6.13051	6.80203	3.6536	4.21464	4.89009	3.73053	4.72389	4.84017	4.43153	0.906227	-0.142055	0.679648	-0.851938	0.139323	0.336195	HSP70T-2	2	13651442	13653945	-	2185	protein_coding	heat-shock protein 70T-2 [Source:NCBI gene (formerly Entrezgene);Acc:817771] && sp|Q9SKY8|HSP7H_ARATH Heat shock 70 kDa protein 8 OS=Arabidopsis thaliana OX=3702 GN=HSP70-8 PE=1 SV=1 && PF00012:Hsp70 protein
AT5G02490	17.9697	44.9138	17.9165	26.9333	12.3249	11.2831	24.1025	15.9035	45.0426	20.0165	20.56	28.5397	16.2112	16.5556	17.8929	16.8866	0.591687	-0.757095	0.231547	-0.766783	0.0809168	0.236849	Hsp70-2	5	550035	552827	-	2485	protein_coding	Heat shock protein 70 (Hsp 70) family protein [Source:NCBI gene (formerly Entrezgene);Acc:831856] && sp|P22954|HS702_ARATH Heat shock 70 kDa protein 2 OS=Arabidopsis thaliana OX=3702 GN=HSP70-2 PE=1 SV=2 && PF00012:Hsp70 protein
AT5G09590	94.4809	100.585	66.4624	87.1762	43.7433	40.0154	70.837	51.5319	74.7298	56.7362	52.6947	61.3869	51.1042	45.89	49.7075	48.9006	0.796596	-0.328079	0.146804	-0.765333	0.00628545	0.0382482	MTHSC70-2	5	2975436	2978750	+	2576	protein_coding	mitochondrial HSO70 2 [Source:NCBI gene (formerly Entrezgene);Acc:830818] && sp|Q9LDZ0|HSP7J_ARATH Heat shock 70 kDa protein 10, mitochondrial OS=Arabidopsis thaliana OX=3702 GN=HSP70-10 PE=1 SV=1 && PF00012:Hsp70 protein
AT5G23240	4.7993	6.59837	4.15633	5.18466	3.2905	2.31564	3.61501	3.07372	5.78417	5.08398	3.85731	4.90849	2.22794	2.78538	2.05794	2.35709	0.480206	-1.05827	0.0134668	-0.759947	0.0163642	0.0774391	AT5G23240	5	7826732	7828724	-	1713	protein_coding	DNAJ heat shock N-terminal domain-containing protein [Source:NCBI gene (formerly Entrezgene);Acc:832388] && sp|Q9FMX6|DJC76_ARATH Chaperone protein dnaJ C76, chloroplastic OS=Arabidopsis thaliana OX=3702 GN=DJC76 PE=2 SV=1 && PF00226:DnaJ domain|PF13370:4Fe-4S single cluster domain of Ferredoxin I
AT5G37670	4.96423	10.3317	4.09772	6.46455	2.45222	2.41069	7.12077	3.99456	2.87219	1.87426	3.05681	2.60109	2.2033	4.55349	1.84076	2.86585	1.10179	0.139849	0.789184	-0.701048	0.226662	0.454596	AT5G37670	5	14968758	14969591	+	834	protein_coding	HSP20-like chaperones superfamily protein [Source:NCBI gene (formerly Entrezgene);Acc:833746] && sp|Q9FHQ3|HS157_ARATH 15.7 kDa heat shock protein, peroxisomal OS=Arabidopsis thaliana OX=3702 GN=HSP15.7 PE=2 SV=1 && PF00011:Hsp20/alpha crystallin family
AT1G67970	4.40407	3.39087	1.68434	3.15976	1.07366	0.821871	3.98626	1.9606	3.99045	0.844373	0.968529	1.93445	1.20601	1.41615	0.92615	1.18277	0.611425	-0.709751	0.509197	-0.693617	0.293623	0.528155	HSFA8	1	25484449	25486512	-	1719	protein_coding	heat shock transcription factor A8 [Source:NCBI gene (formerly Entrezgene);Acc:843125] && sp|Q9S7U5|HSFA8_ARATH Heat stress transcription factor A-8 OS=Arabidopsis thaliana OX=3702 GN=HSFA8 PE=2 SV=1 && PF00447:HSF-type DNA-binding
AT2G35720	20.187	15.7469	13.6329	16.5223	10.0527	9.85841	11.8574	10.5895	6.98431	10.2887	9.0657	8.77956	9.02189	9.81204	9.11813	9.31735	1.06126	0.0857714	0.617939	-0.647579	0.00277328	0.0205909	OWL1	2	15016656	15020111	+	2089	protein_coding	DNAJ heat shock N-terminal domain-containing protein [Source:NCBI gene (formerly Entrezgene);Acc:818142] && sp|Q39079|DNJ13_ARATH Chaperone protein dnaJ 13 OS=Arabidopsis thaliana OX=3702 GN=ATJ13 PE=1 SV=2 && PF11875:Domain of unknown function (DUF3395)|PF00226:DnaJ domain
AT4G18880	19.5555	13.3032	10.9006	14.5864	7.8425	6.55209	13.798	9.39751	18.0929	9.99017	9.22186	12.435	4.75785	8.40151	6.7349	6.63142	0.533287	-0.907015	0.127651	-0.640607	0.0697676	0.21471	HSF A4A	4	10347479	10349902	-	2347	protein_coding	heat shock transcription factor A4A [Source:NCBI gene (formerly Entrezgene);Acc:827622] && sp|O49403|HFA4A_ARATH Heat stress transcription factor A-4a OS=Arabidopsis thaliana OX=3702 GN=HSFA4A PE=1 SV=1 && PF00447:HSF-type DNA-binding
AT2G21510	1.15368	0.593206	0.493787	0.74689	1.00542	0.353305	0.198017	0.518913	1.06192	0.762254	0.473598	0.765924	0.490162	1.013	0.406664	0.636608	0.831164	-0.266796	0.6383	-0.524266	0.511549	0.722718	AT2G21510	2	9210623	9213102	-	1538	protein_coding	DNAJ heat shock N-terminal domain-containing protein [Source:NCBI gene (formerly Entrezgene);Acc:816690] && sp|Q8GYX8|DNJ10_ARATH Chaperone protein dnaJ 10 OS=Arabidopsis thaliana OX=3702 GN=ATJ10 PE=2 SV=2 && PF00226:DnaJ domain|PF14308:X-domain of DnaJ-containing
AT1G06460	43.206	42.475	46.4951	44.0587	29.5665	31.262	33.2369	31.3551	53.5757	31.9066	30.6025	38.6949	22.8629	31.1805	32.2388	28.7607	0.743268	-0.428045	0.28309	-0.49805	0.000214903	0.00271764	ACD32.1	1	1967087	1969656	-	1321	protein_coding	alpha-crystallin domain 32.1 [Source:NCBI gene (formerly Entrezgene);Acc:837158] && sp|Q03928|HSP18_CLOAB 18 kDa heat shock protein OS=Clostridium acetobutylicum (strain ATCC 824 / DSM 792 / JCM 1419 / LMG 5710 / VKM B-1787) OX=272562 GN=hsp18 PE=2 SV=1 && PF00011:Hsp20/alpha crystallin family
AT1G28210	5.32248	5.71436	4.2474	5.09474	2.82444	2.63725	5.44022	3.63397	2.0092	3.01991	2.86707	2.63206	2.97755	3.4214	3.53572	3.31156	1.25816	0.331317	0.130256	-0.493519	0.16792	0.37807	ATJ1	1	9854517	9860158	+	1978	protein_coding	DNAJ heat shock family protein [Source:NCBI gene (formerly Entrezgene);Acc:839715] && sp|Q38813|DNAJ1_ARATH Chaperone protein dnaJ 1, mitochondrial OS=Arabidopsis thaliana OX=3702 GN=ATJ1 PE=2 SV=2 && PF01556:DnaJ C terminal domain|PF00226:DnaJ domain|PF00684:DnaJ central domain
AT4G32208	0.583122	0.428333	0.334262	0.448573	0.210768	0.53573	0.214472	0.320323	0.0766777	0.235885	0	0.104187	0.265447	0.480016	0	0.248487	2.385	1.25399	0.405229	-0.492712	0.626304	0.801373	AT4G32208	4	15558505	15559650	-	710	protein_coding	heat shock protein 70 (Hsp 70) family protein [Source:NCBI gene (formerly Entrezgene);Acc:6241015] && sp|Q9LDZ0|HSP7J_ARATH Heat shock 70 kDa protein 10, mitochondrial OS=Arabidopsis thaliana OX=3702 GN=HSP70-10 PE=1 SV=1 && PF00012:Hsp70 protein
AT1G74250	36.4229	43.2649	29.2094	36.2991	24.9844	24.7942	28.9731	26.2506	37.1903	20.154	20.8977	26.0807	20.6136	21.0879	21.1482	20.9499	0.803273	-0.316038	0.408455	-0.474211	0.0170023	0.0795384	AT1G74250	1	27920241	27922722	+	2288	protein_coding	DNAJ heat shock N-terminal domain-containing protein [Source:NCBI gene (formerly Entrezgene);Acc:843765] && sp|Q9C911|JJJ1_ARATH DNAJ protein JJJ1 homolog OS=Arabidopsis thaliana OX=3702 GN=JJJ1 PE=1 SV=1 && PF00226:DnaJ domain|PF12171:Zinc-finger double-stranded RNA-binding
AT5G56010	172.864	163.522	155.729	164.038	108.182	108.094	148.604	121.627	137.342	116.267	133.027	128.879	166.198	141.981	171.121	159.767	1.23967	0.309952	0.0492274	-0.438605	0.0160914	0.0765505	HSP81-3	5	22681238	22684252	+	2613	protein_coding	heat shock protein 81-3 [Source:NCBI gene (formerly Entrezgene);Acc:835699] && sp|P51818|HS903_ARATH Heat shock protein 90-3 OS=Arabidopsis thaliana OX=3702 GN=HSP90-3 PE=1 SV=2 && PF00183:Hsp90 protein|PF02518:Histidine kinase-, DNA gyrase B-, and HSP90-like ATPase
AT2G05250	0.101276	0.0867913	0.130042	0.106036	0.102497	0.055827	0.0869149	0.0817462	0.111865	0.0955925	0.0534536	0.0869705	0.0322718	0.116716	0.0584168	0.0691349	0.794924	-0.331112	0.589252	-0.381394	0.689907	0.840503	AT2G05250	2	1913291	1916657	-	2920	protein_coding	DNAJ heat shock N-terminal domain-containing protein [Source:NCBI gene (formerly Entrezgene);Acc:815073] && sp|Q9RUG2|DNAJ_DEIRA Chaperone protein DnaJ OS=Deinococcus radiodurans (strain ATCC 13939 / DSM 20539 / JCM 16871 / LMG 4051 / NBRC 15346 / NCIMB 9279 / R1 / VKM B-1422) OX=243230 GN=dnaJ PE=3 SV=2 && PF00226:DnaJ domain|PF11926:Domain of unknown function (DUF3444)
AT4G39150	31.7774	34.509	27.6954	31.3273	22.8663	25.0432	25.7388	24.5494	18.8179	24.7313	22.6962	22.0818	25.8083	27.6585	25.3641	26.2769	1.18998	0.250939	0.0884491	-0.358425	0.023767	0.101305	AT4G39150	4	18233360	18236115	-	1623	protein_coding	DNAJ heat shock N-terminal domain-containing protein [Source:NCBI gene (formerly Entrezgene);Acc:830070] && sp|Q8GYX8|DNJ10_ARATH Chaperone protein dnaJ 10 OS=Arabidopsis thaliana OX=3702 GN=ATJ10 PE=2 SV=2 && PF14308:X-domain of DnaJ-containing|PF00226:DnaJ domain
AT1G18700	14.3096	17.6093	16.5051	16.1413	12.5992	12.4323	12.9795	12.6704	8.3323	12.9999	12.7994	11.3772	12.0778	12.2671	13.1514	12.4988	1.09858	0.135642	0.511686	-0.356833	0.0169613	0.0794128	AT1G18700	1	6437474	6444076	+	3195	protein_coding	DNAJ heat shock N-terminal domain-containing protein [Source:NCBI gene (formerly Entrezgene);Acc:838451] && - && PF00226:DnaJ domain
AT4G16540	0.582491	1.88153	0.791088	1.08504	0.963623	0.926221	0.672932	0.854259	1.50538	5.8575	1.61603	2.99297	0.928058	1.69668	3.23063	1.95179	0.652124	-0.616782	0.546989	-0.353898	0.517045	0.726725	AT4G16540	4	9313602	9317262	-	2640	protein_coding	Heat shock protein HSP20/alpha crystallin family [Source:NCBI gene (formerly Entrezgene);Acc:827353] && sp|F4JMH9|HSP57_ARATH Putative 57 kDa heat shock protein OS=Arabidopsis thaliana OX=3702 GN=At4g16560 PE=3 SV=1 && -
AT2G42750	80.8811	82.9503	92.7221	85.5178	64.715	63.0222	74.3406	67.3593	25.7338	63.7313	68.5172	52.6608	80.7308	65.3651	76.1443	74.0801	1.40674	0.492357	0.208009	-0.351597	0.0143146	0.0702131	AT2G42750	2	17793265	17795728	+	1483	protein_coding	DNAJ heat shock N-terminal domain-containing protein [Source:NCBI gene (formerly Entrezgene);Acc:818875] && sp|O52164|DNAJ2_STRAL Chaperone protein DnaJ 2 OS=Streptomyces albus G OX=1962 GN=dnaJ2 PE=3 SV=1 && PF13370:4Fe-4S single cluster domain of Ferredoxin I|PF00226:DnaJ domain
AT4G28480	29.2825	30.1664	25.083	28.1773	20.7487	20.4702	25.8605	22.3598	31.0126	23.8785	23.2408	26.044	22.6185	25.1556	26.5516	24.7752	0.951285	-0.0720502	0.667879	-0.340116	0.0583854	0.190634	AT4G28480	4	14073008	14075271	+	1529	protein_coding	DNAJ heat shock family protein [Source:NCBI gene (formerly Entrezgene);Acc:828965] && sp|Q9QYJ3|DNJB1_MOUSE DnaJ homolog subfamily B member 1 OS=Mus musculus OX=10090 GN=Dnajb1 PE=1 SV=3 && PF00226:DnaJ domain|PF01556:DnaJ C terminal domain
AT5G54660	11.9742	10.728	16.3071	13.0031	11.7819	9.00083	10.2762	10.353	7.90454	12.2155	13.672	11.264	12.1887	13.8893	15.5229	13.867	1.23108	0.299929	0.259175	-0.33669	0.195444	0.41538	AT5G54660	5	22203717	22205152	+	978	protein_coding	HSP20-like chaperones superfamily protein [Source:NCBI gene (formerly Entrezgene);Acc:835555] && sp|Q9FIT9|HS217_ARATH 21.7 kDa class VI heat shock protein OS=Arabidopsis thaliana OX=3702 GN=HSP21.7 PE=2 SV=1 && PF00011:Hsp20/alpha crystallin family
AT3G07770	48.2901	35.0928	29.3665	37.5831	29.8889	29.7171	31.6552	30.4204	24.7184	26.764	31.0462	27.5095	35.7714	34.387	38.0996	36.086	1.31176	0.391508	0.0164334	-0.311551	0.152864	0.356224	Hsp89.1	3	2478887	2484282	+	3231	protein_coding	HEAT SHOCK PROTEIN 89.1 [Source:NCBI gene (formerly Entrezgene);Acc:819968] && sp|F4JFN3|HS906_ARATH Heat shock protein 90-6, mitochondrial OS=Arabidopsis thaliana OX=3702 GN=HSP90-6 PE=1 SV=1 && PF00183:Hsp90 protein|PF02518:Histidine kinase-, DNA gyrase B-, and HSP90-like ATPase
AT5G28540	149.761	137.546	114.496	133.934	108.206	108.044	109.696	108.649	191.964	123.916	107.193	141.025	124.487	107.967	114.54	115.665	0.820175	-0.285996	0.390575	-0.308601	0.0392737	0.144724	BIP1	5	10540123	10543558	-	2836	protein_coding	heat shock protein 70 (Hsp 70) family protein [Source:NCBI gene (formerly Entrezgene);Acc:832950] && sp|Q9LKR3|BIP1_ARATH Heat shock 70 kDa protein BIP1 OS=Arabidopsis thaliana OX=3702 GN=BIP1 PE=1 SV=1 && PF00012:Hsp70 protein
AT5G16820	6.3917	6.41149	7.42236	6.74185	6.28489	5.331	4.87866	5.49819	8.5132	6.64463	6.4517	7.20318	6.38236	5.52824	5.35177	5.75412	0.798831	-0.324038	0.118251	-0.301784	0.149041	0.350996	HSF3	5	5530195	5532889	+	2008	protein_coding	heat shock factor 3 [Source:NCBI gene (formerly Entrezgene);Acc:831545] && sp|O81821|HFA1B_ARATH Heat stress transcription factor A-1b OS=Arabidopsis thaliana OX=3702 GN=HSFA1B PE=1 SV=2 && PF00447:HSF-type DNA-binding
AT1G21080	25.3646	30.4415	25.6191	27.1417	21.8814	20.3169	24.7316	22.3099	25.6712	26.3516	24.5334	25.5187	23.0035	23.4597	23.6308	23.3647	0.915589	-0.127228	0.0186226	-0.289786	0.0791766	0.233299	AT1G21080	1	7378538	7382661	-	2038	protein_coding	DNAJ heat shock N-terminal domain-containing protein [Source:NCBI gene (formerly Entrezgene);Acc:838704] && sp|Q8GYX8|DNJ10_ARATH Chaperone protein dnaJ 10 OS=Arabidopsis thaliana OX=3702 GN=ATJ10 PE=2 SV=2 && PF14308:X-domain of DnaJ-containing|PF00226:DnaJ domain
AT5G09580	1.94557	3.13454	2.62308	2.56773	2.59253	2.39518	1.40253	2.13008	3.83237	2.1302	3.01216	2.99158	2.47983	3.04296	3.02999	2.85092	0.952984	-0.069476	0.802147	-0.278978	0.47937	0.698004	AT5G09580	5	2972639	2974776	+	1520	protein_coding	heat shock protein [Source:NCBI gene (formerly Entrezgene);Acc:830817] && - && -
AT5G56030	178.156	196.874	163.066	179.365	130.178	124.118	192.052	148.783	154.31	103.283	129.917	129.17	186.566	168.551	191.659	182.259	1.411	0.49672	0.0312708	-0.276718	0.200426	0.421726	HSP81-2	5	22686473	22689671	+	2875	protein_coding	heat shock protein 81-2 [Source:NCBI gene (formerly Entrezgene);Acc:835701] && sp|P55737|HS902_ARATH Heat shock protein 90-2 OS=Arabidopsis thaliana OX=3702 GN=HSP90-2 PE=1 SV=1 && PF00183:Hsp90 protein|PF02518:Histidine kinase-, DNA gyrase B-, and HSP90-like ATPase
AT5G49060	5.89638	6.55603	6.23649	6.22963	5.3554	4.66709	5.96851	5.33033	8.4612	6.39317	6.38382	7.0794	5.44397	4.72934	5.66846	5.28059	0.745909	-0.422928	0.0736268	-0.231887	0.254178	0.486494	AT5G49060	5	19886308	19888571	+	1956	protein_coding	DnaJ heat shock amino-terminal domain protein (DUF1977) [Source:NCBI gene (formerly Entrezgene);Acc:834965] && sp|Q9FH28|DNJ49_ARATH Chaperone protein dnaJ 49 OS=Arabidopsis thaliana OX=3702 GN=ATJ49 PE=2 SV=2 && PF09320:Domain of unknown function (DUF1977)|PF00226:DnaJ domain
AT3G13860	24.3259	20.7746	17.9458	21.0154	17.8893	18.8173	17.6258	18.1108	11.9832	17.002	18.5603	15.8485	19.334	19.3317	18.1258	18.9305	1.19446	0.256363	0.202617	-0.220654	0.206367	0.4289	HSP60-3A	3	4561517	4565335	-	2108	protein_coding	heat shock protein 60-3A [Source:NCBI gene (formerly Entrezgene);Acc:820599] && sp|Q93ZM7|CH60C_ARATH Chaperonin CPN60-like 2, mitochondrial OS=Arabidopsis thaliana OX=3702 GN=At3g13860 PE=1 SV=2 && PF00118:TCP-1/cpn60 chaperonin family
AT1G32330	8.44123	6.99119	7.16071	7.53104	6.73689	7.07855	5.88291	6.56612	8.7085	7.43278	6.7527	7.63132	8.21385	6.78544	6.7806	7.25996	0.951337	-0.0719709	0.644626	-0.203738	0.29538	0.529609	HSFA1D	1	11656964	11660471	-	2088	protein_coding	heat shock transcription factor A1D [Source:NCBI gene (formerly Entrezgene);Acc:840125] && sp|Q9LQM7|HFA1D_ARATH Heat stress transcription factor A-1d OS=Arabidopsis thaliana OX=3702 GN=HSFA1D PE=1 SV=2 && PF00447:HSF-type DNA-binding
AT1G79920	88.0762	105.393	76.2382	89.9025	65.9233	75.5633	95.305	78.9306	82.0781	61.923	69.2228	71.0746	72.8961	74.5465	75.7109	74.3845	1.04657	0.0656669	0.607543	-0.194648	0.354573	0.588727	Hsp70-15	1	30059302	30062824	-	2811	protein_coding	Heat shock protein 70 (Hsp 70) family protein [Source:NCBI gene (formerly Entrezgene);Acc:844332] && sp|F4HQD4|HSP7P_ARATH Heat shock 70 kDa protein 15 OS=Arabidopsis thaliana OX=3702 GN=HSP70-15 PE=1 SV=1 && PF00012:Hsp70 protein
AT3G23990	91.9807	81.6994	59.5663	77.7488	63.6731	64.3461	80.0085	69.3426	64.5636	49.2741	71.1013	61.6464	81.1237	71.8646	72.9545	75.3143	1.22171	0.288908	0.126411	-0.171746	0.425831	0.652593	HSP60	3	8668772	8672578	+	2275	protein_coding	heat shock protein 60 [Source:NCBI gene (formerly Entrezgene);Acc:821983] && sp|P29197|CH60A_ARATH Chaperonin CPN60, mitochondrial OS=Arabidopsis thaliana OX=3702 GN=CPN60 PE=1 SV=2 && PF00118:TCP-1/cpn60 chaperonin family
AT3G12050	51.4421	62.1501	50.119	54.5704	39.4236	41.6341	65.7536	48.9371	37.2856	38.0922	40.7565	38.7114	55.3787	47.5119	53.2466	52.0457	1.34445	0.42702	0.00659057	-0.16422	0.506783	0.719161	AT3G12050	3	3839101	3841606	+	1574	protein_coding	Aha1 domain-containing protein [Source:NCBI gene (formerly Entrezgene);Acc:820379] && sp|O95433|AHSA1_HUMAN Activator of 90 kDa heat shock protein ATPase homolog 1 OS=Homo sapiens OX=9606 GN=AHSA1 PE=1 SV=1 && PF08327:Activator of Hsp90 ATPase homolog 1-like protein|PF09229:Activator of Hsp90 ATPase, N-terminal
AT2G35540	5.64516	5.18158	5.74918	5.52531	5.02684	3.94901	5.95131	4.97572	8.80976	5.27426	4.53734	6.20712	4.26882	4.12804	4.0771	4.15799	0.669874	-0.578039	0.195482	-0.157428	0.508097	0.720177	AT2G35540	2	14927071	14929134	+	2064	protein_coding	DNAJ heat shock N-terminal domain-containing protein [Source:NCBI gene (formerly Entrezgene);Acc:818119] && sp|P81999|DJB11_CANLF DnaJ homolog subfamily B member 11 OS=Canis lupus familiaris OX=9615 GN=DNAJB11 PE=1 SV=2 && PF11926:Domain of unknown function (DUF3444)|PF00226:DnaJ domain
AT5G18750	4.50576	4.64338	4.33305	4.49406	4.07263	3.7029	4.53578	4.10377	6.80733	3.71456	3.22772	4.5832	3.72573	4.10031	3.6188	3.81495	0.832376	-0.264693	0.534025	-0.137384	0.459674	0.681917	AT5G18750	5	6254574	6258093	+	3111	protein_coding	DNAJ heat shock N-terminal domain-containing protein [Source:NCBI gene (formerly Entrezgene);Acc:831993] && sp|Q17438|DNJ1_CAEEL DnaJ homolog subfamily B member 1 OS=Caenorhabditis elegans OX=6239 GN=dnj-1 PE=1 SV=1 && PF00226:DnaJ domain|PF11926:Domain of unknown function (DUF3444)
AT4G16100	7.73498	8.77131	8.71555	8.40728	7.64369	5.85016	9.85663	7.7835	5.14206	7.26402	6.76985	6.39198	6.9088	7.91088	8.41243	7.74404	1.21152	0.276824	0.157494	-0.118281	0.649164	0.816391	AT4G16100	4	9105653	9108159	+	1514	protein_coding	heat shock protein, putative (DUF789) [Source:NCBI gene (formerly Entrezgene);Acc:827296] && - && PF05623:Protein of unknown function (DUF789)
AT2G04030	173.559	103.395	92.9352	123.296	130.417	118.259	100.396	116.357	51.7065	75.8733	87.6898	71.7565	130.994	123.167	109.1	121.087	1.68747	0.754858	0.0163197	-0.0902603	0.739098	0.868685	CR88	2	1281754	1286144	+	2807	protein_coding	Chaperone protein htpG family protein [Source:NCBI gene (formerly Entrezgene);Acc:814930] && sp|Q9SIF2|HS905_ARATH Heat shock protein 90-5, chloroplastic OS=Arabidopsis thaliana OX=3702 GN=HSP90-5 PE=1 SV=1 && PF00183:Hsp90 protein|PF02518:Histidine kinase-, DNA gyrase B-, and HSP90-like ATPase
AT3G47940	4.38239	5.79353	4.55296	4.90963	4.95665	4.46317	4.48982	4.63655	5.81623	5.77179	4.96075	5.51626	4.2489	3.83122	4.9968	4.35898	0.790205	-0.339701	0.0581557	-0.0900788	0.699034	0.846403	AT3G47940	3	17687885	17689743	-	1741	protein_coding	DNAJ heat shock family protein [Source:NCBI gene (formerly Entrezgene);Acc:823949] && sp|Q9QYJ3|DNJB1_MOUSE DnaJ homolog subfamily B member 1 OS=Mus musculus OX=10090 GN=Dnajb1 PE=1 SV=3 && PF00226:DnaJ domain|PF01556:DnaJ C terminal domain
AT4G17750	4.36029	4.88178	6.09542	5.1125	4.38911	4.03822	6.126	4.85111	6.02024	5.64235	5.47502	5.71254	4.11782	4.57348	3.48185	4.05772	0.710318	-0.493463	0.00960366	-0.0842757	0.766838	0.883729	HSF1	4	9869818	9871646	-	1682	protein_coding	heat shock factor 1 [Source:NCBI gene (formerly Entrezgene);Acc:827496] && sp|P41151|HFA1A_ARATH Heat stress transcription factor A-1a OS=Arabidopsis thaliana OX=3702 GN=HSFA1A PE=1 SV=2 && PF00447:HSF-type DNA-binding
AT5G02500	1783.64	1653.6	1237.46	1558.23	1467.17	1485.28	1494.06	1482.17	2190	1272.64	1623.2	1695.28	1443.66	1351.89	1512.85	1436.13	0.847135	-0.239336	0.39356	-0.0789885	0.655358	0.820017	HSC70-1	5	553745	556623	-	2555	protein_coding	heat shock cognate protein 70-1 [Source:NCBI gene (formerly Entrezgene);Acc:831020] && sp|P22953|HS701_ARATH Heat shock 70 kDa protein 1 OS=Arabidopsis thaliana OX=3702 GN=HSP70-1 PE=1 SV=3 && PF00012:Hsp70 protein
AT3G08910	7.83483	7.43835	8.19854	7.82391	7.44986	8.04489	6.88863	7.46113	3.64119	6.81513	7.53395	5.99676	11.2897	9.35808	7.38429	9.34401	1.55818	0.63986	0.111374	-0.0761778	0.686045	0.83837	AT3G08910	3	2710065	2712042	-	1540	protein_coding	DNAJ heat shock family protein [Source:NCBI gene (formerly Entrezgene);Acc:820040] && sp|Q9UDY4|DNJB4_HUMAN DnaJ homolog subfamily B member 4 OS=Homo sapiens OX=9606 GN=DNAJB4 PE=1 SV=1 && PF01556:DnaJ C terminal domain|PF00226:DnaJ domain
AT5G53150	8.41543	10.2377	10.2367	9.62995	8.85112	8.00073	10.7433	9.19839	8.32417	10.0244	11.2453	9.86466	7.45997	7.60523	8.25113	7.77211	0.787875	-0.343962	0.0764452	-0.0736232	0.699735	0.846791	AT5G53150	5	21553355	21557592	+	4238	protein_coding	DnaJ heat shock amino-terminal domain protein [Source:NCBI gene (formerly Entrezgene);Acc:835396] && sp|Q7ZXQ8|DJB14_XENLA DnaJ homolog subfamily B member 14 OS=Xenopus laevis OX=8355 GN=dnajb14 PE=2 SV=1 && PF11926:Domain of unknown function (DUF3444)|PF00226:DnaJ domain
AT5G06410	5.566	4.54704	4.13286	4.74863	5.0452	4.15781	4.46423	4.55575	8.66653	5.45004	5.35382	6.49013	4.01964	5.22414	3.70059	4.31479	0.664823	-0.588957	0.13986	-0.0629307	0.816775	0.910868	AT5G06410	5	1959367	1961158	-	1137	protein_coding	DNAJ heat shock N-terminal domain-containing protein [Source:NCBI gene (formerly Entrezgene);Acc:830529] && sp|Q8L7K4|HSCB_ARATH Iron-sulfur cluster co-chaperone protein HscB homolog OS=Arabidopsis thaliana OX=3702 GN=HSCB PE=1 SV=1 && PF07743:HSCB C-terminal oligomerisation domain
AT2G22360	29.4031	30.1094	24.0592	27.8572	23.4821	27.0757	30.065	26.8743	17.8557	15.9091	18.2576	17.3408	27.9621	25.1812	22.1046	25.0826	1.44645	0.532517	0.0136263	-0.0584017	0.747012	0.872788	AT2G22360	2	9497570	9500719	+	1744	protein_coding	DNAJ heat shock family protein [Source:NCBI gene (formerly Entrezgene);Acc:816768] && sp|Q9SJZ7|DNJA6_ARATH Chaperone protein dnaJ A6, chloroplastic OS=Arabidopsis thaliana OX=3702 GN=DJA6 PE=2 SV=2 && PF00226:DnaJ domain|PF01556:DnaJ C terminal domain|PF00684:DnaJ central domain
AT2G25560	5.93204	6.17163	5.48081	5.86149	5.96291	5.10804	5.93621	5.66905	7.07211	6.44623	5.56482	6.36105	5.31851	4.9372	5.32396	5.19322	0.816409	-0.292635	0.0624044	-0.054171	0.761516	0.880814	AT2G25560	2	10880552	10883939	+	2702	protein_coding	DNAJ heat shock N-terminal domain-containing protein [Source:NCBI gene (formerly Entrezgene);Acc:817094] && sp|O89114|DNJB5_MOUSE DnaJ homolog subfamily B member 5 OS=Mus musculus OX=10090 GN=Dnajb5 PE=2 SV=1 && PF00226:DnaJ domain|PF11926:Domain of unknown function (DUF3444)
AT4G24280	201.524	178.052	147.999	175.858	172.469	171.154	168.748	170.79	160.392	120.213	129.736	136.78	164.153	162.627	132.718	153.166	1.11979	0.163234	0.360005	-0.0489441	0.758493	0.879487	cpHsc70-1	4	12589810	12593800	+	2804	protein_coding	chloroplast heat shock protein 70-1 [Source:NCBI gene (formerly Entrezgene);Acc:828531] && sp|Q9STW6|HSP7F_ARATH Heat shock 70 kDa protein 6, chloroplastic OS=Arabidopsis thaliana OX=3702 GN=HSP70-6 PE=1 SV=1 && PF00012:Hsp70 protein
AT2G26890	23.1544	21.2756	22.4611	22.297	22.9143	21.0284	21.1498	21.6975	30.939	25.6384	22.5096	26.3624	17.5984	20.5229	17.2494	18.4569	0.700124	-0.514318	0.0415254	-0.0462083	0.68904	0.840165	GRV2	2	11462067	11474371	-	8455	protein_coding	DNAJ heat shock N-terminal domain-containing protein [Source:NCBI gene (formerly Entrezgene);Acc:817230] && sp|F4IVL6|GRV2_ARATH DnaJ homolog subfamily C GRV2 OS=Arabidopsis thaliana OX=3702 GN=GRV2 PE=1 SV=1 && PF14237:GYF domain 2|PF00226:DnaJ domain
AT4G16660	42.9389	40.0726	33.5393	38.8503	38.6455	35.8106	39.5184	37.9915	44.0006	34.3646	36.2898	38.2183	38.9803	38.0204	38.0229	38.3412	1.00322	0.00463133	0.968889	-0.038812	0.799641	0.902153	AT4G16660	4	9376699	9381507	+	3405	protein_coding	heat shock protein 70 (Hsp 70) family protein [Source:NCBI gene (formerly Entrezgene);Acc:827367] && sp|F4JMJ1|HSP7R_ARATH Heat shock 70 kDa protein 17 OS=Arabidopsis thaliana OX=3702 GN=HSP70-17 PE=2 SV=1 && PF00012:Hsp70 protein
AT5G49910	118.962	95.9071	87.8309	100.9	95.9014	96.7385	103.636	98.7586	74.7655	64.8098	73.0545	70.8766	107.049	105.15	93.0672	101.755	1.43567	0.521725	0.00447211	-0.0376897	0.819401	0.912281	cpHsc70-2	5	20303334	20306469	+	2467	protein_coding	chloroplast heat shock protein 70-2 [Source:NCBI gene (formerly Entrezgene);Acc:835054] && sp|Q9LTX9|HSP7G_ARATH Heat shock 70 kDa protein 7, chloroplastic OS=Arabidopsis thaliana OX=3702 GN=HSP70-7 PE=2 SV=1 && PF00012:Hsp70 protein
AT5G03720	1.87338	2.59164	2.16923	2.21142	1.44454	2.01617	3.12359	2.19477	1.10853	1.5409	1.60087	1.41677	1.02335	4.16375	1.95533	2.38081	1.68046	0.748853	0.364884	-0.019152	0.95997	0.981522	HSFA3	5	971142	974326	-	2210	protein_coding	heat shock transcription factor A3 [Source:NCBI gene (formerly Entrezgene);Acc:831749] && sp|Q8GYY1|HSFA3_ARATH Heat stress transcription factor A-3 OS=Arabidopsis thaliana OX=3702 GN=HSFA3 PE=1 SV=2 && PF00447:HSF-type DNA-binding
AT3G04980	1.03916	0.49474	1.34357	0.959157	1.3998	1.06078	0.4459	0.968827	1.24877	1.17156	0.761759	1.0607	1.33371	1.03362	1.29036	1.21923	1.14946	0.200961	0.422929	0.00693002	0.990017	0.995616	AT3G04980	3	1378495	1383060	-	4098	protein_coding	DNAJ heat shock N-terminal domain-containing protein [Source:NCBI gene (formerly Entrezgene);Acc:819658] && sp|Q17438|DNJ1_CAEEL DnaJ homolog subfamily B member 1 OS=Caenorhabditis elegans OX=6239 GN=dnj-1 PE=1 SV=1 && PF00226:DnaJ domain|PF11926:Domain of unknown function (DUF3444)
AT1G11660	17.9051	18.8801	16.509	17.7647	16.3154	18.2737	19.5918	18.0603	20.7983	13.7223	14.0728	16.1978	15.411	16.9821	15.6227	16.0053	0.988113	-0.0172523	0.938752	0.01696	0.90967	0.958492	AT1G11660	1	3920478	3924566	+	3039	protein_coding	heat shock protein 70 (Hsp 70) family protein [Source:NCBI gene (formerly Entrezgene);Acc:837710] && sp|Q9SAB1|HSP7Q_ARATH Heat shock 70 kDa protein 16 OS=Arabidopsis thaliana OX=3702 GN=HSP70-16 PE=2 SV=1 && PF00012:Hsp70 protein
AT5G35753	6.73775	6.53384	6.60651	6.62603	7.13511	7.23735	5.93448	6.76898	5.78218	8.41575	7.93234	7.37676	6.82033	6.06767	6.86691	6.58497	0.892665	-0.16381	0.404237	0.0238047	0.895221	0.951066	AT5G35753	5	13922418	13925454	-	2335	protein_coding	DnaJ heat shock amino-terminal domain protein (DUF3444) [Source:NCBI gene (formerly Entrezgene);Acc:833553] && - && PF11926:Domain of unknown function (DUF3444)
AT5G56000	14.1041	14.7774	12.1134	13.665	14.3596	13.9784	13.5756	13.9712	22.2522	15.045	16.5708	17.956	18.8159	15.2682	15.5091	16.5311	0.920644	-0.119284	0.59543	0.0256672	0.868093	0.937676	Hsp81.4	5	22677338	22680152	-	2449	protein_coding	HEAT SHOCK PROTEIN 81.4 [Source:NCBI gene (formerly Entrezgene);Acc:835698] && sp|O03986|HS904_ARATH Heat shock protein 90-4 OS=Arabidopsis thaliana OX=3702 GN=HSP90-4 PE=1 SV=1 && PF00183:Hsp90 protein|PF02518:Histidine kinase-, DNA gyrase B-, and HSP90-like ATPase
AT1G10350	7.48452	6.99033	7.46117	7.31201	7.54513	7.22541	8.00391	7.59148	7.15835	5.76749	6.27527	6.40037	6.54465	6.47399	7.02657	6.68174	1.04396	0.0620674	0.558912	0.0475179	0.777314	0.889767	AT1G10350	1	3392943	3395181	-	2023	protein_coding	DNAJ heat shock family protein [Source:NCBI gene (formerly Entrezgene);Acc:837574] && sp|Q9QYJ3|DNJB1_MOUSE DnaJ homolog subfamily B member 1 OS=Mus musculus OX=10090 GN=Dnajb1 PE=1 SV=3 && PF01556:DnaJ C terminal domain|PF00226:DnaJ domain
AT4G36990	49.6913	87.7839	56.0372	64.5042	52.8751	44.7689	103.851	67.165	96.73	39.8578	41.0564	59.2147	53.4854	52.4556	59.6334	55.1914	0.932056	-0.101512	0.841787	0.0512388	0.888107	0.947462	HSF4	4	17440177	17442151	+	1783	protein_coding	heat shock factor 4 [Source:NCBI gene (formerly Entrezgene);Acc:829853] && sp|Q96320|HSFB1_ARATH Heat stress transcription factor B-1 OS=Arabidopsis thaliana OX=3702 GN=HSFB1 PE=2 SV=2 && PF00447:HSF-type DNA-binding
AT1G76700	16.1633	16.8748	16.7558	16.598	14.0264	14.6512	23.4792	17.3856	15.8055	16.8192	14.9149	15.8465	11.5856	15.5574	14.1888	13.7773	0.869419	-0.201876	0.183485	0.059748	0.81209	0.90867	AT1G76700	1	28780408	28783257	-	1643	protein_coding	DNAJ heat shock N-terminal domain-containing protein [Source:NCBI gene (formerly Entrezgene);Acc:844003] && sp|Q8GYX8|DNJ10_ARATH Chaperone protein dnaJ 10 OS=Arabidopsis thaliana OX=3702 GN=ATJ10 PE=2 SV=2 && PF14308:X-domain of DnaJ-containing|PF00226:DnaJ domain
AT5G01390	7.47717	7.22373	8.18056	7.62716	8.85683	8.77337	6.44092	8.02371	4.82031	7.53334	8.15403	6.8359	8.05358	8.06844	8.07657	8.0662	1.17998	0.238758	0.295687	0.0655918	0.757718	0.87883	AT5G01390	5	160158	162354	-	2112	protein_coding	DNAJ heat shock family protein [Source:NCBI gene (formerly Entrezgene);Acc:831415] && sp|P59910|DJB13_HUMAN DnaJ homolog subfamily B member 13 OS=Homo sapiens OX=9606 GN=DNAJB13 PE=1 SV=1 && PF00226:DnaJ domain
AT2G33210	31.1495	23.2607	17.1564	23.8555	28.4291	27.1217	20.1214	25.224	12.6585	19.4952	24.3314	18.8284	29.3862	25.8758	25.6711	26.9777	1.43282	0.518859	0.0859889	0.0743656	0.783353	0.893217	HSP60-2	2	14074767	14078772	-	2288	protein_coding	heat shock protein 60-2 [Source:NCBI gene (formerly Entrezgene);Acc:817883] && sp|Q8L7B5|CH60B_ARATH Chaperonin CPN60-like 1, mitochondrial OS=Arabidopsis thaliana OX=3702 GN=At2g33210 PE=1 SV=1 && PF00118:TCP-1/cpn60 chaperonin family
AT4G15802	38.5245	29.3132	33.153	33.6636	39.9524	39.2337	28.5179	35.9013	26.932	30.4446	31.9278	29.7681	46.6173	40.6588	42.8619	43.3793	1.45724	0.54324	0.00398481	0.0864402	0.692654	0.842085	HSBP	4	8986598	8988661	-	849	protein_coding	heat shock factor binding protein [Source:NCBI gene (formerly Entrezgene);Acc:827261] && sp|Q8GW48|HSBP_ARATH Heat shock factor-binding protein OS=Arabidopsis thaliana OX=3702 GN=HSBP PE=1 SV=1 && -
AT5G42020	88.6094	79.8409	63.7803	77.4102	83.2764	88.5439	77.4781	83.0995	102.691	68.1749	80.8097	83.892	107.439	93.9097	87.1449	96.1644	1.14629	0.196971	0.353963	0.0956969	0.582447	0.772908	BIP2	5	16807342	16810693	-	2726	protein_coding	Heat shock protein 70 (Hsp 70) family protein [Source:NCBI gene (formerly Entrezgene);Acc:834207] && sp|Q39043|BIP2_ARATH Heat shock 70 kDa protein BIP2 OS=Arabidopsis thaliana OX=3702 GN=BIP2 PE=1 SV=2 && PF00012:Hsp70 protein
AT3G22830	0.15002	0.192845	0.120394	0.15442	0.158154	0.310111	0.0321866	0.166817	0	0.141601	0.230943	0.124181	0.179265	0.493974	0.180276	0.284505	2.29105	1.19601	0.267151	0.100206	0.931123	0.968545	HSFA6B	3	8078789	8081059	+	1577	protein_coding	heat shock transcription factor A6B [Source:NCBI gene (formerly Entrezgene);Acc:821854] && sp|Q9LUH8|HFA6B_ARATH Heat stress transcription factor A-6b OS=Arabidopsis thaliana OX=3702 GN=HSFA6b PE=2 SV=1 && PF00447:HSF-type DNA-binding
AT5G20970	5.79427	3.09176	8.42267	5.76957	7.28402	5.77533	5.62939	6.22958	8.95612	3.71486	5.33745	6.00281	6.88027	7.2446	6.88404	7.00297	1.16662	0.222329	0.554844	0.102475	0.801847	0.903177	AT5G20970	5	7122800	7124001	+	1082	protein_coding	HSP20-like chaperones superfamily protein [Source:NCBI gene (formerly Entrezgene);Acc:832222] && sp|P27397|HSP12_DAUCA 18.0 kDa class I heat shock protein OS=Daucus carota OX=4039 PE=3 SV=1 && PF00011:Hsp20/alpha crystallin family
AT1G65280	24.8029	28.4539	24.6772	25.978	27.3336	25.9513	31.6203	28.3017	35.1005	23.6916	25.0223	27.9381	21.397	23.7419	26.7502	23.963	0.857718	-0.221425	0.367997	0.116635	0.454182	0.677075	AT1G65280	1	24245122	24248762	+	2387	protein_coding	DNAJ heat shock N-terminal domain-containing protein [Source:NCBI gene (formerly Entrezgene);Acc:842835] && - && PF12572:Protein of unknown function (DUF3752)|PF00226:DnaJ domain
AT5G12430	13.0905	13.4354	11.621	12.7156	13.8301	14.6637	13.7086	14.0675	18.2813	13.4857	14.3233	15.3635	14.1607	13.5307	12.6587	13.45	0.875457	-0.191892	0.282355	0.139121	0.300526	0.535264	TPR16	5	4027974	4034682	-	4595	protein_coding	Heat shock protein DnaJ with tetratricopeptide repeat-containing protein [Source:NCBI gene (formerly Entrezgene);Acc:831118] && sp|Q99615|DNJC7_HUMAN DnaJ homolog subfamily C member 7 OS=Homo sapiens OX=9606 GN=DNAJC7 PE=1 SV=2 && PF00226:DnaJ domain
AT5G05750	19.6396	23.8218	20.5501	21.3372	22.297	19.9171	28.7177	23.6439	36.0855	18.7156	18.871	24.5574	14.3517	17.3794	20.95	17.5604	0.715075	-0.483834	0.313326	0.141021	0.495208	0.710421	AT5G05750	5	1727368	1728933	+	1566	protein_coding	DNAJ heat shock N-terminal domain-containing protein [Source:NCBI gene (formerly Entrezgene);Acc:830459] && sp|Q9FH28|DNJ49_ARATH Chaperone protein dnaJ 49 OS=Arabidopsis thaliana OX=3702 GN=ATJ49 PE=2 SV=2 && PF00226:DnaJ domain
AT2G41520	8.07356	9.01666	8.45589	8.51537	9.80964	9.26126	9.48619	9.51903	11.8119	9.15604	8.94777	9.97191	8.10312	9.69991	9.16468	8.98924	0.901456	-0.149671	0.395952	0.153461	0.261054	0.49369	TPR15	2	17317467	17323056	+	3890	protein_coding	Heat shock protein DnaJ with tetratricopeptide repeat-containing protein [Source:NCBI gene (formerly Entrezgene);Acc:818750] && sp|Q99615|DNJC7_HUMAN DnaJ homolog subfamily C member 7 OS=Homo sapiens OX=9606 GN=DNAJC7 PE=1 SV=2 && PF00226:DnaJ domain
AT3G62600	36.5645	29.1848	24.4285	30.0593	34.3228	34.2708	33.9761	34.1899	47.9544	33.0847	31.1909	37.41	38.7692	33.8655	34.7255	35.7867	0.956609	-0.0639992	0.783023	0.179784	0.356808	0.590533	ATERDJ3B	3	23150779	23153649	-	1603	protein_coding	DNAJ heat shock family protein [Source:NCBI gene (formerly Entrezgene);Acc:825434] && sp|Q9LZK5|DNJ19_ARATH DnaJ protein ERDJ3B OS=Arabidopsis thaliana OX=3702 GN=ERDJ3B PE=1 SV=1 && PF01556:DnaJ C terminal domain|PF00226:DnaJ domain
AT1G79930	47.6075	54.8087	46.6962	49.7041	57.8666	59.3918	53.3735	56.8773	45.5323	41.7158	44.9472	44.0651	53.0713	49.4604	52.3265	51.6194	1.17144	0.228277	0.00953864	0.187573	0.165261	0.374938	HSP91	1	30063448	30067589	-	3086	protein_coding	heat shock protein 91 [Source:NCBI gene (formerly Entrezgene);Acc:844333] && sp|Q9S7C0|HSP7O_ARATH Heat shock 70 kDa protein 14 OS=Arabidopsis thaliana OX=3702 GN=HSP70-14 PE=1 SV=1 && PF00012:Hsp70 protein
AT3G06340	7.23792	7.18386	8.7518	7.72453	8.60819	9.16335	8.84274	8.87143	11.2705	8.26035	9.43949	9.65677	8.90396	8.91322	8.05876	8.62532	0.893189	-0.162963	0.325165	0.191524	0.252065	0.484237	AT3G06340	3	1920137	1923738	-	3048	protein_coding	DNAJ heat shock N-terminal domain-containing protein [Source:NCBI gene (formerly Entrezgene);Acc:819808] && sp|Q17438|DNJ1_CAEEL DnaJ homolog subfamily B member 1 OS=Caenorhabditis elegans OX=6239 GN=dnj-1 PE=1 SV=1 && PF00226:DnaJ domain|PF11926:Domain of unknown function (DUF3444)
AT3G57340	20.5901	22.4947	23.6916	22.2588	23.5752	23.4265	30.0747	25.6921	41.1054	24.5184	23.4801	29.7013	21.1822	22.5056	23.8578	22.5152	0.758054	-0.399627	0.280371	0.199481	0.259822	0.492312	AT3G57340	3	21218751	21220485	+	1735	protein_coding	DnaJ heat shock amino-terminal domain protein (DUF1977) [Source:NCBI gene (formerly Entrezgene);Acc:824901] && sp|Q9FH28|DNJ49_ARATH Chaperone protein dnaJ 49 OS=Arabidopsis thaliana OX=3702 GN=ATJ49 PE=2 SV=2 && PF09320:Domain of unknown function (DUF1977)|PF00226:DnaJ domain
AT4G10130	4.21923	5.47254	4.6062	4.76599	5.77037	5.1335	5.7413	5.54839	11.2661	4.41298	5.21619	6.96509	5.8139	6.10156	4.60427	5.50657	0.790596	-0.338987	0.545529	0.211373	0.355087	0.589201	AT4G10130	4	6319928	6321688	-	1556	protein_coding	DNAJ heat shock N-terminal domain-containing protein [Source:NCBI gene (formerly Entrezgene);Acc:826604] && sp|Q95JF4|DNAJ1_CHLAE DnaJ homolog subfamily A member 1 OS=Chlorocebus aethiops OX=9534 GN=DNAJA1 PE=2 SV=1 && PF00226:DnaJ domain|PF05207:CSL zinc finger
AT5G27240	4.78252	4.11104	4.9531	4.61555	5.04491	5.52251	5.67328	5.41357	4.4156	5.31479	5.37779	5.03606	4.91674	5.45384	5.03351	5.1347	1.01959	0.0279839	0.792609	0.222912	0.197486	0.41819	AT5G27240	5	9596766	9601233	+	4044	protein_coding	DNAJ heat shock N-terminal domain-containing protein [Source:NCBI gene (formerly Entrezgene);Acc:832782] && sp|Q17438|DNJ1_CAEEL DnaJ homolog subfamily B member 1 OS=Caenorhabditis elegans OX=6239 GN=dnj-1 PE=1 SV=1 && PF11926:Domain of unknown function (DUF3444)|PF00226:DnaJ domain
AT5G23590	9.33644	10.1409	8.24195	9.23978	11.3534	10.1535	12.0747	11.1939	8.47395	8.09519	9.56906	8.71273	9.70357	9.43718	9.58087	9.57387	1.09884	0.135978	0.1273	0.270499	0.115664	0.298577	AT5G23590	5	7953529	7956875	-	2724	protein_coding	DNAJ heat shock N-terminal domain-containing protein [Source:NCBI gene (formerly Entrezgene);Acc:832425] && sp|Q8K3A2|TRPT1_MOUSE tRNA 2'-phosphotransferase 1 OS=Mus musculus OX=10090 GN=Trpt1 PE=2 SV=2 && PF00226:DnaJ domain
AT4G02100	5.5921	7.83606	5.90283	6.44366	7.37178	8.42383	8.17148	7.98903	9.5527	8.67824	9.01851	9.08315	10.214	8.25279	8.23342	8.90007	0.979843	-0.0293768	0.8078	0.302311	0.157408	0.362791	AT4G02100	4	929869	932397	+	2348	protein_coding	Heat shock protein DnaJ with tetratricopeptide repeat-containing protein [Source:NCBI gene (formerly Entrezgene);Acc:828142] && - && -
AT5G47600	1.85104	1.20861	0.636643	1.2321	2.67622	1.53864	0.378229	1.53103	0	2.07996	1.39569	1.15855	3.51094	0.870712	2.71161	2.36442	2.04085	1.02917	0.291302	0.314014	0.712239	0.854412	AT5G47600	5	19299717	19300503	-	671	protein_coding	HSP20-like chaperones superfamily protein [Source:NCBI gene (formerly Entrezgene);Acc:834810] && sp|Q6NLV0|HS147_ARATH 14.7 kDa heat shock protein OS=Arabidopsis thaliana OX=3702 GN=HSP14.7 PE=2 SV=1 && -
AT1G14740	43.6745	63.758	44.8147	50.7491	58.2564	53.3402	82.0487	64.5484	95.062	49.6323	52.6016	65.7653	37.3715	52.3183	48.1693	45.953	0.698743	-0.517166	0.265954	0.340027	0.168054	0.37826	TTA1	1	5075179	5077981	-	2722	protein_coding	class I heat shock protein, putative (DUF1423) [Source:NCBI gene (formerly Entrezgene);Acc:838039] && sp|Q94B71|OBE3_ARATH Protein OBERON 3 OS=Arabidopsis thaliana OX=3702 GN=OBE3 PE=1 SV=1 && PF16312:Coiled-coil region of Oberon|PF07227:PHD - plant homeodomain finger protein
AT5G62020	6.20452	9.30498	4.87101	6.7935	7.93443	7.49708	10.7941	8.74187	8.1941	6.58836	6.64442	7.14229	7.92443	11.4918	12.3508	10.589	1.48258	0.568106	0.0767415	0.35733	0.256069	0.488601	HSFB2A	5	24915807	24917643	+	1754	protein_coding	heat shock transcription factor B2A [Source:NCBI gene (formerly Entrezgene);Acc:836322] && sp|Q9SCW4|HFB2A_ARATH Heat stress transcription factor B-2a OS=Arabidopsis thaliana OX=3702 GN=HSFB2A PE=2 SV=1 && PF00447:HSF-type DNA-binding
AT1G77020	4.42175	4.48657	6.33059	5.07964	7.01088	7.73476	5.82871	6.85812	2.99556	6.00998	5.04101	4.68218	7.35495	6.49358	7.48145	7.11	1.51852	0.602667	0.0613496	0.423473	0.105619	0.282199	AT1G77020	1	28944843	28947186	-	1672	protein_coding	DNAJ heat shock N-terminal domain-containing protein [Source:NCBI gene (formerly Entrezgene);Acc:844038] && sp|Q8GYX8|DNJ10_ARATH Chaperone protein dnaJ 10 OS=Arabidopsis thaliana OX=3702 GN=ATJ10 PE=2 SV=2 && PF14308:X-domain of DnaJ-containing|PF00226:DnaJ domain
AT1G46264	6.62546	5.1037	10.7237	7.4843	9.29199	9.16468	11.9788	10.1452	13.3619	12.5775	8.93876	11.6261	10.7636	8.7631	10.4486	9.99178	0.859429	-0.21855	0.336437	0.430172	0.188472	0.406409	HSFB4	1	17224720	17226541	+	1589	protein_coding	heat shock transcription factor B4 [Source:NCBI gene (formerly Entrezgene);Acc:841110] && sp|Q9C635|HSFB4_ARATH Heat stress transcription factor B-4 OS=Arabidopsis thaliana OX=3702 GN=HSFB4 PE=2 SV=1 && PF00447:HSF-type DNA-binding
AT4G21870	19.5432	41.3544	31.3215	30.7397	32.0461	58.9718	40.6755	43.8978	20.0462	34.6208	58.7838	37.8169	26.6173	39.3933	36.2531	34.0879	0.901394	-0.14977	0.770265	0.506602	0.137791	0.333956	AT4G21870	4	11603481	11604637	-	1032	protein_coding	HSP20-like chaperones superfamily protein [Source:NCBI gene (formerly Entrezgene);Acc:828276] && sp|O49710|HS154_ARATH 15.4 kDa class V heat shock protein OS=Arabidopsis thaliana OX=3702 GN=HSP15.4 PE=2 SV=1 && PF00011:Hsp20/alpha crystallin family
AT3G51910	2.19435	10.9769	6.92116	6.69747	6.62794	8.6735	15.153	10.1515	12.3538	7.94762	14.4548	11.5854	6.17925	10.376	12.4609	9.67205	0.834849	-0.260413	0.512096	0.591511	0.291953	0.526963	HSFA7A	3	19265141	19266806	+	1159	protein_coding	heat shock transcription factor A7A [Source:NCBI gene (formerly Entrezgene);Acc:824354] && sp|Q9SV12|HFA7A_ARATH Heat stress transcription factor A-7a OS=Arabidopsis thaliana OX=3702 GN=HSFA7A PE=1 SV=1 && PF00447:HSF-type DNA-binding
AT5G18720	0	0.0940373	0	0.0313458	0	0.0504066	0.0941713	0.0481926	0	0.0258933	0	0.00863111	0.0437076	0	0	0.0145692	1.68799	0.755303	0.74353	0.606906	0.820009	0.912667	AT5G18720	5	6243982	6246325	+	2156	protein_coding	DNAJ heat shock amino-terminal domain protein, putative (DUF3444) [Source:NCBI gene (formerly Entrezgene);Acc:831990] && - && PF11926:Domain of unknown function (DUF3444)
AT2G41690	0.0545118	0.327007	0.306227	0.229249	0.367791	0.651058	0.0935637	0.370804	2.70951	0.720336	1.24676	1.55887	0.911938	0.628223	0.576451	0.705537	0.452596	-1.14371	0.230662	0.669757	0.564364	0.760111	HSFB3	2	17381647	17382851	+	1085	protein_coding	heat shock transcription factor B3 [Source:NCBI gene (formerly Entrezgene);Acc:818767] && sp|O22230|HSFB3_ARATH Heat stress transcription factor B-3 OS=Arabidopsis thaliana OX=3702 GN=HSFB3 PE=1 SV=1 && PF00447:HSF-type DNA-binding
AT2G05230	0.304768	0.0870596	0.0978329	0.16322	0.411254	0.186665	0.261551	0.28649	0.635863	0.517796	0.285967	0.479875	0.161858	0.0836264	0.351584	0.199023	0.414739	-1.26973	0.0967796	0.823952	0.314577	0.550015	AT2G05230	2	1899468	1902825	-	2911	protein_coding	DNAJ heat shock N-terminal domain-containing protein [Source:NCBI gene (formerly Entrezgene);Acc:815071] && sp|Q9RUG2|DNAJ_DEIRA Chaperone protein DnaJ OS=Deinococcus radiodurans (strain ATCC 13939 / DSM 20539 / JCM 16871 / LMG 4051 / NBRC 15346 / NCIMB 9279 / R1 / VKM B-1422) OX=243230 GN=dnaJ PE=3 SV=2 && PF00226:DnaJ domain|PF11926:Domain of unknown function (DUF3444)
AT2G03020	0.156607	0.268417	0.0837869	0.169604	0.484288	0.287758	0.1344	0.302149	0	0.246364	0.505128	0.250497	0.249515	0.515664	0.301107	0.355429	1.41889	0.504766	0.564003	0.830867	0.449279	0.672887	AT2G03020	2	882645	884164	-	1133	protein_coding	Heat shock protein HSP20/alpha crystallin family [Source:NCBI gene (formerly Entrezgene);Acc:814831] && sp|F4JMH9|HSP57_ARATH Putative 57 kDa heat shock protein OS=Arabidopsis thaliana OX=3702 GN=At4g16560 PE=3 SV=1 && -
AT4G16545	0	0	0	0	0	0	0.152427	0.0508091	0	0	0	0	0	0.048736	0.0569159	0.0352173	NA	NA	0.118495	2.39627	0.54873	1	AT4G16545	4	9318319	9319814	-	999	protein_coding	heat shock protein HSP20/alpha crystallin family protein [Source:NCBI gene (formerly Entrezgene);Acc:28720135] && sp|F4JMH9|HSP57_ARATH Putative 57 kDa heat shock protein OS=Arabidopsis thaliana OX=3702 GN=At4g16560 PE=3 SV=1 && -
AT1G56410	0	0	0	0	0	0.117235	0	0.0390783	0	0	0	0	0	0	0	0	NA	NA	NA	2.90443	0.464387	1	ERD2	1	21117147	21119241	+	1854	protein_coding	heat shock protein 70 (Hsp 70) family protein [Source:NCBI gene (formerly Entrezgene);Acc:842094] && sp|Q9C7X7|HSP7N_ARATH Heat shock 70 kDa protein 18 OS=Arabidopsis thaliana OX=3702 GN=HSP70-18 PE=2 SV=1 && PF00012:Hsp70 protein
AT1G59725	0	0	0.0941771	0.0313924	0.461867	0.467195	0.0335703	0.320877	0	0.36922	0.688203	0.352474	0.716724	0.483009	0.413657	0.537797	1.52577	0.609542	0.445007	3.2926	0.0619818	0.198605	AT1G59725	1	21950503	21952491	+	1512	protein_coding	DNAJ heat shock family protein [Source:NCBI gene (formerly Entrezgene);Acc:842265] && sp|P25685|DNJB1_HUMAN DnaJ homolog subfamily B member 1 OS=Homo sapiens OX=9606 GN=DNAJB1 PE=1 SV=4 && PF01556:DnaJ C terminal domain|PF00226:DnaJ domain
AT1G69470	0	0	0	0	0.117924	0	0	0.0393079	0	0	0	0	0	0	0	0	NA	NA	NA	NA	NA	NA	AT1G69470	1	26113575	26113997	+	423	protein_coding	heat shock protein-binding protein [Source:NCBI gene (formerly Entrezgene);Acc:843279] && - && -
AT1G35820	0	0	0	0	0	0	0	0	0	0	0	0	0	0	0	0	NA	NA	NA	NA	NA	NA	AT1G35820	1	13308119	13309257	-	864	protein_coding	heat shock protein [Source:NCBI gene (formerly Entrezgene);Acc:840484] && - && -
AT5G43840	0	0	0	0	0	0	0	0	0	0	0	0	0	0	0	0	NA	NA	NA	NA	NA	NA	HSFA6A	5	17625353	17626487	-	1056	protein_coding	heat shock transcription factor A6A [Source:NCBI gene (formerly Entrezgene);Acc:834406] && sp|Q1PDN3|HFA6A_ARATH Heat stress transcription factor A-6a OS=Arabidopsis thaliana OX=3702 GN=HSFA6A PE=2 SV=1 && PF00447:HSF-type DNA-binding
AT5G54070	0	0	0	0	0	0	0	0	0	0	0	0	0	0	0	0	NA	NA	NA	NA	NA	NA	HSFA9	5	21943983	21945651	+	1512	protein_coding	heat shock transcription factor A9 [Source:NCBI gene (formerly Entrezgene);Acc:835493] && sp|Q9LVW2|HSFA9_ARATH Heat stress transcription factor A-9 OS=Arabidopsis thaliana OX=3702 GN=HSFA9 PE=1 SV=1 && PF00447:HSF-type DNA-binding
AT3G22530	0	0	0	0	0	0	0	0	0	0	0	0	0	0	0	0	NA	NA	NA	NA	NA	NA	AT3G22530	3	7977604	7978635	-	1032	protein_coding	heat shock protein [Source:NCBI gene (formerly Entrezgene);Acc:821824] && - && -
AT3G24520	0	0	0	0	0	0	0	0	0	0	0	0	0	0	0	0	NA	NA	NA	NA	NA	NA	HSFC1	3	8941066	8942874	+	1725	protein_coding	heat shock transcription factor C1 [Source:NCBI gene (formerly Entrezgene);Acc:822047] && sp|Q9LV52|HSFC1_ARATH Heat stress transcription factor C-1 OS=Arabidopsis thaliana OX=3702 GN=HSFC1 PE=1 SV=1 && PF00447:HSF-type DNA-binding
AT3G30520	0	0	0	0	0	0	0	0	0	0	0	0	0	0	0	0	NA	NA	NA	NA	NA	NA	AT3G30520	3	12130340	12132173	+	1194	protein_coding	heat shock protein [Source:NCBI gene (formerly Entrezgene);Acc:822766] && - && -
AT3G42870	0	0	0	0	0	0	0	0	0	0	0	0	0	0	0	0	NA	NA	NA	NA	NA	NA	AT3G42870	3	14949456	14951279	+	939	protein_coding	heat shock protein [Source:NCBI gene (formerly Entrezgene);Acc:823333] && - && -
AT3G07365	0	0	0	0	0	0	0	0	0	0	0	0	0	0	0	0	NA	NA	NA	NA	NA	NA	AT3G07365	3	16984335	16984787	+	453	lncRNA	ncRNA [Source:NCBI gene (formerly Entrezgene);Acc:28718991] && sp|P19036|HSP17_ARATH 17.4 kDa class I heat shock protein OS=Arabidopsis thaliana OX=3702 GN=HSP17.4A PE=1 SV=2 && PF00011:Hsp20/alpha crystallin family
AT4G16560	0	0	0	0	0	0	0	0	0	0	0	0	0	0	0	0	NA	NA	NA	NA	NA	NA	AT4G16560	4	9324746	9328628	-	1599	protein_coding	HSP20-like chaperone [Source:NCBI gene (formerly Entrezgene);Acc:827355] && sp|F4JMH9|HSP57_ARATH Putative 57 kDa heat shock protein OS=Arabidopsis thaliana OX=3702 GN=At4g16560 PE=3 SV=1 && -
AT4G19580	0	0	0	0	0	0	0	0	0	0	0	0	0	0	0	0	NA	NA	NA	NA	NA	NA	AT4G19580	4	10668367	10669452	+	939	protein_coding	DNAJ heat shock N-terminal domain-containing protein [Source:NCBI gene (formerly Entrezgene);Acc:827700] && sp|Q5BIP8|DNJB5_BOVIN DnaJ homolog subfamily B member 5 OS=Bos taurus OX=9913 GN=DNAJB5 PE=2 SV=1 && PF03716:WCCH motif|PF00226:DnaJ domain
AT4G16555	0	0	0	0	0	0	0	0	0	0	0	0	0	0	0	0	NA	NA	NA	NA	NA	NA	AT4G16555	4	9323420	9324336	-	607	protein_coding	HSP20-like chaperone [Source:NCBI gene (formerly Entrezgene);Acc:28720136] && sp|F4JMH9|HSP57_ARATH Putative 57 kDa heat shock protein OS=Arabidopsis thaliana OX=3702 GN=At4g16560 PE=3 SV=1 && -
