# Supplementary material for: Wheat COBRA-like Gene TaCOBL6A2 Confers Heat Tolerance in Plants
Source: Int J Mol Sci. 2025 Apr 25;26(9):4101. doi: 10.3390/ijms26094101 (PMC12071834; doi:10.3390/ijms26094101)
Supplement: Supplementary file 1 [file ijms-26-04101-s001.zip › Supplementary Materials/Supplementary Table S6.xlsx]

## Sheet: Sheet1
Table S6. Primers used in this study.
Primer name	Amplified gene	Forward primer	Reverse primer	Annotation
DQP0028	TaCOBL6A2	ATGGCGGCGCTTTCTGGCTGCG	TCAGACATAGTAGGCCAGCAGGGC	TaCOBL6A2 CDS amplification
DQP0001	a-tubulin	ATCTCCAACTCCACCAGTGTCG	TCATCGCCCTCATCACCGTC	RT-qPCR
DQP0054	TaCOBL6A2	TAAGACGGTTAAGCTGCCCA	GGGAGTAGGTGCAGGTTACA	RT-qPCR
DQP0128	AtHSP70	TCTACGAAGGAGAGAGGGCA	GACACATTCAGGATACCATTGG	RT-qPCR
DQP0129	AtMBF1c	GCGAGATTGGAGAAGAAGATGT	GCACAGCCTGATTAGGAACAG	RT-qPCR
DQP0133	AtHSP81-2	CCGCTCTTCTCACTTCTGGT	GCATCAGCATCGTCTTCAAG	RT-qPCR
DQP0134	AtHSP81-3	TCGTCTCTGACCGTGTTGTG	ATGCTGCTGTCTCTCAAGGC	RT-qPCR
DQP0135	AtcpHsc70-2	GTCTTGATGGTATTCCACCTGC	CCTTTGTCCGAAGCACTGA	RT-qPCR
DQP0138	AtCR88	AAGGACAGGGAAGCGAAAC	TTGCCAGAGACAAGCACAC	RT-qPCR
DQP0027	AtActin	ATTCAGATGCCCAGAAGTCTTGTTCC	ACCACCGATCCAGACACTGTACTTCC	RT-qPCR
DQP0025	TaCOBL6A2	CACGGGGGACTCTAGAATGGCGGCGCTTTCTGGC	GATCGGGGAAATTCGAGCTCTCAGACATAGTAGGCCAGCAGG	p35S::TaCOBL6A2 vector constraction
DQP0026	TaCOBL6A2	GCGCTCTAGAATGGCGGCGCTTTCTGGC	GCGCGGATCCGACATAGTAGGCCAGCAGG	TaCOBL6A2-GFP fusion vector constraction
DQK015	TaCOBL6A2	GCTGTGGCGAGGGTGTGC	GAAGGTGACCAAGTTCATGCTGACGAGACACGGAGGCGCA	Haplotype analysis
			GAAGGTCGGAGTCAACGGATTGACGAGACACGGAGGCGCG
DQK016	TaCOBL6A2	CCCGCCCCAGATCTCCAC	GAAGGTGACCAAGTTCATGCTGACGTCTCTGCTCCACAGGCCA	Haplotype analysis
			GAAGGTCGGAGTCAACGGATTGACGTCTCTGCTCCACAGGCCG
