# Supplementary material for: Wheat COBRA-like Gene TaCOBL6A2 Confers Heat Tolerance in Plants
Source: Int J Mol Sci. 2025 Apr 25;26(9):4101. doi: 10.3390/ijms26094101 (PMC12071834; doi:10.3390/ijms26094101)
Supplement: Supplementary file 1 [file ijms-26-04101-s001.zip › Supplementary Materials/Supplementary Table S7.xlsx]

## Sheet: Sheet1
Table S7. The protein sequences of TaCOBL6A2 and COBLs in Arabidopsis thaliana, Oryza sativa and Zea mays.
Gene name	Amino acid
TaCOBL6A2	MAALSGCALLLAAALLLSAPAATEAYDSLDPNGNITIKWDLKEWTPDGYVAMVTIYNYQQFRHISAPGWQLGWTWAKKEVIWSMVGAQTTEQGDCSKFKTNPPHCCKRDPTIIDLLPGTPYKDQVGNCCKGGVISTFNQDPANAASSFQISVGLSGTTNKTVKLPRNFTLKTPGPGYTCGRATVVRPTKFLIGDGRRTTQALMTWNVTCTYSQFLAQKTPTCCVALSSFYNNTIVGCPTCSCGCQNNNTHPGSCVNPNSPYLQSAIDGPGKYTGQPLVQCTSHMCPVKVHWHVKLNYKDYWRVKVTITNFNYRMNYTDWNLVVQHPNFNNITKLFSFNYKPLSPYGGRINDSAMFWGMKFYNDLLNQAGPFGNAQTEILLQKDPETFTFEKGWAFPRRV…
AtCOB	MESFFSRSTSIVSKLSFLALWIVFLISSSSFTSTEAYDALDPEGNITMKWDVMSWTPDGYVAVVTMFNFQ KYRHIQSPGWTLGWKWAKKEVIWSMVGAQTTEQGDCSKYKGNIPHCCKKDPTVVDLLPGTPYNQQIANCC KGGVMNSWVQDPATAASSFQISVGAAGTTNKTVRVPRNFTLMGPGPGYTCGPAKIVRPTKFVTTDTRRTT QAMMTWNITCTYSQFLAQRTPTCCVSLSSFYNETIVGCPTCACGCQNNRTESGACLDPDTPHLASVVSPP TKKGTVLPPLVQCTRHMCPIRVHWHVKQNYKEYWRVKITITNFNYRLNYTQWNLVAQHPNLDNITQIFSF NYKSLTPYAGLNDTAMLWGVKFYNDFLSEAGPLGNVQSEILFRK…
AtCOBL1	MGFFLCSSSS IFFKFGISII FLVSFSGLTP SEAYDPLDPS GNITVKWDII TWTGDGYVAT VTVYNFQQYR HIQAPGWTLG WSWAKREVIW GMNGGQTTEQ GDCSKFKGTI PHCCKKTPSV VDLLPGSPYN QQIANCCRGG VLNSWAQDPA TAVSAFQLTV GQAGTTNKTV RVPKNFTLKA PGPGYTCSPA KIVKPTRFIG TDKRRVTQAL MTWNVTCTYS QFLAQKTPTC CVSLSSFYNK TIVSCPTCSC GCRNTSQPGN CVDPKGPRIA SVIPNPGKNA YIPPLVQCTK HMCPVRIHWH VKVNYKQYWR VKVTITNFNY NMNYSQWNLV VQHPNFDNLT QTFSFNYKPL TPYASINDTG ILW…
AtCOBL2	MNILFSRFSFLLLFLCSWTSFTFTTTEAYDALDPYGNITIKWDIMSWTGDGYVAVVTIFNFQQYRHIEAPGWQLGWSWMKKEVIWSMVGGQATEQGDCSKFKGNIPHCCKKTPAIVDLLPGTPYNQQISNCCRGGVISAWAQDPATAISSFQISVGQSGTTNTTVRAPRNITLKAPGPGYTCGPAKLVKPSRFISADKRRKTQSLLTWNITCTYSQFLARKTPTCCVSLSAFYNETIVPCPTCSCGCQNSSQAGTCVDPKIASVVPALGKNNLEPLLQCTQHMCPIRVHWHVKTSYKEYWRVKVAITNFNYNMNYSQWNLVVQHPNFDNLTKLFSFNYKPLNPYLNINDTAMLWGIKFYNDFLSQAGPVGNVQSELLFQKNPLEFTFEKGWAFPRRIYF…
AtCOBL3	MGFFLCSSSSIFFKFGISIIFLVSFSGLTPSEAYDPLDPSGNITVKWDIITWTGDGYVATVTVYNFQQYRHIQAPGWTLGWSWAKREVIWGMNGGQTTEQGDCSKFKGTIPHCCKKTPSVVDLLPGSPYNQQIANCCRGGVLNSWAQDPATAVSAFQLTVGQAGTTNKTVRVPKNFTLKAPGPGYTCSPAKIVKPTRFIGTDKRRVTQALMTWNVTCTYSQFLAQKTPTCCVSLSSFYNKTIVSCPTCSCGCRNTSQPGNCVDPKGPRIASVIPNPGKNAYIPPLVQCTKHMCPVRIHWHVKVNYKQYWRVKVTITNFNYNMNYSQWNLVVQHPNFDNLTQTFSFNYKPLTPYASINDTGILWGIKFYNDLLMQAGPFGNVQSELLFQKEASAFTFEKG…
AtCOBL4	MRLLFSFCFFFFMIIFTATAYDPLDPSGNITIKWDIMSWTADGYVATVTMNNFQIYRHIQNPGWTLGWTWAKKEVIWSMVGAQTTEQGDCSKFKGNVPHCCKKTPTVVDLLPGVPYNQQFSNCCKGGVIGAWGQDPSAAVSQFQVSAGLAGTTNKTVKLPKNFTLLGPGPGYTCGPAKIVPSTVFLTTDKRRKTQALMTWNVTCTYSQFLARKHPSCCVSFSSFYNDTITPCPSCACGCENKKSCVKADSKILTKKGLNTPKKDNTPLLQCTHHMCPVRVHWHVKTNYKDYWRVKIAITNFNYRMNHTLWTLAIQHPNLNNVTQVFSFDYKPVSPYGSINDTGMFYGTKFYNDLLMEAGPSGNVQSEVLLQKDQKTFTFKQGWAFPRKVYFNGDECMLP…
AtCOBL5	MESLFSTMIVLLLVSFSCLISTEALTSNYGNITVKWDLLNWTPDGYVAVVTAYNYQKQRSIPGWKMSWRGTKKEVIWNMLGAKTTGQGGCSMFKGNIPQSCVRKPTVVDLLPGTPFNQQIANCCKSGVLKPGSESAFQLSVGSAGNSVKTARMPANFMFTAPKQQYICGPSKNVRPTRFTTADKRRITAALMTWNITCVFHKAT
AtCOBL6	MGAMLNLLLVVTVILCSILSPTRFMIMIDKMVADGYDPLDPFGKIIIKWDLLLSSPGQHHVQVTLENMQEYRHVEKPGWKLSWHWLNQEVIWDMKGAETTEQGNCSAFASSGNLPHCCLERPTIVDLLPGASLNVQVANCCRGGVLTSMSQDHANHVSAFHMTVGSSPDGPEEFNMPSNFDIGVPGYSCDNATSVSPTKFSTDKGRRKTQALATWEAVCVYSQFRSSPSPKCCVSLSAFYYQNIVPCPTCSCGCSSSHCVKDGELPPYLEQKHDPDEEVSPVVKCSDHMCPIRIHWHVKVNYREYWRVKITATNFNTMKNYTNWNLVVLHPNLKSVQQVFSFNYKSLTPYQNSINDTGMFWGVQFYNDVLLQEGKIGNVQTELLLKKDMGNFTFREGWA…
AtCOBL7	MDSAPNFIPRLLLLSLLIVSIPLTSSQSDANTTNPSPSPPSDSDLCNGVFVSYTHTKGSKIPPNDTANQPYRFESVITVLNHGRDELKSWRVFVKFAHREILVSASNAVLSDGSSLPVSVENGTVFAGYPSSDLKSAIQTAGDVTQMQARVELVGTQFGVAPPNVPLPKNITLATDGWKCPKATQKGTNVLQVCCIPDPDYDNREIIDNEFLPRKDGDLTIMYDVVRSYSSNYMAQVTMENHNPLGRLDNWKLSFDWMRDEFIYTMKGAYPSIVDSSDCVDGPQAKHYQDLDFSNVLSCARRPTVIDLPPTKYNDSTFGLIPFCCRNGTILPRSMDPSKSSSVFQMQVYKMPPDLNISALSPPQNWRINGTLNPDYKCGPPVRVSPSQFVDPSGLPSNR…
AtCOBL8	MGLTRNFILWILLSSLFTAIQLTSSQRNTPPPRSKDADLCNGVFVSYTYLTGTKIKPNDTKNQPYRFESEITVLNNGRDELKSWQVFVKFAHREILVSATNAVLSDGSSLPASVENGTIFAGFPSADLKTAIMTAGDVTQMEARVELVGTQFGVAPPSVPLPKNITLVNDGWSCPKPTQQGSNVLQVCCTPNPNITTSKIGQKFLPRQEGDLTIMYDVTRAYQSSYSAQVTIENHNLLGRLDNWDLSFMWMKDEFLFSTKGAYPSVVDSSDCITGPQAKYYKDLDFSNVMSCARRPHIIDLPLTKYNDTNVGRIPYCCRNGTILPRSMDPEKSKSVFQIEVYKMPPDLNISSITPPQSWQIKGNLNPDYKCGPPLRVSSSQFPDTSGLPSNKSAFASWQ…
AtCOBL9	MGVLLPIFFGVLLLFTVTPPSMSQLPPTIMVPAPAPAPISPSDLCNGIFLSYDFILGRKIPPNDTADQPYRFESVLTVLNNGREELKEWRVFVGFQHNEILISATDALIVNGTELPALVGNGTIFGGYPVSDLKTAIQTAGDLKQMTAEIELVGTQFMVAPPAVPLPSNISLVNEGWLCPVPTLQSKRELTTCCIRDASIIVNTTITTKFLPRQPGDLTIMYDVIRAYDQNYLTEVTMENHNPLGRLDHWELSFDWMRDEFIQKMQGAYPTVVDATKCIFGPQSLIYTGLDFADVLTCERRPIIIDLPPTKKDDSTLGNIPSCCRNGTILPRIMDPSKSVSVFTMQVAKMPPDFNRSALFPPQNWRIKGTLNPDYSCGPPVRVTPTFYPDPSGMPTNKS…
AtCOBL10	MRAIDVKTGMKIPWDVRYSLSLFIFLSSILFLSNGQDYGMPGEDGGGGAEPPPEMAHCNGIFMSYNFGSREREYPHVKNVTAQSWAFKSTAMIVNAGREELKGWQMFIGFRHKELIVSATGATPMDGDYPLDASNGTTFVGSPNMDLKTSIETAGDFTQISANIEITGTLFGVSKAVTPMPRTIKLTNDGWECPAAKRKGGSMHVCCKRNPKIKNKIGLKTKFAPRRYGDLNIVYDVLQSFDSNYLAQVTIDNDNPLGRLDRWNLTFEWMRGEFINTMRGAYTHKKDPSECLYSKAGQYYKDLDFSQVMNCQRKPAISDLPPEKKEDNMTGKLPFCCKNGTLLPPIMDPSKSRSMFQLQVFKLPPDLNRTALYPPQHWKIDGVLNPQYKCGPPVRVDPS…
AtCOBL11	MKKLRYVHLNLLLLLLPLINLQFPTLSLAQDYDEPKKDDTPPPGLARCNGVYMSYSSGGREKLYPRTTNATAQAWSFKSTAMIVNTGIEEVKGWQMFVGFHHREIIVSATGAVSSDGDFPVDATNGTTFIGSQNTDLKTSILTAGDYTQISTNIEITGTVFGGKGTATPMPKSIKLTNDGWQCPAATSKGGTMQVCCKRNPKFKAKEKVKTKFMPRQHGDLNIIYDVLQAYASSYMAQVTIDNTSPLGRLDHWNLTWEWMRGEFIHSMRGAYAAEKNTLECLSSKAGQFYGDLDFSQVANCQKKPIIKDLPAERKDDNVTGKLPFCCKNGTLLPTHMDPSKSKAIFQLQVYKVPPDQNRTAFFPPRNWKIDGIVNPTYKCGPPIRVDATPFPDPSGLQA…
OsBC1	MELHRCSLLALLLAVTCSVAVAYDPLDPKGNITIKWDVISWTPDGYVAMVTMSNYQMYRQILAPGWTVGWSWAKKEVIWSIVGAQATEQGDCSKFKGGIPHSCKRTPAIVDLLPGVPYNQQIANCCKAGVVSAYGQDPAGSVSAFQVSVGLAGTTNKTVKLPTNFTLAGPGPGYTCGPATIVPSTVYLTPDRRRRTQALMTWTVTCTYSQQLASRYPTCCVSFSSFYNSTIVPCARCACGCGHDGYRGNGGGGKNARAGDGRSRRNSGGGGGHSGGTECIMGDSKRALSAGVNTPRKDGAPLLQCTSHMCPIRVHWHVKLNYKDYWRAKIAITNFNYRMNYTQWTLVAQHPNLNNVTEVFSFQYKPLLPYGNINDTGMFYGLKFYNDLLMEAGPFGNVQ…
OsBC1L1	MAGCIVVVFGVLVLVAGMAAAQGQVPSPTPAAAAAAPAPTPDCNGILLTYNFEGRAKIRPYVADRNKQPYSFRANATVLNSGTRPLKSWAMLVTFGYGEILVGVDGAVLTGGGEMPYNTTQDAGNATSFSGYPQTDLLTPIATAGDISQIQAKVGIVGTLFAGPGPFVPLPTALSLDDPAYRCPQETNVSSGVLSTCCVLTPEAEANATVINANATDPTKNFLPRGTGDLVITYDVLQAYPSSYLALVTLDNNAKLGRLDNWRLSWEWRRGEFIYSMKGAYPSEKDTTGCIYGAAGQYYQSLDFSQVLNCDKKPVILDLPLSRYNDTQIGKIDHCCRNGTILPKSMDETQSKSAFQLQVFKMPPDLNRTKLFPPANFKIAGASSLNPDYTCGQPVPVSP…
OsBC1L2	MARFLLGAAAIALLAGVSSLLLMVPFAEAYDPLDPNGNITIKWDITQWTPDGYVAVVTIYNFQKYRHIQAPGWSLGWAWAKKEIIWSMAGGQATEQGDCSAFKANIPHCCKRDPRVVDLVPGAPYNMQFGNCCKGGVLTSWVQDPLNAVASFQITVGHSGTSNKTVKAPKNFTLKAPGPGYSCGLAQEVKPPTRFISLDGRRTTQAHVTWNVTCTYSQFVAQRAPTCCVSLSSFYNETIVNCPKCACGCQNKKPGSCVEGNSPYLASVVNGPGKGSLTPLVQCTPHMCPIRVHWHVKLNYRDYWRVKVTITNWNYRMNYSQWNLVVQHPNFENVSTVFSFNYKSLNPYGVINDTAMMWGVKYYNDLLMVAGPDGNVQSELLFRKDRSTFTFDKGWAFPR…
OsBC1L3	MMAAGGGAGSARSVAWGASALLVAALLLSAPSATEAYDSLDPNGNITIKWDVMQWTPDGYVAVVTMFNYQQFRHIQAPGWQLGWTWAKKEVIWSMVGAQTTEQGDCSKFKGNPPHCCKKDPTIVDLLPGTPYNMQIANCCKAGVINTFNQDPLNAASSFQISVGLAGTTNKTVKLPKNFTLKAPGPGYTCGRAMIVRPTKFFTNDGRRATQALMTWNVTCTYSQFLAQKTPTCCVSLSSFYNDTIVNCPTCSCGCQNNGTSPGSCVNENSPYLQSAIDGPGKWTGQPLVQCTSHMCPIRIHWHVKLNYKEYWRVKVTITNFNYRMNYTQWNLVIQHPNFNNITQLFSFNYKPLTPYGGRINDTAMFWGVKFYNDLLMQAGPLGNAQSELLLRKDSMAFT…
OsBC1L4	MAVGGAGSSRSVAPCCCCAVLLAAALLFSAPATTEAYDALDPNGNITIKWDVMSWTPDGYVAVVTMFNYQQFRHIQAPGWQLGWTWAKKEVIWSMVGAQTTEQGDCSKFKGGTPHCCKKDPTVVDLLPGTPYNMQIANCCKAGVINTFNQDPSNAASSFQISVGLAGTTNKTVKLPKNFTLKAPGPGYTCGRAMIVRPTKFFTGDGRRATQALMTWNVTCTYSQFLAQKTPSCCVSLSSFYNDTIVNCPTCSCGCQNNGTSPGSCVNENSPYLQSAIDGPGKWTGQPLVQCTSHMCPIRIHWHVKLNYKEYWRVKITITNFNYRMNYTQWNLVAQHPNFNNITQLFSFNYKPLTPYGSKINDTAMFWGVKFYNDLLMQAGPLGNAQSELLLRKDSKDFT…
OsBC1L5	MPLRRRWAALLLGVAVVLAVAAAGARAQDYNNGGGGDGEDEEEEEKPSFKAQEACNGAFLTYTFTEREKEYPRTKNATAQAFAFKATATVLNTMTEDLKAWQMFVGFQHKEILVTVGGAVLLDGTDLPANVSGGVTFAGYPMANLLNSIETAGDLTQIQAQIDITGTQFGVKPPTAPMPRTIKLSNPGFRCPKPTHKQSVMYVCCVKDPKFKAKKVNTTTRYLPRQKADLTIAYDVLQAFGNNYMVQVTIDNWSPIGRLDNWNLTWEWKRGEFIYKMRGAYTLNKEGPACVYSPAAGYYKDFDFTPAYSCEKRPIVVDLPPEREKDKDVGNIPFCCKNGTLLPPTMDESKSRAVFQMQVFKLPPDLNRTALYPPQNWKIIGKLNPQYACRQPVRVSPVV…
OsBC1L6	MALLLLRMGVSVALLVAFFSSLIPSSEAYDPLDPNGNITIKWDVLQWTPDGYVAVVSLYNYQQYRHIQSPGWKLGWVWAKKEIIWAMNGGQATEQGDCSKFKSNIPHCCKKDPEIVDLLPGTPYNMQIANCCKGGVLNSWAQDPANAIASFQVSVGQAGTTNKTVRVPRNFTLKSPGPGYTCGSAKVVRPTKFFSQDGRRTTQAHMTWNVTCTYSQIVAQRSPTCCVSLSSFYNDTIVNCPTCSCGCQNNKPGSCVEGNSPYLASVVNTHNKDSLTPLVQCTSHMCPIRVHWHVKVNYKEYWRVKITVTNFNYRMNYSQWNLVTQHPSFDNLTTIFSFNYKSLNPYGVINDTAMLWGIKYYNDLLMTAGPDGNVQSELLFKKDPKSFTFEKGWAFPRRV…
OsBC1L7	MAVLGSLLLLILAATLSVAVAYDPLDPNGNITIKWDVMSWTPDGYVAMVTINNYQTYRQIMAPGWTVGWTWARQEVIWSMVGAQATDQGDCSRFKANLPHCCRRTPAVVDLLPGVPYNQQIANCCRGGVLPAYGQAPSAAAAAFQVSVGQAGTTNRTVRLPRNFTLLGPGPGYTCGRARVVPSTVFLTADRRRKTQALMTWNVTCTYSQHLASKYPSCCVSFSSFYNDTIVPCAKCACGCDAHKPCVRSERDGKRLAVTGKKHDANANAHGRGNGVAAAAMAAPLLQCTTHMCPVRVHWHVKLNYREYWRAKITIVNFNYRMNYTGWTLVAQHPNLDNITEVFSFDYKPVVSYGSINDTAMFYGLKYFNDQLMEAGPHGNVQSEVLMRKDARTFTFRQG…
OsBC1L8	MAGCAGPVPQAVVFGVLVLFAGLAAAQRTPTPRTPTPTPAAAAPAPDPGCNGIQLTYNFESRTKIRPYVADRNKQPYSFKANATVLNSGTRPLKSWAMLVTFGYGEILVGVDGAVLTGGGEMPYNTTGDAGNATSFSGYPQTDLLTPIATAGDISRIQASVGIVGTLFAGPEPFGPRPPALSLDAPAYACPAATNVSSGILSTCCVLTPEAEANATVIDVNATDPTKNFLPRRTGDLVITYDVLQAYPSSYLALVTLENNAKLGRLDNWRLSWEWRRGEFIYSMKGAYPLEKDTSGCIYGPAGQYYKDLDFSQVLNCDKKPVILDLPLSRYNDTQIGKIDHCCRNGTILPKSMDEKQSKSAFQMQVFKMPPDLNRTKLFPPANFKIAGASSLNPDYTCG…
OsBC1L9	MAIGVGGCCAVLLAAALLFSSPATTYAYDSLDPNGNITIKWDVMQWTPDGYAAVVTLSNYQQFRHIQPPGWQLGWTWQQKEVIWSMYGAQAIEQGDCSMSKEGSNVPHSCKKHPTVVDLLPGAPIDLQIANCCKAGSLSAFSQDPANSAASFQIIVGHSGNSNETVRVPKNFSLMAPGPGYTCSRAMIVKPSRFLSPDGRRATQVLMTWNVICTYSQFLAQKVPSCCVSLSSFDNDKTVDCPTCSCGCRNEKSTTGKCVKKNAPDLQSIIHGPGRWTWQPLLQCTSHMCPVKINWHLMLKDKEHYRVKITVTNLNYRMNFTEWNLVVQYHPILDITQISGFNYKSIQVGKINDTTMLWGVKPYYDLLMQAGPLGNVQGELIVRKDFRASSTTNNNKGRA…
OsBC1Lp1	MDVDQLILFVFVCCLSSRFADAYDPVDPNGNIIINWDFQSIENVYTVMVSVHNHQLYRHIEQPGWRLSWRWAGNEIIWGMTGAEATEQGDCHRIRGATRPHCCEKQPVIVDLPPGTPYNNQVSSCCRGGVLSSLTQNNRTSTAAFQMVVGGFRRATYHDGDRGPALPSRFGVGVPGYSCSNATKVNATSSERFLLPRARAPCAVTWQVTCTYSQFMEAASPTCCVSLSSFYNSTIVPCPRCSCGCPRSPTAPQCISEGEKPELPAGDGEAVAPVFRCTDHMCPVRVHWHVKISYREYWRVKVTITNYNQVKNYSDWNLVVQHPNLRSLTQLFSFNYQPLIEYGTLNDTGMFWGIQYYNEMMLQDGNVQTEMILKKDKSDFTFSGGWAFPRRVYFDGHEC…
ZmBk2	MTMGLRVRDSSALLALAVALACCSVAVVAYDPLDPNGNITIKWDVISWTPDGYVAMVTMSNYQMYRHIMAPGWTLGWSWAKKEVIWSIVGAQATEQGDCSKFKGGIPHCCKRTPAVVDLLPGVPYNQQIANCCKAGVVSAYGQDPAGSVSAFQVSVGLAGTTNKTVKLPRNFTLMGPGLGYTCGPAAVVPSTVYWTPDHRRRTQALMTWTVTCTYSQQLASRYPSCCVSFSSFYNSTIVPCARCACGCGGHGGHAGPGGCIEGDSKRALSAGVNTPRKDGQALLQCTPHMCPIRVHWHVKLNYKDYWRAKIAITNYNYRMNYTQWTLVAQHPNLDNVTEVFSFQYKPLQPYGSINDTGMFYGLKFYNDFLMEAGPFGNVQSEVLMRKDARTFTFSMGWA…
ZmBk2L1	MAGSVAPHAVVLGLLLLAGLAAAQRATTPAAAAPAPDPGCNGIQLTYNFVDRTKIRPFVSDKNKQPYAFRANVTVLNSGTRPLKSWAALVTFGYGEILVGVDGAVLTGGGDLPYNTTEDAGNATSFSGYPHTDLLTPIATAGDLSQIQASVGIVGTLFAGPGPFVPLPTALSLDDPAYACPAATNVTARVLSTCCVLTPEAEANATAIDANTTDPTKDFLPRGTGDLVITYDVLQAYPSSYLALVTLENNAKLGRLDNWRLSWEWRRGEFIYSMKGAHPSEVDTSGCICGAPGQYYQSLDFSQVLNCDRKPVILDLPLSRYNDTQIGKIDNCCRNGTILPKSMDEAQSKSAFQMQVFKMPPDLNRTKLFPPANFKIVGASSLNPDYACGQPVPVSPTAF…
ZmBk2L3	MAASGRSVACCAAALLAAALLLSAPTATEAYDSLDPNGNITIKWDIMQWTPDGYVAVVTMFNYQQFRHIGAPGWQLGWTWAKKEVIWSMVGAQTTEQGDCSKFKSSPPHCCKKDPTIVDLLPGTPYNMQIANCCKAGVVNTFNQDPANAASSFQISVGLAGTTNKTVKVPRNFTLKTPGPGYTCGRAIVGRPTKFFTADGRRATQALMTWNVTCTYSQFLAQKTPSCCVSLSSFYNDTIVNCPTCSCGCQNPSGSNCVNEDSPNLQAAIDGPGKWTGQPLVQCTSHMCPIRIHWHVKLNYKDYWRVKITITNFNFRMNYTQWNLVAQHPNFDNITQLFSFNYKPLTPYGGGINDTAMFWGVKFYNDLLMQAGKLGNVQSELLLRKDSRTFTFEKGWAFP…
ZmBk2L4	MAAGGRSIACFAAVLLAAALLLSAPTTTEAYDSLDPNGNITIKWDIMQWTPDGYVAVVTMFNYQQFRHIGAPGWQLGWTWAKKEVIWSMVGAQTTEQGDCSKFKGNTPHCCKKDPTIVDLLPGTPYNMQIANCCKAGVINTFNQDPANAASSFQISVGLAGTTNKTVKVPKNFTLKTPGPGYTCGRAIVGRPTKFFSADGRRVTQALMTWNVTCTYSQFLAQKTPSCCVSLSSFYNDTIVNCPTCSCGCQNPSGSNCVNEDSPNLQAAIDGPGKWTGQPLVQCTSHMCPIRIHWHVKLNYKEYWRVKITITNFNFRMNYTQWNLVAQHPNFDNITQLFSFNYKPLTPYGGGINDTAMFWGVKFYNDLLMQAGKLGNVQSELLLRKDSRTFTFEKGWAFP…
ZmBk2L5	MVMAAPVPLRRRRALLVVATLLAVVTAAMAQDYKDGGGDDYEEDEKKKPQFKAQEACNGVFLTYTFMERAKEYPHLKKAAAQPYAFKATATVLNTMTEDLKAWQMFVGFQHKEILVSVGGAVLLDGSDLPANVSGGATFAGYPMADLLNSIETAGEPSLIESKIEITGTQFGVKAPGKPMPKTIKLTNPVGFRCPAPNHKDSVMYVCCVKDRKFKAKKANSTRYQTRRKADLTFAYDVLQANTNNYQVQVTIDNWSPISRLDNWNLTWEWKRGEFIYSMKGAYTLLKEGPACIYSPAAGYYKDMDFTPVYNCEKRPVIVDLPPEREKDDAVGNLPFCCKNGTLLPPTMDPSKSRAMFQMQVYKLPPDLNRTALYPPQNWKISGKLNPQYACGPPVRVSP…
ZmBk2L6	MAPPPLLPARFVAASVALLAVAFSSSLTRPSGAYDPLDPNGNITIKWDVIQWTADGYVAVVSLYNYQQYRHIQAPPGWRLGWVWAKKEVIWAMTGGQATEQGDCSRFKASVLPHCCRRDPEVVDLLPGTPYNTQTANCCRGGVLASWAQDPSDAVASFQVSVGQAGSTNRTVKVPRNFTLLAPGPGYTCGAAKLVKPTKFMSQDGRRSTQAHMTWNVTCTYSQFLAQRSPTCCVSLSSFYNDTIVSCPACSCGCQNNNSSSTAAPGSCVEGSRRSPYLASVVNDPSKNSLAPLVQCTSHMCPVRVHWHVKVSYKEYWRVKITVTNFNYRMNYSQWNLVAQHPNFDNLTTIFSFNYRPLNPYGVINDTAMLWGIKYYNDLLMTAGPDGNVQSELLFRKEP…
ZmBk2L7	MEPRRSVLLLALAVAAALSVAVAYDPLDPNGNITIKWDIMSWTPDGYVAVVTINNFQTYRQITAPGWTVGWTWAKREVIWSMVGAQATEQGDCSRFKANIPHCCKRTPAVVDLLPGVPYNQQIANCCRGGVVSAYGQDPATAVAAFQVSVGQAGTTNRTVKVPKNFTLLGPGPGYTCGPGKVVPSTVFLTPDRRRKTQALMTWNVTCTYSQHLASKYPSCCVSFSSFYNDTIVPCAKCACGCEHKTCVQGDSKRLAVTGKHAHTAAAVRGQHRDKEAPLLQCTTHMCPVRVHWHVKLNYKEYWRAKIAITNFNYHMNYTQWTLVAQHPNLDNITEVFSFGYKPVVSYGSINDTAMFYGLKYFNDHLMQAGPYGNVQSEVLMRKDASTFTFRQGWAFPRK…
ZmBk2L8	MAMLPVVVRMAAMPFIFLVLLAHTASAQPDAGCNGILLTYTLQRRDKIRPHVAAPNSQPYSFSASATVVNAGTRPLRSWALLLTFVHGEILVSVDGAVLTSGAALPYNTTAGDAAGRPTPTSFTGYPQTDLLTPIATAGDPAKTQATVSLVGTLFAGPEPYVPLPSFLSLADPSYTCPPATNATSSPTNLTTCCVFTAGGDPTGGLVESGFLPRRTGDLVITYDVLQSYDTTYLALVTLENDALLGRLDAWQLSWRWEHGEFISSMRGAYPREVDTAECLYGPQGQYYKDLDFSKAVLNCDRRPVVHDLPPSRANDTEIGRIDHCCRNGTILPKSMDVARSKSAFQMVVYKMPPDLNRTKLYPPTGFNVTGAASALNPEYACDPPISVSPSEYPDPSGL…
ZmBk2L9	MGRFVFVLLILMCCSSSRFTGAYDPIDPNGNITIVWDFQSLDVAGMTPYTVMVSIHNYQMYRHIERPGWRLSWSWAGKEVIWSTTGAETTEQGDCSRVGSGGSRPHCCQKRPVMVDLPPGTPYNMQVANCCRGGVLSSLVQSDLTSAAAFQMVVGEFALARDSGGKEPEKPWQFDMGVPGYTCSNATTVAPTRIKVDKNRYVQALQDRAELRAVTWQVTCSYSQYRASAAPSCCVSMTTFYSETIVDCPRCSCGCQGSPPSPQCVSVDQQQPWLPAVGDDEPSSAPIVWCSEHMCPIRVHWHVKTNYRKYWRVKVTVSNYNLARNYSDWNLVLQHPNLRSLTQLFSFNYRPLVEYGAYNDTGMFWGLRYYNEMLLQDGNVQSEMILEKESDFTYSGGWA…
